# Supplementary material for: Reconstruction and analysis of genome-scale metabolic model of weak Crabtree positive yeast Lachancea kluyveri
Source: Sci Rep. 2020 Oct 1;10:16314. doi: 10.1038/s41598-020-73253-3 (PMC7530994; doi:10.1038/s41598-020-73253-3)
Supplement: Supplementary file 2 [file 41598_2020_73253_MOESM2_ESM.zip]

Archive with 7 entries (4 files):
- Supporting_Information/
- Supporting_Information/Supplementary_Information_revised.xlsx
- __MACOSX/
- __MACOSX/Supporting_Information/
- __MACOSX/Supporting_Information/._Supplementary_Information_revised.xlsx
- Supporting_Information/iPN730.xml
- __MACOSX/Supporting_Information/._iPN730.xml
