# Supplementary material for: Reconstruction and analysis of genome-scale metabolic model of weak Crabtree positive yeast Lachancea kluyveri
Source: Sci Rep. 2020 Oct 1;10:16314. doi: 10.1038/s41598-020-73253-3 (PMC7530994; doi:10.1038/s41598-020-73253-3)
Supplement: Supplementary file 2 [file 41598_2020_73253_MOESM2_ESM.zip › Supporting_Information/Supplementary_Information_revised.xlsx]

## Sheet: Title Page
		Title: Reconstruction and analysis of genome-scale metabolic model of weak Crabtree positive yeast Lachancea kluyveri

## Sheet: Note
Reconstruction and analysis of genome scale metabolic model of crabtree negative yeast Lachancea kluyveri
Sl. No.	Table	Description
1	S1	Experimental data for growth kinetics, substrate uptake and product formation reported in various studies
2	S2	Confidence score on the reactions in the metabolic model based on GPR assignment and flux calculated by FBA
3	S3	Gene essentiality simulation results in comparison to Saccharomyces cerevisiae large scale knockout studies
4	S4	BDBH proteome mapping table between S. cerevisiae and L. kluyveri
5	S5	Kbase/modelSEED reaction database
6	S6	Batch growth experiment to validate the in silico growth simulations on various carbon sources and Uracil
7	S7	The effect of variation in oxygen uptake rate on the ethyl acetate, acetate, ethanol and biomass production rates for glucose, galactose, maltose and sucrose
8	S8	The inconsistencies present in the draft reconstruction of iPN730 and the steps taken to correct them based on KEGG and MetaCyc database

## Sheet: Table S1
Experimental data for growth kinetics, product formation and substrate uptake
Experiment	Growth Rate	GluUR	O2UR	CO2PR	EtOHPR	AcPR	EtAcPR	GlycPR	References
1	0.2	2.28	6.2	6.4	NA	NA	NA	NA	https://doi.org/10.1111/j.1567-1364.2002.tb00088.x
2	0.3	3.61	10.1	10.4	NA	NA	NA	NA	https://doi.org/10.1111/j.1567-1364.2002.tb00088.x
3	0.2	2.44	7.42	7.2	NA	NA	NA	NA	https://doi.org/10.1111/j.1567-1364.2002.tb00088.x
4	0.24	14.9	0.25	NA	20.5	NA	NA	3	DOI:10.1128/JB.183.8.2485-2489.2001
5	0.26	5.865	4.647	5.51	4.675	0.118	NA	NA	https://doi.org/10.1093/femsyr/fox060
6	0.47	8.7	10	NA	3.4	NA	NA	0.4	DOI:10.1128/JB.183.8.2485-2489.2001
NA: Not available
Abbreviations:
GluUR	Glucose Uptake Rate
O2UR	Oxygen Uptake Rate
CO2PR	Carbon Dioxide Production Rate
EtOHPR	Ethanol Production Rate
AcPR	Acetate Production Rate
EtAcPR	Ethyl Acetate Production Rate
GlycPR	Glycerol Production Rate

## Sheet: Table S2
Confidence scores on the reactions in the model based on GPR assignment and flux through the reactions calculated by FBA
Sl. No.	Reaction ID	Name	Reaction symbol	GPR	Confidence Score
1	rxn01256_c0	R_chorismate_mutase	chor_c[c0] -> pphn_c[c0]	PCCGCIGL_01212	4
2	rxn00832_c0	R_IMP_cyclohydrolase	imp_c[c0] + h2o_c[c0] <=> fprica_c[c0]	PCCGCIGL_03770	4
3	rxn01740_c0	R_shikimate_dehydrogenase	3dhsk_c[c0] + nadph_c[c0] + h_c[c0] -> nadp_c[c0] + skm_c[c0]	PCCGCIGL_07695	4
4	rxn01671_c0	R_ribosylnicotinamide_kinase	rnam_c[c0] + atp_c[c0] -> nmn_c[c0] + adp_c[c0] + h_c[c0]	PCCGCIGL_04200	2
5	rxn01138_m0	R_purine_nucleoside_phosphorylase__Adenosine___mitochondrial	adn_m[m0] + pi_m[m0] <=> ade_m[m0] + r1p_m[m0]	PCCGCIGL_05113	2
6	rxn00860_c0	R_hnRNP_arginine_N_methyltransferase	his-L_c[c0] + amet_c[c0] -> ahcys_c[c0] + NPmehis_c[c0] + h_c[c0]	PCCGCIGL_02799	2
7	R_ASPt2r_e0	R_L_aspartate_reversible_transport_via_proton_symport	asp-L_e[e0] + h_e[e0] <=> asp-L_c[c0] + h_c[c0]	( PCCGCIGL_02514 or PCCGCIGL_06394 or PCCGCIGL_02805 )	2
8	rxn09540_c0	R_1_phosphatidylinositol_4_5_bisphosphate_phosphodiesterase__yeast_specific	0.01 ptd145bp_SC_c[c0] + h2o_c[c0] -> mi145tp-D_c[c0] + 0.01 12dgr_SC_c[c0] + h_c[c0]	PCCGCIGL_03531	2
9	rxn09564_c0	R_ATP_adenylyltransferase	gtp_c[c0] + gdp_c[c0] + h_c[c0] -> pi_c[c0] + gp4g_c[c0]	PCCGCIGL_01616	2
10	rxn30155_m0	R_homoacontinate_hydratase__mitochondrial	cpd28715_m0[m0] + h2o_m[m0] <=> hicit_m[m0]	PCCGCIGL_07448	4
11	rxn09545_c0	R_methylene_fatty_acyl_phospholipid_synthase__yeast_specific	0.01 ptdmeeta_SC_c[c0] + amet_c[c0] -> 0.01 ptd2meeta_SC_c[c0] + ahcys_c[c0] + h_c[c0]	PCCGCIGL_00650	4
12	rxn30381_c0	R_glycerol_3_phosphate_dehydrogenase__NAD_	nadh_c[c0] + dhap_c[c0] + h_c[c0] -> nad_c[c0] + glyc3p_c[c0]	PCCGCIGL_02075	4
13	rxn00170_m0	R_acetyl_CoA_hydrolase__mitochondrial__irreversible_	accoa_m[m0] + h2o_m[m0] -> ac_m[m0] + coa_m[m0] + h_m[m0]	PCCGCIGL_07883	2
14	rxn02155_m0	R_nicotinate_nucleotide_adenylyltransferase__mitochondrial	nicrnt_m[m0] + atp_m[m0] + h_m[m0] -> dnad_m[m0] + ppi_m[m0]	PCCGCIGL_08072	2
15	R_ALCD2x_c0	R_alcohol_dehydrogenase__ethanol_	nad_c[c0] + etoh_c[c0] -> acald_c[c0] + nadh_c[c0] + h_c[c0]	PCCGCIGL_05132	2
16	rxn02061_c0	R_spermine_synthase	spmd_c[c0] + ametam_c[c0] -> 5mta_c[c0] + sprm_c[c0] + h_c[c0]	PCCGCIGL_07601	2
17	R_EPISTt_e0	R_episterol_reversible_transport	epist_e[e0] <=> epist_c[c0]	PCCGCIGL_04722	2
18	rxn10505_c0	R_2_5_diamino_6_ribosylamino_4_3H__pyrimidinone_5__phosphate_reductase__nadph_	25drapp_c[c0] + nadph_c[c0] + h_c[c0] -> 25dthpp_c[c0] + nadp_c[c0]	PCCGCIGL_02252	4
19	rxn00175_c0	R_acetyl_CoA_synthetase	ac_c[c0] + atp_c[c0] + coa_c[c0] -> accoa_c[c0] + ppi_c[c0] + amp_c[c0]	PCCGCIGL_07583	4
20	rxn01343_c0	R_phosphofructokinase__s7p_	s7p_c[c0] + atp_c[c0] -> s17bp_c[c0] + adp_c[c0] + h_c[c0]	( PCCGCIGL_00133 or PCCGCIGL_06872 )	2
21	rxn13209_c0	R_4_Methyl_2_oxopentanoate_decarboxylase	4mop_c[c0] + h_c[c0] -> 3mbald_c[c0] + co2_c[c0]	( PCCGCIGL_03813 or PCCGCIGL_05670 )	2
22	rxn13367_c0	R_Alcohol_Acetyltransferase__ethanol_	accoa_c[c0] + etoh_c[c0] -> aces_c[c0] + coa_c[c0]	PCCGCIGL_06287	2
23	rxn09417_m0	R_succinate_dehydrogenase__ubiquinone_6___mitochondrial	q6_m[m0] + succ_m[m0] <=> fum_m[m0] + q6h2_m[m0]	( PCCGCIGL_03758 or PCCGCIGL_07546 or PCCGCIGL_06177 or PCCGCIGL_08263 )	4
24	rxn20474_z6	R_3_hydroxyacyl_CoA_dehydrogenase__3_oxohexadecanoyl_CoA___peroxisomal	nadh_p[z6] + 3ohdcoa_p[z6] + h_p[z6] <=> nad_p[z6] + 3hhdcoa_p[z6]	PCCGCIGL_00576	2
25	rxn03956_c0	R_aldehyde_dehydrogenase__isoamyl_alcohol__NADP_	3mbald_c[c0] + nadph_c[c0] + h_c[c0] -> nadp_c[c0] + iamoh_c[c0]	( PCCGCIGL_02175 or PCCGCIGL_01568 )	2
26	rxn00248_m0	R_malate_dehydrogenase__mitochondrial	nad_m[m0] + mal-L_m[m0] <=> oaa_m[m0] + nadh_m[m0] + h_m[m0]	PCCGCIGL_06646	4
27	rxn28356_m0	R_aldehyde_dehydrogenase__2_phenylethanol__NAD___mitochondrial	pacald_m[m0] + nadh_m[m0] + h_m[m0] <=> nad_m[m0] + 2phetoh_m[m0]	( PCCGCIGL_03671 or PCCGCIGL_01252 )	2
28	rxn30043_c0	R_ornithine_carbamoyltransferase__irreversible	cpd19016_c0[c0] + cbp_c[c0] -> pi_c[c0] + citr-L_c[c0] + h_c[c0]	PCCGCIGL_02866	4
29	rxn29950_c0	R_L_asparaginase	asn-L_c[c0] + h2o_c[c0] -> asp-L_c[c0] + NH4+[c0]	PCCGCIGL_06009	2
30	rxn13222_c0	R_aldehyde_dehydrogenase__2_methylbutanol__NAD_	2mbald_c[c0] + nadh_c[c0] + h_c[c0] -> nad_c[c0] + 2mbtoh_c[c0]	( PCCGCIGL_04824 or PCCGCIGL_02261 or PCCGCIGL_02504 or PCCGCIGL_05132 )	2
31	rxn05233_z5	R_ribonucleoside_diphosphate_reductase__GDP___nuclear	trdrd_n[z5] + gdp_n[z5] -> dgdp_n[z5] + h2o_n[z5] + trdox_n[z5]	( PCCGCIGL_06388 or PCCGCIGL_04992 )	2
32	rxn30306_c0	R_cystathionine_g_lyase	Cystathionine_c[c0] + h2o_c[c0] -> cys-L_c[c0] + NH4+[c0] + 2obut_c[c0]	PCCGCIGL_01332	2
33	rxn09583_c0	R_mannose_inositol_phosphorylceramide_synthase__ceramide_3__24C___yeast_specific	gdpmann_c[c0] + 0.01 ipc324_SC_c[c0] -> gdp_c[c0] + 0.01 mipc324_SC_c[c0] + h_c[c0]	( PCCGCIGL_02175 or PCCGCIGL_07360 )	2
34	rxn00953_c0	R_cystathionine_beta_synthase	hcys-L_c[c0] + ser-L_c[c0] -> Cystathionine_c[c0] + h2o_c[c0]	PCCGCIGL_08092	2
35	rxn30358_r0	R_alkaline_ceramidase__ceramide_1___endoplasmic_reticulum	cer1_24_r[r0] + coa_r[r0] + h_r[r0] <=> cpd29705_r0[r0] + sphgn_r[r0]	PCCGCIGL_07272	2
36	rxn12916_c0	R_C_3_sterol_keto_reductase__4_methylzymosterol_	4mzym_int2_c[c0] + nadph_c[c0] + h_c[c0] -> nadp_c[c0] + 4mzym_c[c0]	PCCGCIGL_07693	4
37	rxn13368_c0	R_Alcohol_Acetyltransferase__isoamyl_alcohol_	accoa_c[c0] + iamoh_c[c0] -> iamac_c[c0] + coa_c[c0]	PCCGCIGL_06287	2
38	rxn09462_z6	R_fatty_acid_oxidation__octanoyl_CoA___peroxisomal	3 nad_p[z6] + occoa_p[z6] + 3 o2_p[z6] + 3 coa_p[z6] + 3 h2o_p[z6] -> 3 nadh_p[z6] + 4 accoa_p[z6] + 3 h_p[z6] + 3 h2o2_p[z6]	( PCCGCIGL_00576 or PCCGCIGL_04444 or PCCGCIGL_04586 )	2
39	rxn05289_c0	R_thioredoxin_reductase__NADPH_	nadph_c[c0] + trdox_c[c0] + h_c[c0] -> trdrd_c[c0] + nadp_c[c0]	( PCCGCIGL_06388 or PCCGCIGL_05606 )	4
40	rxn02304_m0	R_protoporphyrinogen_oxidase__mitochondrial	3 o2_m[m0] + 2 pppg9_m[m0] -> 6 h2o_m[m0] + 2 ppp9_m[m0]	PCCGCIGL_04702	2
41	R_AGAT_SC_c0	R_1_Acyl_glycerol_3_phosphate_acyltransferase__yeast_specific	0.24 odecoa_c[c0] + 0.27 pmtcoa_c[c0] + 0.09 ocdycacoa_c[c0] + 0.06 ddcoa_c[c0] + 0.17 hdcoa_c[c0] + 0.02 dccoa_c[c0] + 0.1 tdcoa_c[c0] + 0.01 cpd19029_c0[c0] + 0.05 stcoa_c[c0] -> 0.01 pa_SC_c[c0] + coa_c[c0]	PCCGCIGL_06932	4
42	rxn30407_m0	R_2_methylcitrate_synthase	ppcoa_m[m0] + oaa_m[m0] + h2o_m[m0] -> 2mcit_m[m0] + coa_m[m0] + h_m[m0]	PCCGCIGL_00911	2
43	rxn05239_c0	R_phosphoadenylyl_sulfate_reductase__thioredoxin_	trdrd_c[c0] + paps_c[c0] -> so3_c[c0] + pap_c[c0] + trdox_c[c0] + 2 h_c[c0]	( PCCGCIGL_05396 or PCCGCIGL_06388 )	4
44	R_PIN3K_SC_c0	R_1_phosphatidylinositol_3_kinase__yeast_specific	0.01 M_ptd1ino_SC_c_c0[c0] + atp_c[c0] -> 0.01 ptd3ino_SC_c[c0] + adp_c[c0] + h_c[c0]	( PCCGCIGL_07516 or PCCGCIGL_03306 )	2
45	rxn30055_c0	R_pyridoxamine_5__phosphate_oxidase	pyam5p_c[c0] + o2_c[c0] + h2o_c[c0] -> NH4+[c0] + pydx5p_c[c0] + h2o2_c[c0]	PCCGCIGL_02795	2
46	rxn28352_m0	R_aldehyde_dehydrogenase__isoamyl_alcohol__NAD___mitochondrial	nadh_m[m0] + 3mbald_m[m0] + h_m[m0] <=> nad_m[m0] + iamoh_m[m0]	( PCCGCIGL_03671 or PCCGCIGL_01252 )	2
47	rxn01332_m0	R_2_deoxy_D_arabino_heptulosonate_7_phosphate_synthetase__mitochondrial	e4p_m[m0] + pep_m[m0] + h2o_m[m0] -> 2dda7p_m[m0] + pi_m[m0]	PCCGCIGL_02732	2
48	rxn09511_r0	R_Dolichyl_phosphate_mannose__protein_mannosyltransferase__endoplasmic_reticular	dolmanp_r[r0] -> mannan_r[r0] + dolp_r[r0] + h_r[r0]	( PCCGCIGL_03872 or PCCGCIGL_01364 or PCCGCIGL_01488 or PCCGCIGL_06367 )	4
49	rxn02302_c0	R_metb1	achms_c[c0] + cys-L_c[c0] -> ac_c[c0] + Cystathionine_c[c0] + h_c[c0]	PCCGCIGL_06599	2
50	rxn08455_c0	R_fatty_acid__CoA_ligase__octadecenoate_	ocdcea_c[c0] + atp_c[c0] + coa_c[c0] <=> odecoa_c[c0] + ppi_c[c0] + amp_c[c0]	PCCGCIGL_01114	4
51	R_ASNt2r_e0	R_L_asparagine_reversible_transport_via_proton_symport	asn-L_e[e0] + h_e[e0] <=> asn-L_c[c0] + h_c[c0]	( PCCGCIGL_06394 or PCCGCIGL_02805 or PCCGCIGL_01675 )	2
52	rxn00704_c0	R_phosphoglucomutase	g1p_c[c0] <=> g6p_c[c0]	PCCGCIGL_03721	4
53	R_CHLt2_e0	R_choline_transport_via_proton_symport	chol_e[e0] + h_e[e0] -> chol_c[c0] + h_c[c0]	PCCGCIGL_00285	2
54	rxn00175_m0	R_acetyl_CoA_synthetase	ac_m[m0] + atp_m[m0] + coa_m[m0] -> accoa_m[m0] + ppi_m[m0] + amp_m[m0]	PCCGCIGL_03409	2
55	rxn09552_c0	R_diacylglycerol_cholinephosphotransferase__yeast_specific	cdpchol_c[c0] + 0.01 12dgr_SC_c[c0] -> cmp_c[c0] + 0.01 pc_SC_c[c0] + h_c[c0]	PCCGCIGL_04202	4
56	rxn13371_c0	R_Alcohol_Acetyltransferase__Phenylethanol_alcohol_	accoa_c[c0] + 2phetoh_c[c0] -> pheac_c[c0] + coa_c[c0]	PCCGCIGL_06287	2
57	rxn09445_z6	R_fatty_acid__CoA_ligase__n_C260___peroxisomal	hexc_p[z6] + atp_p[z6] + coa_p[z6] <=> ppi_p[z6] + amp_p[z6] + hexccoa_p[z6]	PCCGCIGL_02778	2
58	rxn02155_c0	R_nicotinate_nucleotide_adenylyltransferase	nicrnt_c[c0] + atp_c[c0] + h_c[c0] -> dnad_c[c0] + ppi_c[c0]	PCCGCIGL_08072	2
59	rxn09433_c0	R_fatty_acid_synthase__n_C160_	ttdca_c[c0] + malcoa_c[c0] + 2 nadph_c[c0] + 3 h_c[c0] -> hdca_c[c0] + co2_c[c0] + 2 nadp_c[c0] + coa_c[c0] + h2o_c[c0]	( PCCGCIGL_01006 or PCCGCIGL_06469 or PCCGCIGL_00207 or PCCGCIGL_00117 )	2
60	R_AMETt2_e0	R_S_adenosyl_L_methionine_transport_in_via_proton_symport	amet_e[e0] + h_e[e0] -> amet_c[c0] + h_c[c0]	PCCGCIGL_02773	2
61	rxn00605_c0	R_alpha_alpha_trehalose_phosphate_synthase__UDP_forming_	g6p_c[c0] + udpg_c[c0] -> udp_c[c0] + tre6p_c[c0] + h_c[c0]	( PCCGCIGL_02647 or PCCGCIGL_01269 or PCCGCIGL_07837 or PCCGCIGL_02647 )	4
62	rxn00137_c0	R_3__5__bisphosphate_nucleotidase	pap_c[c0] + h2o_c[c0] -> pi_c[c0] + amp_c[c0]	PCCGCIGL_02163	4
63	rxn01517_c0	R_uridylate_kinase__dUMP_	atp_c[c0] + dump_c[c0] <=> dudp_c[c0] + adp_c[c0]	PCCGCIGL_06685	4
64	R_FACOAL240p_z6	R_fatty_acid__CoA_ligase__n_C240___peroxisomal	ttc_p[z6] + atp_p[z6] + coa_p[z6] <=> cpd29705_z6[z6] + ppi_p[z6] + amp_p[z6]	PCCGCIGL_02778	2
65	rxn00555_c0	R_glutamine_fructose_6_phosphate_transaminase	gln-L_c[c0] + f6p_c[c0] -> glu-L_c[c0] + gam6p_c[c0]	PCCGCIGL_03677	2
66	rxn13379_c0	R_phosphatidylinositol_3_phosphate_5_kinase__yeast_specfic	0.01 ptd3ino_SC_c[c0] + atp_c[c0] -> 0.01 ptd135bp_SC_c[c0] + adp_c[c0] + h_c[c0]	PCCGCIGL_03098	2
67	rxn15018_c0	R_AMP_nucleosidase	amp_c[c0] + h2o_c[c0] -> ade_c[c0] + cpd19028_c0[c0]	( PCCGCIGL_02908 or PCCGCIGL_05845 )	2
68	rxn03084_c0	R_phosphoribosylformylglycinamidine_synthase	gln-L_c[c0] + atp_c[c0] + h2o_c[c0] + fgam_c[c0] -> glu-L_c[c0] + pi_c[c0] + fpram_c[c0] + adp_c[c0] + h_c[c0]	PCCGCIGL_06965	4
69	rxn00693_c0	R_methionine_synthase	hcys-L_c[c0] + 5mthf_c[c0] -> met-L_c[c0] + thf_c[c0] + h_c[c0]	PCCGCIGL_05170	4
70	R_FA182COAabcp_z6	R_fatty_acyl_CoA_peroxisomal_transport_via_ABC_system	ocdycacoa_c[c0] + atp_p[z6] + h2o_p[z6] -> pi_p[z6] + ocdycacoa_p[z6] + adp_p[z6] + h_p[z6]	( PCCGCIGL_07111 or PCCGCIGL_06483 )	2
71	rxn03004_c0	R_phosphoribosylglycinamide_formyltransferase__irreversible	10fthf_c[c0] + gar_c[c0] -> thf_c[c0] + fgam_c[c0] + h_c[c0]	PCCGCIGL_05744	4
72	rxn06446_c0	R_Seryl_tRNA_synthetase	trnaser_c[c0] + atp_c[c0] + ser-L_c[c0] -> ppi_c[c0] + amp_c[c0] + sertrna_c[c0]	( PCCGCIGL_05874 or PCCGCIGL_02765 )	2
73	rxn00096_c0	R_ATP_adenylyltransferase	atp_c[c0] + adp_c[c0] + h_c[c0] -> ap4a_c[c0] + pi_c[c0]	PCCGCIGL_01616	2
74	rxn01520_c0	R_thymidylate_synthase	mlthf_c[c0] + dump_c[c0] -> dhf_c[c0] + dtmp_c[c0]	PCCGCIGL_05523	4
75	R_CERS224er_r0	R_Ceramide_2_synthase__24C___endoplasmic_reticular	cpd29705_r0[r0] + psphings_r[r0] <=> cer2_24_r[r0] + coa_r[r0] + h_r[r0]	PCCGCIGL_03627	2
76	rxn04376_r0	R_sphingoid_base_phosphate_phosphatase__sphinganine_1_phosphatase___endoplasmic_reticulum	sph1p_r[r0] + h2o_r[r0] <=> pi_r[r0] + sphgn_r[r0]	PCCGCIGL_02003	2
77	rxn08454_c0	R_fatty_acid__CoA_ligase__octadecanoate_	ocdca_c[c0] + atp_c[c0] + coa_c[c0] <=> ppi_c[c0] + amp_c[c0] + stcoa_c[c0]	PCCGCIGL_01114	4
78	rxn00300_c0	R_GTP_cyclohydrolase_II	gtp_c[c0] + 3 h2o_c[c0] -> 25drapp_c[c0] + ppi_c[c0] + for_c[c0] + 2 h_c[c0]	PCCGCIGL_01171	4
79	R_URIt2_e0	R_uridine_transport_in_via_proton_symport	uri_e[e0] + h_e[e0] -> uri_c[c0] + h_c[c0]	( PCCGCIGL_01363 or PCCGCIGL_06921 )	2
80	rxn02895_c0	R_phosphoribosylglycinamide_synthase	gly_c[c0] + pram_c[c0] + atp_c[c0] <=> pi_c[c0] + gar_c[c0] + adp_c[c0] + h_c[c0]	PCCGCIGL_04529	4
81	R_FA260tp_z6	R_fatty_acid_peroxisomal_transport	hexc_c[c0] -> hexc_p[z6]	PCCGCIGL_02778	2
82	R_D_LACDcm_m0	R_D_lactate_dehydrogenase__cytosolicmitochondrial	lac-D_c[c0] + 2 ficytc_m[m0] -> 2 focytc_m[m0] + pyr_c[c0]	( PCCGCIGL_05148 or PCCGCIGL_03244 )	2
83	rxn30431_c0	R_ribonucleoside_diphosphate_reductase__UDP_	trdrd_c[c0] + udp_c[c0] -> dudp_c[c0] + h2o_c[c0] + trdox_c[c0]	( PCCGCIGL_06388 or PCCGCIGL_06298 or PCCGCIGL_04992 )	4
84	rxn01859_c0	R_purine_nucleoside_phosphorylase__Deoxyadenosine_	pi_c[c0] + dad-2_c[c0] <=> 2dr1p_c[c0] + ade_c[c0]	PCCGCIGL_05113	2
85	rxn30073_c0	R_CTP_synthase__NH3_	utp_c[c0] + NH4+[c0] + atp_c[c0] -> pi_c[c0] + ctp_c[c0] + adp_c[c0] + 2 h_c[c0]	PCCGCIGL_05324	4
86	rxn00224_m0	R_Ferrochelatase__mitochondrial	fe2_m[m0] + ppp9_m[m0] -> pheme_m[m0] + 2 h_m[m0]	PCCGCIGL_00527	2
87	R_PIN4Kn_SC_z5	R_phosphatidylinositol_4_kinase__nuclear__yeast_specifc	0.01 M_ptd1ino_SC_n_z5[z5] + atp_n[z5] -> 0.01 ptd4ino_SC_n[z5] + adp_n[z5] + h_n[z5]	PCCGCIGL_01756	2
88	rxn09602_r0	R_alkaline_ceramidase__ceramide_2___endoplasmic_reticulum	cer2_26_r[r0] + coa_r[r0] + h_r[r0] -> psphings_r[r0] + hexccoa_r[r0]	PCCGCIGL_07272	2
89	rxn02748_c0	R_3_Methyl_2_oxopentanoate_decarboxylase	3mop_c[c0] + h_c[c0] -> 2mbald_c[c0] + co2_c[c0]	( PCCGCIGL_06393 or PCCGCIGL_03813 or PCCGCIGL_05670 )	2
90	R_OAAt2m_m0	R_oxaloacetate_transport__mitochondrial	oaa_c[c0] + h_c[c0] <=> oaa_m[m0] + h_m[m0]	PCCGCIGL_03711	4
91	rxn30403_m0	R_ketol_acid_reductoisomerase__2_Aceto_2_hydroxybutanoate___mitochondrial	cpd19045_m0[m0] + h_m[m0] + nadph_m[m0] -> cpd19046_m0[m0] + nadp_m[m0]	PCCGCIGL_01027	4
92	rxn12510_c0	R_pantothenate_kinase	pnto-R_c[c0] + atp_c[c0] -> 4ppan_c[c0] + adp_c[c0] + h_c[c0]	PCCGCIGL_01618	2
93	R_PLBP1I_SCe_e0	R_phospholipase_B__phosphatidylinositol___yeast_specific__extracellular_	0.005 M_ptd1ino_SC_e_e0[e0] + h2o_e[e0] -> 0.09 M_ocdcya_e_e0[e0] + 0.5 g3pi_e[e0] + 0.1 ttdca_e[e0] + 0.17 hdcea_e[e0] + 0.05 ocdca_e[e0] + 0.24 ocdcea_e[e0] + 0.02 dca_e[e0] + 0.27 hdca_e[e0] + 0.06 ddca_e[e0] + h_e[e0]	PCCGCIGL_03603	2
94	R_IPCS124_SC_c0	R_Inositol_phosphorylceramide_synthase__ceramide_1__24C___yeast_specific	cer1_24_c[c0] + 0.01 M_ptd1ino_SC_c_c0[c0] -> 0.01 ipc124_SC_c[c0] + 0.01 12dgr_SC_c[c0]	PCCGCIGL_00550	2
95	rxn09475_z6	R_acyl_CoA_oxidase__octadecanoyl_CoA___peroxisomal	o2_p[z6] + stcoa_p[z6] -> h2o2_p[z6] + od2coa_p[z6]	PCCGCIGL_04586	2
96	rxn01446_c0	R_purine_nucleoside_phosphorylase__Deoxyguanosine_	dgsn_c[c0] + pi_c[c0] <=> 2dr1p_c[c0] + gua_c[c0]	PCCGCIGL_05113	2
97	rxn00710_c0	R_orotidine_5__phosphate_decarboxylase	orot5p_c[c0] + h_c[c0] -> ump_c[c0] + co2_c[c0]	PCCGCIGL_03200	2
98	R_FACOAL182_c0	R_fatty_acid__CoA_ligase__octadecynoate_	M_ocdcya_c_c0[c0] + atp_c[c0] + coa_c[c0] <=> ocdycacoa_c[c0] + ppi_c[c0] + amp_c[c0]	PCCGCIGL_01114	4
99	R_PIN4K_SC_c0	R_phosphatidylinositol_4_kinase__yeast_specific	0.01 M_ptd1ino_SC_c_c0[c0] + atp_c[c0] -> 0.01 ptd4ino_SC_c[c0] + adp_c[c0] + h_c[c0]	( PCCGCIGL_01756 or PCCGCIGL_08129 )	2
100	rxn00154_m0	R_pyruvate_dehydrogenase	nad_m[m0] + pyr_m[m0] + coa_m[m0] -> nadh_m[m0] + accoa_m[m0] + co2_m[m0]	( PCCGCIGL_07754 or PCCGCIGL_06353 or PCCGCIGL_00862 or PCCGCIGL_04073 or PCCGCIGL_00426 )	4
101	rxn09423_c0	R_fatty_acid_synthase__n_C260_	ttc_c[c0] + malcoa_c[c0] + 2 nadph_c[c0] + 3 h_c[c0] -> hexc_c[c0] + co2_c[c0] + 2 nadp_c[c0] + coa_c[c0] + h2o_c[c0]	( PCCGCIGL_01860 or PCCGCIGL_06945 or PCCGCIGL_02104 )	2
102	rxn30039_z5	R_NAD_synthase__nh3___nuclear	dnad_n[z5] + cpd19013_z5[z5] + atp_n[z5] -> nad_n[z5] + ppi_n[z5] + amp_n[z5] + h_n[z5]	PCCGCIGL_06006	2
103	rxn01454_c0	R_Hydroxymethylglutaryl_CoA_synthase	hmgcoa_c[c0] + coa_c[c0] + h_c[c0] <=> accoa_c[c0] + aacoa_c[c0] + h2o_c[c0]	PCCGCIGL_02560	4
104	rxn09490_c0	R_chitin_synthase	uacgala_c[c0] -> chitin_c[c0] + udp_c[c0] + h_c[c0]	( PCCGCIGL_02383 or PCCGCIGL_04323 or PCCGCIGL_02380 )	2
105	R_OXO2Ctm_m0	R_2_oxodicarboylate_transporter__mitochondrial	oxag_c[c0] + akg_m[m0] <=> oxag_m[m0] + akg_c[c0]	PCCGCIGL_07140	2
106	rxn39089_c0	R_phosphatidylserine_synthase__yeast_specific	0.01 cpd29685_c0[c0] + ser-L_c[c0] <=> 0.01 cpd29687_c0[c0] + cmp_c[c0] + h_c[c0]	PCCGCIGL_04588	4
107	rxn00483_c0	R_tryptophan_transaminase	trp-L_c[c0] + akg_c[c0] <=> glu-L_c[c0] + indpyr_c[c0]	( PCCGCIGL_04260 or PCCGCIGL_04594 )	2
108	rxn09502_c0	R_Glucokinase	glc-D_c[c0] + atp_c[c0] -> g6p-B_c[c0] + adp_c[c0] + h_c[c0]	PCCGCIGL_01642	4
109	R_CYOOm_m0	R_cytochrome_c_oxidase__mitochondrial	4 focytc_m[m0] + o2_m[m0] + 6 h_m[m0] -> 2 h2o_m[m0] + 4 ficytc_m[m0] + 6 h_c[c0]	( PCCGCIGL_06886 or PCCGCIGL_03795 or PCCGCIGL_02655 or PCCGCIGL_08201 or PCCGCIGL_06142 or PCCGCIGL_03244 or PCCGCIGL_06887 or PCCGCIGL_08195 or PCCGCIGL_04019 )	4
110	R_ACLSm_m0	R_acetolactate_synthase__mitochondrial	2 pyr_m[m0] + h_m[m0] -> co2_m[m0] + M_alac_S_m_m0[m0]	( PCCGCIGL_03731 or PCCGCIGL_03038 )	4
111	R_FAS181ACPm_m0	R_fatty_acyl_ACP_synthase__n_C181ACP___mitochondrial	malACP_m[m0] + o2_m[m0] + palmACP_m[m0] + 4 h_m[m0] + 3 nadph_m[m0] -> ACP_m[m0] + co2_m[m0] + 3 nadp_m[m0] + cpd29680_m0[m0] + 3 h2o_m[m0]	( PCCGCIGL_06507 or PCCGCIGL_06049 or PCCGCIGL_02174 or PCCGCIGL_03370 or PCCGCIGL_04970 or PCCGCIGL_07141 )	2
112	R_PYRt2_e0	R_pyruvate_transport_in_via_proton_symport	pyr_e[e0] + h_e[e0] -> pyr_c[c0] + h_c[c0]	PCCGCIGL_06399	2
113	R_FA182ACPH_c0	R_fatty_acyl_ACP_hydrolase	ocdcyaACP_c[c0] + h2o_c[c0] <=> M_ocdcya_c_c0[c0] + ACP_c[c0] + h_c[c0]	( PCCGCIGL_06469 or PCCGCIGL_00207 )	2
114	rxn30074_c0	R_dCMP_deaminase	dcmp_c[c0] + h2o_c[c0] + h_c[c0] <=> NH4+[c0] + dump_c[c0]	PCCGCIGL_04287	4
115	rxn05232_c0	R_ribonucleoside_triphosphate_reductase__ATP_	trdrd_c[c0] + atp_c[c0] -> datp_c[c0] + h2o_c[c0] + trdox_c[c0]	PCCGCIGL_06388	2
116	rxn00198_c0	R_isocitrate_dehydrogenase__NADP_	icit_c[c0] + nadp_c[c0] -> akg_c[c0] + co2_c[c0] + nadph_c[c0]	PCCGCIGL_03034	4
117	R_CDPDGPm_SC_m0	R_CDP_diacylglycerol__serine_O_phosphatidyltransferae__yeast_specific__mitochondrial	0.01 cpd29685_m0[m0] + glyc3p_m[m0] <=> 0.01 cpd29686_m0[m0] + cmp_m[m0] + h_m[m0]	PCCGCIGL_03061	2
118	rxn00412_c0	R_CTP_synthase__glutamine_	gln-L_c[c0] + utp_c[c0] + atp_c[c0] + h2o_c[c0] -> glu-L_c[c0] + pi_c[c0] + ctp_c[c0] + adp_c[c0] + 2 h_c[c0]	PCCGCIGL_05324	2
119	R_IPCS224_SC_c0	R_Inositol_phosphorylceramide_synthase__ceramide_2__24C___yeast_specific	cer2_24_c[c0] + 0.01 M_ptd1ino_SC_c_c0[c0] -> 0.01 12dgr_SC_c[c0] + 0.01 ipc224_SC_c[c0]	PCCGCIGL_00550	4
120	rxn30415_c0	R_nitrilase	ind3acnl_c[c0] + 2 h2o_c[c0] -> ind3ac_c[c0] + NH4+[c0]	( PCCGCIGL_01012 or PCCGCIGL_02026 or PCCGCIGL_00186 )	2
121	rxn30408_z5	R_inositol_1_3_4_5_6_pentakisphosphate_2_kinase__nuclear	inospp1_n[z5] + atp_n[z5] <=> inoshp_n[z5] + adp_n[z5] + h_n[z5]	PCCGCIGL_06048	2
122	rxn00248_z6	R_malate_dehydrogenase__peroxisomal	nad_p[z6] + mal-L_p[z6] <=> oaa_p[z6] + nadh_p[z6] + h_p[z6]	PCCGCIGL_03808	2
123	rxn18921_c0	R_L_erythro_4_Hydroxyglutamate2_oxoglutarate_aminotransferase	akg_c[c0] + cpd19042_c0[c0] -> glu-L_c[c0] + 4h2oglt_c[c0]	PCCGCIGL_03767	2
124	rxn01960_c0	R_D_arabinono_1_4_lactone_oxidase	Dara14lac_c[c0] + o2_c[c0] -> ertascb-D_c[c0] + h2o2_c[c0]	PCCGCIGL_02569	2
125	rxn00361_c0	R_adenylyl_sulfate_kinase	aps_c[c0] + atp_c[c0] -> paps_c[c0] + adp_c[c0] + h_c[c0]	PCCGCIGL_00554	4
126	rxn09626_c0	R_C_3_sterol_dehydrogenase__4_methylzymosterol_	nad_c[c0] + 4mzym_int1_c[c0] -> 4mzym_int2_c[c0] + nadh_c[c0] + co2_c[c0] + h_c[c0]	PCCGCIGL_08045	4
127	rxn09882_m0	R_aldehyde_dehydrogenase__indole_3_acetaldehyde__NADP___mitochondrial	id3acald_m[m0] + nadp_m[m0] + h2o_m[m0] -> ind3ac_m[m0] + 2 h_m[m0] + nadph_m[m0]	( PCCGCIGL_04998 or PCCGCIGL_03420 )	2
128	rxn28352_c0	R_aldehyde_dehydrogenase__isoamyl_alcohol__NAD_	nadh_c[c0] + 3mbald_c[c0] + h_c[c0] <=> nad_c[c0] + iamoh_c[c0]	( PCCGCIGL_04824 or PCCGCIGL_02261 or PCCGCIGL_02504 or PCCGCIGL_05132 )	2
129	rxn00097_c0	R_adenylate_kinase	amp_c[c0] + atp_c[c0] <=> 2 adp_c[c0]	PCCGCIGL_07464	4
130	rxn09579_r0	R_sphingoid_base_phosphate_phosphatase__phytosphingosine_1_phosphate___endoplasmic_reticulum	psph1p_r[r0] + h2o_r[r0] -> pi_r[r0] + psphings_r[r0]	PCCGCIGL_02003	2
131	R_DOLPMTcer_c0	R_Dolichyl_phosphate_D_mannosyltransferase	gdpmann_c[c0] + dolp_c[c0] -> dolmanp_r[r0] + gdp_c[c0]	PCCGCIGL_05416	4
132	rxn06445_c0	R_Prolyl_tRNA_synthetase	trnapro_c[c0] + pro-L_c[c0] + atp_c[c0] -> protrna_c[c0] + ppi_c[c0] + amp_c[c0]	( PCCGCIGL_05157 or PCCGCIGL_03116 )	2
133	rxn09562_c0	R_guanylate_kinase__GMPdATP_	datp_c[c0] + gmp_c[c0] <=> dadp_c[c0] + gdp_c[c0]	PCCGCIGL_05837	2
134	rxn09400_c0	R_1_3_beta_glucan_synthase	udpg_c[c0] -> 13BDglcn_c[c0] + udp_c[c0] + h_c[c0]	( PCCGCIGL_04784 or PCCGCIGL_00997 or PCCGCIGL_01860 or PCCGCIGL_07018 or PCCGCIGL_00996 or PCCGCIGL_06758 or PCCGCIGL_02451 or PCCGCIGL_06759 )	4
135	rxn01938_m0	R_aldehyde_dehydrogenase__tryptophol__NAD___mitochondrial	id3acald_m[m0] + nadh_m[m0] + h_m[m0] <=> nad_m[m0] + ind3eth_m[m0]	( PCCGCIGL_03671 or PCCGCIGL_01252 )	2
136	rxn00505_m0	R_Isocitrate_dehydrogenase__NAD_	nad_m[m0] + icit_m[m0] -> nadh_m[m0] + akg_m[m0] + co2_m[m0]	( PCCGCIGL_03991 or PCCGCIGL_05700 )	4
137	rxn00459_c0	R_enolase	2pg_c[c0] <=> pep_c[c0] + h2o_c[c0]	PCCGCIGL_06839	4
138	rxn09429_c0	R_fatty_acid_synthase__n_C180_	malcoa_c[c0] + hdca_c[c0] + 2 nadph_c[c0] + 3 h_c[c0] -> ocdca_c[c0] + co2_c[c0] + 2 nadp_c[c0] + coa_c[c0] + h2o_c[c0]	( PCCGCIGL_01006 or PCCGCIGL_06469 or PCCGCIGL_00207 or PCCGCIGL_00117 )	4
139	rxn00288_m0	R_succinate_dehydrogenase	fad_m[m0] + succ_m[m0] <=> fum_m[m0] + fadh2_m[m0]	( PCCGCIGL_03758 or PCCGCIGL_07546 or PCCGCIGL_06177 or PCCGCIGL_08263 )	2
140	rxn02212_c0	R_3_dehydroquinate_synthase	2dda7p_c[c0] -> 3dhq_c[c0] + pi_c[c0]	PCCGCIGL_07695	4
141	rxn00198_m0	R_Isocitrate_dehydrogenase__NADP_	icit_m[m0] + nadp_m[m0] -> akg_m[m0] + co2_m[m0] + nadph_m[m0]	PCCGCIGL_06889	4
142	rxn09508_g0	R_Glycolipid_1_2_alpha_D_mannosyltransferase__Golgi_apparatus	m3macchitppdol_g[g0] + gdpmann_g[g0] -> m4macchitppdol_g[g0] + gdp_g[g0] + h_g[g0]	( PCCGCIGL_03960 or PCCGCIGL_04132 or PCCGCIGL_01991 or PCCGCIGL_07374 or PCCGCIGL_07308 or PCCGCIGL_07341 )	2
143	rxn03391_m0	R_2_hexaprenyl_6_methoxy_1_4_benzoquinone_methyltransferase__mitochondrial	2hp6mbq_m[m0] + amet_m[m0] -> ahcys_m[m0] + 2hpmmbq_m[m0] + h_m[m0]	( PCCGCIGL_01787 or PCCGCIGL_00404 or PCCGCIGL_07505 or PCCGCIGL_05133 or PCCGCIGL_05655 or PCCGCIGL_02234 or PCCGCIGL_02619 )	2
144	rxn00533_c0	R_acetyl_CoA_carboxylase__reversible_reaction	hco3_c[c0] + accoa_c[c0] + atp_c[c0] <=> pi_c[c0] + malcoa_c[c0] + adp_c[c0] + h_c[c0]	PCCGCIGL_00117	4
145	rxn01790_m0	R_2_dehydropantoate_2_reductase__mitochondrial	2dhp_m[m0] + h_m[m0] + nadph_m[m0] -> pant-R_m[m0] + nadp_m[m0]	PCCGCIGL_01027	2
146	R_DRTPPD_c0	R_2_5_diamino_6_ribitylamino_4_3H__pyrimidinone_5__phosphate_deaminase	25dthpp_c[c0] + h2o_c[c0] + h_c[c0] -> 5aprbu_c[c0] + NH4+[c0]	PCCGCIGL_02158	4
147	rxn01100_c0	R_phosphoglycerate_kinase	3pg_c[c0] + atp_c[c0] <=> 13dpg_c[c0] + adp_c[c0]	PCCGCIGL_03157	4
148	rxn09584_c0	R_mannose_inositol_phosphorylceramide_synthase__ceramide_2__26C___yeast_specific	0.01 ipc226_SC_c[c0] + gdpmann_c[c0] -> gdp_c[c0] + 0.01 mipc226_SC_c[c0] + h_c[c0]	( PCCGCIGL_02175 or PCCGCIGL_07360 )	2
149	rxn13330_c0	R_inositol_phosphorylceramide__ceramide_3__24C__phospholipase_C	0.01 ipc324_SC_c[c0] + h2o_c[c0] -> mi1p-D_c[c0] + cer3_24_c[c0] + h_c[c0]	PCCGCIGL_01725	2
150	rxn09412_c0	R_glutamate_5_semialdehyde_dehydrogenase	nadh_c[c0] + glu5p_c[c0] + h_c[c0] -> nad_c[c0] + pi_c[c0] + glu5sa_c[c0]	PCCGCIGL_01373	4
151	rxn09478_z6	R_acyl_CoA_oxidase__dodecanoyl_CoA___peroxisomal	ddcoa_p[z6] + o2_p[z6] -> trans-dd2coa_p[z6] + h2o2_p[z6]	PCCGCIGL_04586	2
152	R_DXHPScm_c0	R_deoxyhypusine_synthase__cytosolicmitochondrial	q6_m[m0] + spmd_c[c0] + h2o_c[c0] -> 13dampp_c[c0] + q6h2_m[m0] + 4abutn_c[c0]	PCCGCIGL_06047	2
153	R_IPCS226_SC_c0	R_Inositol_phosphoryceramide_synthase__ceramide_2__26C___yeast_specific	cer2_26_c[c0] + 0.01 M_ptd1ino_SC_c_c0[c0] -> 0.01 ipc226_SC_c[c0] + 0.01 12dgr_SC_c[c0]	PCCGCIGL_00550	2
154	rxn00272_c0	R_Alanine_glyoxylate_aminotransferase__irreversible_	ala-L_c[c0] + glx_c[c0] -> gly_c[c0] + pyr_c[c0]	PCCGCIGL_00803	4
155	rxn00179_c0	R_glutamate_5_kinase	glu-L_c[c0] + atp_c[c0] -> glu5p_c[c0] + adp_c[c0]	PCCGCIGL_06084	4
156	rxn01454_m0	R_Hydroxymethylglutaryl_CoA_synthase__mitochondrial	hmgcoa_m[m0] + coa_m[m0] + h_m[m0] <=> accoa_m[m0] + aacoa_m[m0] + h2o_m[m0]	PCCGCIGL_02560	2
157	R_TCHOLAabcv_z7	R_Taurcholate_via_ABC_system__vacuolar_	tchola_c[c0] + atp_v[z7] + h2o_v[z7] -> pi_v[z7] + tchola_v[z7] + adp_v[z7] + h_v[z7]	PCCGCIGL_08274	2
158	rxn32754_c0	R_phosphomannomutase	man1p_c[c0] <=> man6p_c[c0]	PCCGCIGL_00761	4
159	rxn39089_m0	R_phosphatidylserine_synthase__yeast_specific__mitochondrial	0.01 cpd29685_m0[m0] + ser-L_m[m0] <=> 0.01 cpd29687_m0[m0] + cmp_m[m0] + h_m[m0]	PCCGCIGL_04588	2
160	rxn30346_c0	R_allophanate_hydrolase	allphn_c[c0] + h2o_c[c0] + 3 h_c[c0] -> 2 NH4+[c0] + 2 co2_c[c0]	PCCGCIGL_07345	2
161	rxn00881_c0	R_myo_inositol_1_phosphatase	mi1p-D_c[c0] + h2o_c[c0] -> pi_c[c0] + inost_c[c0]	PCCGCIGL_06133	4
162	rxn00175_z6	R_acetyl_CoA_synthetase	ac_p[z6] + atp_p[z6] + coa_p[z6] -> accoa_p[z6] + ppi_p[z6] + amp_p[z6]	PCCGCIGL_03409	2
163	rxn00377_c0	R_S_Formylglutathione_hydralase	fglut-S_c[c0] + h2o_c[c0] <=> gthrd_c[c0] + for_c[c0] + h_c[c0]	PCCGCIGL_02959	2
164	rxn09458_c0	R_stearoyl_CoA_desaturase__n_C180CoA___n_C181CoA_	o2_c[c0] + nadph_c[c0] + stcoa_c[c0] + h_c[c0] -> odecoa_c[c0] + nadp_c[c0] + 2 h2o_c[c0]	PCCGCIGL_00446	2
165	rxn00558_c0	R_glucose_6_phosphate_isomerase	g6p_c[c0] <=> f6p_c[c0]	PCCGCIGL_07299	2
166	rxn00416_c0	R_asparagine_synthase__glutamine_hydrolysing_	gln-L_c[c0] + asp-L_c[c0] + atp_c[c0] + h2o_c[c0] -> asn-L_c[c0] + glu-L_c[c0] + ppi_c[c0] + amp_c[c0] + h_c[c0]	( PCCGCIGL_04648 or PCCGCIGL_02548 )	4
167	rxn30444_c0	R_tyrosine_transaminase__irreversible	glu-L_c[c0] + 34hpp_c[c0] -> tyr-L_c[c0] + akg_c[c0]	( PCCGCIGL_03767 or PCCGCIGL_04260 or PCCGCIGL_04594 )	4
168	rxn13218_c0	R_trans_aconitate_3_methyltransferase	acon-T_c[c0] + amet_c[c0] -> ahcys_c[c0] + acon5m_c[c0]	PCCGCIGL_07771	2
169	rxn30090_c0	R_arginase	arg-L_c[c0] + h2o_c[c0] -> urea_c[c0] + cpd19016_c0[c0]	PCCGCIGL_07216	2
170	rxn08437_c0	R_fatty_acyl_ACP_hydrolase	h2o_c[c0] + hdeACP_c[c0] <=> hdcea_c[c0] + ACP_c[c0] + h_c[c0]	( PCCGCIGL_06469 or PCCGCIGL_00207 )	2
171	R_FA180COAabcp_z6	R_fatty_acyl_CoA_transport_via_ABC_system	atp_p[z6] + stcoa_c[c0] + h2o_p[z6] -> pi_p[z6] + adp_p[z6] + stcoa_p[z6] + h_p[z6]	( PCCGCIGL_07111 or PCCGCIGL_06483 )	2
172	rxn13222_m0	R_aldehyde_dehydrogenase__2_methylbutanol__NAD___mitochondrial	2mbald_m[m0] + nadh_m[m0] + h_m[m0] <=> nad_m[m0] + 2mbtoh_m[m0]	( PCCGCIGL_03671 or PCCGCIGL_01252 )	2
173	rxn00781_c0	R_glyceraldehyde_3_phosphate_dehydrogenase	nad_c[c0] + g3p_c[c0] + pi_c[c0] <=> 13dpg_c[c0] + nadh_c[c0] + h_c[c0]	PCCGCIGL_06538	4
174	rxn01466_c0	R_geranyltranstransferase	grdp_c[c0] + ipdp_c[c0] -> ppi_c[c0] + frdp_c[c0]	PCCGCIGL_01921	4
175	R_GDPMANNtg_g0	R_GDP_mannose_antiport	gdpmann_c[c0] + gmp_g[g0] -> gdpmann_g[g0] + gmp_c[c0]	PCCGCIGL_04554	2
176	rxn09614_c0	R_mevalonate_kinase__utp_	mev-R_c[c0] + utp_c[c0] -> 5pmev_c[c0] + udp_c[c0] + h_c[c0]	PCCGCIGL_07032	2
177	R_FA160COAabcp_z6	R_fatty_acyl_CoA_peroxisomal_transport_via_ABC_system	pmtcoa_c[c0] + atp_p[z6] + h2o_p[z6] -> pmtcoa_p[z6] + pi_p[z6] + adp_p[z6] + h_p[z6]	( PCCGCIGL_07111 or PCCGCIGL_06483 )	2
178	rxn01332_c0	R_3_deoxy_D_arabino_heptulosonate_7_phosphate_synthetase	e4p_c[c0] + pep_c[c0] + h2o_c[c0] -> 2dda7p_c[c0] + pi_c[c0]	( PCCGCIGL_00348 or PCCGCIGL_02732 )	4
179	R_TRPt2r_e0	R_L_tryptophan_reversible_transport_via_proton_symport	trp-L_e[e0] + h_e[e0] <=> trp-L_c[c0] + h_c[c0]	( PCCGCIGL_02704 or PCCGCIGL_02701 or PCCGCIGL_02805 )	2
180	rxn01300_c0	R_homoserine_kinase	hom-L_c[c0] + atp_c[c0] -> phom_c[c0] + adp_c[c0] + h_c[c0]	PCCGCIGL_06157	4
181	rxn30416_c0	R_nitrilase	acybut_c[c0] + 2 h2o_c[c0] -> glu-L_c[c0] + NH4+[c0]	( PCCGCIGL_01012 or PCCGCIGL_02026 or PCCGCIGL_00186 )	2
182	rxn00708_c0	R_5__nucleotidase__UMP_	ump_c[c0] + h2o_c[c0] -> pi_c[c0] + uri_c[c0]	PCCGCIGL_04556	2
183	rxn00141_c0	R_adenosylhomocysteinase	ahcys_c[c0] + h2o_c[c0] -> adn_c[c0] + hcys-L_c[c0]	PCCGCIGL_04546	4
184	rxn00205_c0	R_glutathione_peridoxase	2 gthrd_c[c0] + h2o2_c[c0] <=> gthox_c[c0] + 2 h2o_c[c0]	( PCCGCIGL_01653 or PCCGCIGL_00362 )	2
185	rxn09547_c0	R_glycerol_3_phosphate_acyltransferase__glycerone_phosphate___yeast_specific	0.24 odecoa_c[c0] + 0.27 pmtcoa_c[c0] + 0.09 ocdycacoa_c[c0] + 0.06 ddcoa_c[c0] + dhap_c[c0] + 0.17 hdcoa_c[c0] + 0.02 dccoa_c[c0] + 0.1 tdcoa_c[c0] + 0.05 stcoa_c[c0] -> 0.01 1agly3p_SC_c[c0] + coa_c[c0]	( PCCGCIGL_05565 or PCCGCIGL_07985 )	2
186	R_FA180ACPH_c0	R_fatty_acyl_ACP_hydrolase	M_ocdcaACP_c_c0[c0] + h2o_c[c0] <=> ocdca_c[c0] + ACP_c[c0] + h_c[c0]	( PCCGCIGL_06469 or PCCGCIGL_00207 )	2
187	R_GLNt2r_e0	R_L_glutamine_reversible_transport_via_proton_symport	gln-L_e[e0] + h_e[e0] <=> gln-L_c[c0] + h_c[c0]	( PCCGCIGL_06394 or PCCGCIGL_02805 or PCCGCIGL_01675 )	2
188	rxn39086_c0	R_nitrilase	aprop_c[c0] + 2 h2o_c[c0] -> ala-L_c[c0] + NH4+[c0]	( PCCGCIGL_01012 or PCCGCIGL_02026 or PCCGCIGL_00186 )	2
189	rxn09602_c0	R_Ceramide_2_synthase__26C_	psphings_c[c0] + hexccoa_c[c0] -> cer2_26_c[c0] + coa_c[c0] + h_c[c0]	PCCGCIGL_03627	2
190	rxn30365_m0	R_CDP_Diacylglycerol_synthetase__yeast_specific__mitochondrial	0.01 pa_SC_m[m0] + ctp_m[m0] + h_m[m0] <=> 0.01 cpd29685_m0[m0] + ppi_m[m0]	PCCGCIGL_02168	2
191	rxn03630_c0	R_Taurine_dioxygenase	akg_c[c0] + o2_c[c0] + taur_c[c0] -> so3_c[c0] + amacald_c[c0] + succ_c[c0] + co2_c[c0] + h_c[c0]	PCCGCIGL_03527	2
192	rxn06438_c0	R_Glycyl_tRNA_synthetase	trnagly_c[c0] + gly_c[c0] + atp_c[c0] -> glytrna_c[c0] + ppi_c[c0] + amp_c[c0]	PCCGCIGL_01264	2
193	rxn00859_c0	R_histidinol_dehydrogenase	2 nad_c[c0] + histd_c[c0] + h2o_c[c0] -> his-L_c[c0] + 2 nadh_c[c0] + 3 h_c[c0]	PCCGCIGL_01664	4
194	rxn09585_c0	R_mannose_inositol_phosphorylceramide_synthase__ceramide_2__24C___yeast_specific	gdpmann_c[c0] + 0.01 ipc224_SC_c[c0] -> 0.01 mipc224_SC_c[c0] + gdp_c[c0] + h_c[c0]	( PCCGCIGL_02175 or PCCGCIGL_07360 )	2
195	R_ACt2r_e0	R_acetate_reversible_transport_via_proton_symport	ac_e[e0] + h_e[e0] <=> ac_c[c0] + h_c[c0]	PCCGCIGL_01866	4
196	rxn09424_c0	R_fatty_acid_synthase__n_C240___lumped_reaction	3 malcoa_c[c0] + ocdca_c[c0] + 6 nadph_c[c0] + 9 h_c[c0] -> ttc_c[c0] + 3 co2_c[c0] + 6 nadp_c[c0] + 3 coa_c[c0] + 3 h2o_c[c0]	( PCCGCIGL_01860 or PCCGCIGL_06945 or PCCGCIGL_02104 )	2
197	rxn01938_c0	R_aldehyde_dehydrogenase__tryptophol__NAD_	id3acald_c[c0] + nadh_c[c0] + h_c[c0] <=> nad_c[c0] + ind3eth_c[c0]	( PCCGCIGL_04824 or PCCGCIGL_02261 or PCCGCIGL_02504 or PCCGCIGL_05132 )	2
198	rxn00711_c0	R_uracil_phosphoribosyltransferase	prpp_c[c0] + ura_c[c0] -> ump_c[c0] + ppi_c[c0]	PCCGCIGL_04230	4
199	rxn03175_c0	R_1__5_phosphoribosyl__5__5_phosphoribosylamino_methylideneamino_imidazole_4_carboxamide_isomerase__irreversible_	prfp_c[c0] -> prlp_c[c0]	PCCGCIGL_04892	4
200	rxn09439_m0	R_fatty_acyl_ACP_synthase__n_C120ACP___mitochondrial	decACP_m[m0] + malACP_m[m0] + 3 h_m[m0] + 2 nadph_m[m0] -> ACP_m[m0] + co2_m[m0] + 2 nadp_m[m0] + h2o_m[m0] + ddcaACP_m[m0]	( PCCGCIGL_06507 or PCCGCIGL_06049 or PCCGCIGL_02174 or PCCGCIGL_03370 or PCCGCIGL_04970 or PCCGCIGL_07141 )	2
201	R_MALtm_m0	R_malate_transport__mitochondrial	pi_m[m0] + mal-L_c[c0] <=> pi_c[c0] + mal-L_m[m0]	PCCGCIGL_01815	4
202	rxn15108_c0	R_phosphoribosylpyrophosphate_synthetase	cpd19028_c0[c0] + atp_c[c0] <=> prpp_c[c0] + amp_c[c0] + h_c[c0]	( PCCGCIGL_06467 or PCCGCIGL_05189 or PCCGCIGL_05189 or PCCGCIGL_00623 or PCCGCIGL_02070 )	4
203	rxn00213_c0	R_UTP_glucose_1_phosphate_uridylyltransferase	utp_c[c0] + g1p_c[c0] + h_c[c0] <=> udpg_c[c0] + ppi_c[c0]	PCCGCIGL_00626	4
204	R_FAO240p_z6	R_fatty_acid_oxidation__tetradecansoyl_CoA___peroxisomal	3 nad_p[z6] + cpd29705_z6[z6] + 3 o2_p[z6] + 3 coa_p[z6] + 3 h2o_p[z6] -> 3 nadh_p[z6] + 3 accoa_p[z6] + stcoa_p[z6] + 3 h_p[z6] + 3 h2o2_p[z6]	( PCCGCIGL_00576 or PCCGCIGL_04444 or PCCGCIGL_04586 )	2
205	rxn05465_m0	R_Malonyl_CoA_ACP_transacylase__mitochondrial	malcoa_m[m0] + ACP_m[m0] <=> malACP_m[m0] + coa_m[m0]	( PCCGCIGL_06507 or PCCGCIGL_06049 or PCCGCIGL_02174 or PCCGCIGL_03370 or PCCGCIGL_04970 or PCCGCIGL_07141 )	2
206	R_METt2r_e0	R_L_methionine_reversible_transport_via_proton_symport	met-L_e[e0] + h_e[e0] <=> met-L_c[c0] + h_c[c0]	( PCCGCIGL_01038 or PCCGCIGL_02704 or PCCGCIGL_08275 or PCCGCIGL_02805 or PCCGCIGL_01675 )	2
207	rxn13253_e0	R_Endopolygalacturonase__extracellular_	pectin_e[e0] + h2o_e[e0] -> galur_e[e0]	PCCGCIGL_00750	2
208	rxn01333_c0	R_transaldolase	g3p_c[c0] + s7p_c[c0] <=> e4p_c[c0] + f6p_c[c0]	PCCGCIGL_01022	4
209	rxn09468_z6	R_Fatty_acid_oxidation	odecoa_p[z6] + 8 nad_p[z6] + 8 o2_p[z6] + 8 coa_p[z6] + 8 h2o_p[z6] + nadph_p[z6] -> 8 nadh_p[z6] + 9 accoa_p[z6] + nadp_p[z6] + 7 h_p[z6] + 8 h2o2_p[z6]	( PCCGCIGL_00576 or PCCGCIGL_04444 or PCCGCIGL_00502 or PCCGCIGL_04586 or PCCGCIGL_04337 )	2
210	rxn30674_m0	R_fumarase__mitochondrial	fum_m[m0] + h2o_m[m0] <=> mal-L_m[m0]	PCCGCIGL_03551	4
211	rxn06937_c0	R_Glutamyl_tRNA_synthetase	glu-L_c[c0] + trnaglu_c[c0] + atp_c[c0] -> glutrna_c[c0] + ppi_c[c0] + amp_c[c0]	PCCGCIGL_04510	2
212	rxn00014_m0	R_Cytochrome_c_peroxidase__mitochondrial	2 focytc_m[m0] + h2o2_m[m0] <=> 2 h2o_m[m0] + 2 ficytc_m[m0]	( PCCGCIGL_01964 or PCCGCIGL_03244 )	2
213	rxn00834_c0	R_IMP_dehydrogenase	nad_c[c0] + imp_c[c0] + h2o_c[c0] -> nadh_c[c0] + xmp_c[c0] + h_c[c0]	PCCGCIGL_06531	4
214	rxn30023_c0	R_glutamate_dehydrogenase__NADP_	akg_c[c0] + NH4+[c0] + nadph_c[c0] + h_c[c0] <=> glu-L_c[c0] + nadp_c[c0] + h2o_c[c0]	PCCGCIGL_03438	4
215	rxn09623_c0	R_C_3_sterol_keto_reductase__zymosterol_	zym_int2_c[c0] + nadph_c[c0] + h_c[c0] -> zymst_c[c0] + nadp_c[c0]	PCCGCIGL_07693	4
216	rxn13255_e0	R_episterol_ester_hydrolase__yeast_specific__extracellular_	0.01 epistest_SC_e[e0] + h2o_e[e0] -> 0.015 ttdca_e[e0] + 0.655 hdcea_e[e0] + 0.03 ocdca_e[e0] + 0.01 hexc_e[e0] + 0.27 ocdcea_e[e0] + 0.02 hdca_e[e0] + 0.01 epist_e[e0] + h_e[e0]	PCCGCIGL_06265	2
217	R_FAS160ACPm_m0	R_fatty_acyl_ACP_synthase__n_C160ACP___mitochondrial	cpd27551_m0[m0] + malACP_m[m0] + 3 h_m[m0] + 2 nadph_m[m0] -> ACP_m[m0] + co2_m[m0] + 2 nadp_m[m0] + palmACP_m[m0] + h2o_m[m0]	( PCCGCIGL_06507 or PCCGCIGL_06049 or PCCGCIGL_02174 or PCCGCIGL_03370 or PCCGCIGL_04970 or PCCGCIGL_07141 )	2
218	R_PDHcm_m0	R_pyruvate_dehydrogenase__dihydrolipoamide_dehydrogenase_	nad_m[m0] + dhlam_m[m0] -> lpam_m[m0] + nadh_m[m0] + h_m[m0]	( PCCGCIGL_07634 or PCCGCIGL_00862 or PCCGCIGL_04055 )	4
219	rxn30022_c0	R_glutamine_synthetase	glu-L_c[c0] + NH4+[c0] + atp_c[c0] -> pi_c[c0] + gln-L_c[c0] + adp_c[c0] + h_c[c0]	PCCGCIGL_05281	4
220	rxn31870_c0	R_5_10_methylenetetrahydrofolatereductase__NADPH_	mlthf_c[c0] + nadph_c[c0] + 2 h_c[c0] -> 5mthf_c[c0] + nadp_c[c0]	( PCCGCIGL_07422 or PCCGCIGL_00422 )	4
221	rxn20478_z6	R_3_hydroxyacyl_CoA_dehydrogenase__3_oxodecanoyl_CoA___peroxisomal	nadh_p[z6] + 3oddcoa_p[z6] + h_p[z6] <=> nad_p[z6] + 3hddcoa_p[z6]	PCCGCIGL_00576	2
222	R_FA161COAabcp_z6	R_fatty_acyl_CoA_peroxisomal_transport_via_ABC_system	hdcoa_c[c0] + atp_p[z6] + h2o_p[z6] -> pi_p[z6] + hdcoa_p[z6] + adp_p[z6] + h_p[z6]	( PCCGCIGL_07111 or PCCGCIGL_06483 )	2
223	rxn09441_c0	R_fatty_acyl_CoA_synthase__n_C100CoA_	malcoa_c[c0] + occoa_c[c0] + 2 nadph_c[c0] + 3 h_c[c0] -> co2_c[c0] + dccoa_c[c0] + 2 nadp_c[c0] + coa_c[c0] + h2o_c[c0]	( PCCGCIGL_01006 or PCCGCIGL_06469 or PCCGCIGL_00207 or PCCGCIGL_00117 )	4
224	rxn02811_c0	R_3_isopropylmalate_dehydratase	3c2hmp_c[c0] <=> 2ippm_c[c0] + h2o_c[c0]	PCCGCIGL_08005	4
225	rxn13370_c0	R_Alcohol_Acetyltransferase__isobutyl_alcohol_	ibutoh_c[c0] + accoa_c[c0] -> ibutac_c[c0] + coa_c[c0]	PCCGCIGL_06287	2
226	rxn09522_m0	R_succinate_dehydrogenase__ubiquinone_6___mitochondrial	q6_m[m0] + fadh2_m[m0] <=> q6h2_m[m0] + fad_m[m0]	( PCCGCIGL_03758 or PCCGCIGL_07546 or PCCGCIGL_06177 or PCCGCIGL_08263 )	2
227	rxn15115_c0	R_phosphopentomutase	r1p_c[c0] <=> cpd19028_c0[c0]	PCCGCIGL_03721	2
228	rxn00191_m0	R_L_alanine_transaminase__mitochondrial	akg_m[m0] + ala-L_m[m0] <=> glu-L_m[m0] + pyr_m[m0]	PCCGCIGL_07729	2
229	rxn00806_m0	R_leucine_transaminase__mitochondrial	leu-L_m[m0] + akg_m[m0] <=> glu-L_m[m0] + 4mop_m[m0]	PCCGCIGL_01505	2
230	R_G3PCt_e0	R_glycero_3_phosphocholine_transport__extracellular_to_cytosol_	g3pc_e[e0] <=> g3pc_c[c0]	PCCGCIGL_05928	2
231	rxn30444_z6	R_tyrosine_transaminase__irreversible__peroxisomal_	glu-L_p[z6] + 34hpp_p[z6] -> tyr-L_p[z6] + akg_p[z6]	PCCGCIGL_03767	2
232	rxn09531_c0	R_biotin_synthase	dtbt_c[c0] + s_c[c0] <=> btn_c[c0] + 2 h_c[c0]	PCCGCIGL_01985	2
233	rxn09464_z6	R_Fatty_acid_oxidation	8 nad_p[z6] + ocdycacoa_p[z6] + 6 o2_p[z6] + 8 coa_p[z6] + 8 h2o_p[z6] -> 8 nadh_p[z6] + 9 accoa_p[z6] + 8 h_p[z6] + 6 h2o2_p[z6]	( PCCGCIGL_00576 or PCCGCIGL_04444 or PCCGCIGL_00502 or PCCGCIGL_04586 )	2
234	rxn02133_c0	R_sphingolipid_long_chain_base_kinase__sphinganine_	sphgn_c[c0] + atp_c[c0] -> sph1p_c[c0] + adp_c[c0] + h_c[c0]	( PCCGCIGL_03616 or PCCGCIGL_03616 )	2
235	rxn00205_m0	R_glutathione_peroxidase__mitochondria	2 gthrd_m[m0] + h2o2_m[m0] <=> gthox_m[m0] + 2 h2o_m[m0]	PCCGCIGL_07349	2
236	rxn00541_c0	R_Threonine_aldolase	thr-L_c[c0] -> gly_c[c0] + acald_c[c0]	PCCGCIGL_03254	2
237	rxn09470_z6	R_Fatty_acid_oxidation	7 nad_p[z6] + hdcoa_p[z6] + 7 o2_p[z6] + 7 coa_p[z6] + 7 h2o_p[z6] + nadph_p[z6] -> 7 nadh_p[z6] + 8 accoa_p[z6] + nadp_p[z6] + 6 h_p[z6] + 7 h2o2_p[z6]	( PCCGCIGL_00576 or PCCGCIGL_04444 or PCCGCIGL_00502 or PCCGCIGL_04586 or PCCGCIGL_04337 )	2
238	rxn09611_c0	R_Endo_1_3_beta_glucan_glucohydrase	13BDglcn_c[c0] + h2o_c[c0] -> glc-D_c[c0]	PCCGCIGL_06772	2
239	rxn01241_m0	R_glycine_cleavage_complex__lipoamide___mitochondrial	nad_m[m0] + dhlam_m[m0] <=> lpam_m[m0] + nadh_m[m0] + h_m[m0]	( PCCGCIGL_03395 or PCCGCIGL_00177 or PCCGCIGL_00862 or PCCGCIGL_02772 )	2
240	rxn01269_c0	R_prephenate_dehydrogenase__NADP_	nadp_c[c0] + pphn_c[c0] -> co2_c[c0] + 34hpp_c[c0] + nadph_c[c0]	PCCGCIGL_07224	4
241	rxn01069_c0	R_threonine_synthase	phom_c[c0] + h2o_c[c0] -> thr-L_c[c0] + pi_c[c0]	PCCGCIGL_00103	4
242	rxn00001_c0	R_inorganic_diphosphatase	ppi_c[c0] + h2o_c[c0] -> 2 pi_c[c0] + h_c[c0]	PCCGCIGL_02293	4
243	rxn06377_m0	R_glycine_cleavage_complex__lipoylprotein___mitochondrial	gly_m[m0] + lpro_m[m0] + h_m[m0] <=> co2_m[m0] + alpro_m[m0]	( PCCGCIGL_03395 or PCCGCIGL_00177 or PCCGCIGL_00862 or PCCGCIGL_02772 )	2
244	rxn13255_c0	R_episterol_ester_hydrolase__yeast_specific	0.01 epistest_SC_c[c0] + h2o_c[c0] -> 0.015 ttdca_c[c0] + 0.655 hdcea_c[c0] + 0.01 hexc_c[c0] + 0.03 ocdca_c[c0] + 0.27 ocdcea_c[c0] + 0.02 hdca_c[c0] + 0.01 epist_c[c0] + h_c[c0]	PCCGCIGL_03756	2
245	rxn02004_c0	R_trehalose_phosphatase	h2o_c[c0] + tre6p_c[c0] -> pi_c[c0] + tre_c[c0]	( PCCGCIGL_02647 or PCCGCIGL_01269 or PCCGCIGL_07837 or PCCGCIGL_02647 )	4
246	rxn03075_c0	R_hydroxyethylthiazole_kinase	4mhetz_c[c0] + atp_c[c0] -> 4mpetz_c[c0] + adp_c[c0] + h_c[c0]	PCCGCIGL_00246	2
247	rxn01726_c0	R_carnitine_O_acetyltransferase	crn_c[c0] + accoa_c[c0] -> acrn_c[c0] + coa_c[c0]	( PCCGCIGL_05380 or PCCGCIGL_02092 )	2
248	R_FRDcm_m0	R_fumarate_reductase__cytosolicmitochondrial	fum_c[c0] + fadh2_m[m0] -> fad_m[m0] + succ_c[c0]	PCCGCIGL_03256	2
249	rxn00509_c0	R_succinate_semialdehyde_dehydrogenase__NADP_	sucsal_c[c0] + nadp_c[c0] + h2o_c[c0] -> succ_c[c0] + nadph_c[c0] + 2 h_c[c0]	PCCGCIGL_02317	2
250	rxn30341_m0	R_oxoglutarate_dehydrogenase__dihydrolipoamide_S_succinyltransferase_	sdhlam_m[m0] + coa_m[m0] -> succoa_m[m0] + dhlam_m[m0]	( PCCGCIGL_07634 or PCCGCIGL_00862 or PCCGCIGL_04055 )	4
251	rxn09582_c0	R_mannose_inositol_phosphorylceramide_synthase__ceramide_3__26C___yeast_specific	0.01 ipc326_SC_c[c0] + gdpmann_c[c0] -> 0.01 mipc326_SC_c[c0] + gdp_c[c0] + h_c[c0]	( PCCGCIGL_02175 or PCCGCIGL_07360 )	2
252	R_ARGt6_z7	R_L_arginine_transport_in_via_proton_antiport__vacuolar_	arg-L_c[c0] + h_v[z7] -> arg-L_v[z7] + h_c[c0]	PCCGCIGL_00461	2
253	rxn00952_c0	R_O_acetylhomoserine__thiol__lyase	achms_c[c0] + h2s_c[c0] -> ac_c[c0] + hcys-L_c[c0] + h_c[c0]	PCCGCIGL_08118	4
254	rxn00790_c0	R_glutamine_phosphoribosyldiphosphate_amidotransferase	prpp_c[c0] + gln-L_c[c0] + h2o_c[c0] -> glu-L_c[c0] + pram_c[c0] + ppi_c[c0]	PCCGCIGL_06782	4
255	R_FA181COAabcp_z6	R_fatty_acyl_CoA_peroxisomal_transport_via_ABC_system	odecoa_c[c0] + atp_p[z6] + h2o_p[z6] -> odecoa_p[z6] + pi_p[z6] + adp_p[z6] + h_p[z6]	( PCCGCIGL_07111 or PCCGCIGL_06483 )	2
256	rxn05465_c0	R_Malonyl_CoA_ACP_transacylase	malcoa_c[c0] + ACP_c[c0] <=> malACP_c[c0] + coa_c[c0]	( PCCGCIGL_06469 or PCCGCIGL_00207 )	2
257	rxn06440_m0	R_isoleucyl_tRNA_synthetase__mitochondrial	trnaile_m[m0] + atp_m[m0] + ile-L_m[m0] -> iletrna_m[m0] + ppi_m[m0] + amp_m[m0]	PCCGCIGL_07402	2
258	rxn09473_z6	R_3_hydroxyacyl_CoA_dehydratase__3_hydroxyhexacosyl_CoA___peroxisomal	hxc2coa_p[z6] + h2o_p[z6] <=> 3hxccoa_p[z6]	PCCGCIGL_00576	2
259	rxn09434_m0	R_fatty_acyl_ACP_synthase__n_C141ACP___mitochondrial	malACP_m[m0] + o2_m[m0] + 4 h_m[m0] + ddcaACP_m[m0] + 3 nadph_m[m0] -> tdeACP_m[m0] + ACP_m[m0] + co2_m[m0] + 3 nadp_m[m0] + 3 h2o_m[m0]	( PCCGCIGL_06507 or PCCGCIGL_06049 or PCCGCIGL_02174 or PCCGCIGL_03370 or PCCGCIGL_04970 or PCCGCIGL_07141 )	2
260	rxn34726_c0	R_fatty_acyl_ACP_hydrolase	cpd29680_c0[c0] + h2o_c[c0] <=> ocdcea_c[c0] + ACP_c[c0] + h_c[c0]	( PCCGCIGL_06469 or PCCGCIGL_00207 )	2
261	R_FAS180ACPm_m0	R_fatty_acyl_ACP_synthase__n_C180ACP___mitochondrial	malACP_m[m0] + palmACP_m[m0] + 3 h_m[m0] + 2 nadph_m[m0] -> M_ocdcaACP_m_m0[m0] + ACP_m[m0] + co2_m[m0] + 2 nadp_m[m0] + h2o_m[m0]	( PCCGCIGL_06507 or PCCGCIGL_06049 or PCCGCIGL_02174 or PCCGCIGL_03370 or PCCGCIGL_04970 or PCCGCIGL_07141 )	2
262	rxn01791_c0	R_pantothenate_synthase	pant-R_c[c0] + ala-B_c[c0] + atp_c[c0] -> pnto-R_c[c0] + ppi_c[c0] + amp_c[c0] + h_c[c0]	PCCGCIGL_04412	2
263	R_PHEt2r_e0	R_L_phenylalanine_reversible_transport_via_proton_symport	phe-L_e[e0] + h_e[e0] <=> phe-L_c[c0] + h_c[c0]	( PCCGCIGL_02704 or PCCGCIGL_02805 or PCCGCIGL_01675 )	2
264	rxn09477_z6	R_acyl_CpA_oxidase__tetradecanoyl_CoA___peroxisomal	o2_p[z6] + tdcoa_p[z6] -> td2coa_p[z6] + h2o2_p[z6]	PCCGCIGL_04586	2
265	rxn13260_c0	R_UDP_glucoseergosterol_glucosyltransferase	udpg_c[c0] + ergst_c[c0] -> ergst3glc_c[c0] + udp_c[c0] + h_c[c0]	PCCGCIGL_01723	2
266	R_INSTt2_e0	R_inositol_transport_in_via_proton_symport	inost_e[e0] + h_e[e0] -> inost_c[c0] + h_c[c0]	( PCCGCIGL_02207 or PCCGCIGL_02207 )	2
267	R_ATPtm_H_m0	R_ADPATP_transporter__mitochondrial	atp_m[m0] + adp_c[c0] + h_c[c0] -> atp_c[c0] + adp_m[m0] + h_m[m0]	PCCGCIGL_01165	4
268	rxn01211_m0	R_methenyltetrahydrifikate_cyclohydrolase__mitochondrial	methf_m[m0] + h2o_m[m0] <=> 10fthf_m[m0] + h_m[m0]	PCCGCIGL_01150	2
269	rxn13200_c0	R_3_Isopropylmalate_3_methyltransferase	3c2hmp_c[c0] + amet_c[c0] -> 3ipmmest_c[c0] + ahcys_c[c0]	PCCGCIGL_07771	2
270	rxn01637_m0	R_acteylornithine_transaminase__irreversible__mitochondrial	glu-L_m[m0] + acg5sa_m[m0] -> akg_m[m0] + acorn_m[m0]	PCCGCIGL_02472	4
271	rxn06444_c0	R_Phenylalanyl_tRNA_synthetase	trnaphe_c[c0] + phe-L_c[c0] + atp_c[c0] -> phetrna_c[c0] + ppi_c[c0] + amp_c[c0]	( PCCGCIGL_00846 or PCCGCIGL_00796 )	2
272	R_AMETtm_m0	R_S_Adenosyl_L_methionine_reversible_transport__mitochondrial	amet_c[c0] <=> amet_m[m0]	PCCGCIGL_03046	2
273	rxn09491_c0	R_triglycerol_synthesis	0.24 odecoa_c[c0] + 0.27 pmtcoa_c[c0] + 0.01 12dgr_SC_c[c0] + 0.09 ocdycacoa_c[c0] + 0.06 ddcoa_c[c0] + 0.17 hdcoa_c[c0] + 0.02 dccoa_c[c0] + 0.1 tdcoa_c[c0] + 0.05 stcoa_c[c0] -> 0.01 triglyc_SC_c[c0] + coa_c[c0]	( PCCGCIGL_00109 or PCCGCIGL_07093 )	4
274	R_H2Ot_e0	R_H2O_transport_via_diffusion	h2o_e[e0] <=> h2o_c[c0]	PCCGCIGL_07376	4
275	R_CERS226er_r0	R_Ceramide_2_synthase__26C___endoplasmic_reticular	psphings_r[r0] + hexccoa_r[r0] -> cer2_26_r[r0] + coa_r[r0] + h_r[r0]	PCCGCIGL_03627	2
276	rxn05231_z5	R_ribonucleoside_diphosphate_reductase__nuclear	trdrd_n[z5] + adp_n[z5] -> dadp_n[z5] + h2o_n[z5] + trdox_n[z5]	( PCCGCIGL_06388 or PCCGCIGL_04992 )	2
277	R_ERGSTt_e0	R_ergosterol_reversible_transport	ergst_e[e0] <=> ergst_c[c0]	PCCGCIGL_04722	2
278	rxn09461_z6	R_3_hydroxyacyl_CoA_dehydrogenase__3_oxohexacosyl_CoA___peroxisomal	nad_p[z6] + 3hxccoa_p[z6] <=> 3ohxccoa_p[z6] + nadh_p[z6] + h_p[z6]	PCCGCIGL_00576	2
279	rxn30333_m0	R_2_aceto_2_hydroxybutanoate_synthase__mitochondrial	pyr_m[m0] + 2obut_m[m0] + h_m[m0] -> cpd19045_m0[m0] + co2_m[m0]	( PCCGCIGL_03731 or PCCGCIGL_03038 )	4
280	rxn03062_c0	R_3_isopropylmalate_dehydrogenase	nad_c[c0] + 3c2hmp_c[c0] -> 3c4mop_c[c0] + nadh_c[c0] + h_c[c0]	PCCGCIGL_03048	4
281	rxn00744_c0	R_dihydroxyacetone_kinase	atp_c[c0] + dha_c[c0] -> dhap_c[c0] + adp_c[c0] + h_c[c0]	PCCGCIGL_06560	2
282	rxn02508_c0	R_phosphoribosylanthranilate_isomerase__irreversible_	pran_c[c0] -> 2cpr5p_c[c0]	PCCGCIGL_02294	4
283	rxn00119_c0	R_UMP_kinase	ump_c[c0] + atp_c[c0] <=> udp_c[c0] + adp_c[c0]	PCCGCIGL_06685	4
284	rxn30365_c0	R_CDP_Diacylglycerol_synthetase__yeast_specific	0.01 pa_SC_c[c0] + ctp_c[c0] + h_c[c0] <=> 0.01 cpd29685_c0[c0] + ppi_c[c0]	PCCGCIGL_02168	4
285	rxn09632_e0	R_thiamin_diphosphatase__extracellular	thmpp_e[e0] + 2 h2o_e[e0] -> thm_e[e0] + 2 pi_e[e0] + h_e[e0]	PCCGCIGL_06529	2
286	rxn00510_c0	R_saccharopine_dehydrogenase__NAD__L_lysine_forming_	nad_c[c0] + saccrp-L_c[c0] + h2o_c[c0] <=> lys-L_c[c0] + nadh_c[c0] + akg_c[c0] + h_c[c0]	PCCGCIGL_06680	4
287	rxn30358_c0	R_Ceramide_1_synthase__24C_	cpd29705_c0[c0] + sphgn_c[c0] -> cer1_24_c[c0] + coa_c[c0] + h_c[c0]	PCCGCIGL_03627	2
288	rxn08857_c0	R_Lysyl_tRNA_synthetase	lys-L_c[c0] + trnalys_c[c0] + atp_c[c0] -> lystrna_c[c0] + ppi_c[c0] + amp_c[c0]	PCCGCIGL_02705	2
289	rxn03324_m0	R_homoisocitrate_dehydrogenase	nad_m[m0] + hicit_m[m0] <=> oxag_m[m0] + nadh_m[m0] + h_m[m0]	PCCGCIGL_03980	4
290	rxn00907_m0	R_methylenetetrahydrofolate_dehydrogenase__NADP___mitochondrial	mlthf_m[m0] + nadp_m[m0] <=> methf_m[m0] + nadph_m[m0]	PCCGCIGL_01150	2
291	rxn29997_c0	R_Cytosine_deaminase	csn_c[c0] + h2o_c[c0] + h_c[c0] -> ura_c[c0] + NH4+[c0]	PCCGCIGL_01214	2
292	rxn09523_m0	R_NADH_dehydrogenase__mitochondrial	q6_m[m0] + nadh_m[m0] + h_m[m0] -> nad_m[m0] + q6h2_m[m0]	( PCCGCIGL_02584 or PCCGCIGL_06507 )	2
293	rxn05235_c0	R_ribonucleoside_triphosphate_reductase__CTP_	trdrd_c[c0] + ctp_c[c0] -> dctp_c[c0] + h2o_c[c0] + trdox_c[c0]	PCCGCIGL_06388	2
294	rxn02937_c0	R_phosphoribosylaminoimidazole_synthase	fpram_c[c0] + atp_c[c0] -> pi_c[c0] + air_c[c0] + adp_c[c0] + 2 h_c[c0]	PCCGCIGL_04529	4
295	rxn00260_c0	R_aspartate_transaminase	asp-L_c[c0] + akg_c[c0] <=> glu-L_c[c0] + oaa_c[c0]	PCCGCIGL_03767	4
296	rxn09397_c0	R_glycogen__starch__synthase	udpg_c[c0] + h2o_c[c0] -> 14glun_c[c0] + udp_c[c0] + h_c[c0]	( PCCGCIGL_01995 or PCCGCIGL_02987 )	2
297	rxn30312_m0	R_glycine_cleavage_complex__lipoylprotein__irreversible__mitochondrial	thf_m[m0] + alpro_m[m0] -> mlthf_m[m0] + dhlpro_m[m0] + cpd19013_m0[m0]	( PCCGCIGL_03395 or PCCGCIGL_00177 or PCCGCIGL_00862 or PCCGCIGL_02772 )	2
298	rxn00363_c0	R_5__nucleotidase__CMP_	cmp_c[c0] + h2o_c[c0] -> Cytidine_c[c0] + pi_c[c0]	PCCGCIGL_04556	2
299	rxn01301_c0	R_homoserine_dehydrogenase__NADH___irreversible	aspsa_c[c0] + nadh_c[c0] + h_c[c0] -> nad_c[c0] + hom-L_c[c0]	PCCGCIGL_06622	4
300	rxn21082_c0	R_fatty_acyl_ACP_hydrolase	cpd27551_c0[c0] + h2o_c[c0] <=> ttdca_c[c0] + ACP_c[c0] + h_c[c0]	( PCCGCIGL_06469 or PCCGCIGL_00207 )	2
301	rxn00641_c0	R_mannose_1_phosphate_guanylyltransferase	gtp_c[c0] + man1p_c[c0] + h_c[c0] -> gdpmann_c[c0] + ppi_c[c0]	PCCGCIGL_06918	4
302	rxn27497_c0	R_2_isopropylmalate_synthase	3mob_c[c0] + accoa_c[c0] + h2o_c[c0] -> coa_c[c0] + 3c3hmp_c[c0] + h_c[c0]	PCCGCIGL_04152	4
303	rxn00369_c0	R_cytidine_kinase__GTP_	Cytidine_c[c0] + gtp_c[c0] -> cmp_c[c0] + gdp_c[c0] + h_c[c0]	PCCGCIGL_00126	2
304	rxn05745_m0	R_aconitase__mitochondrial	2mcit_m[m0] <=> micit_m[m0]	PCCGCIGL_00912	2
305	rxn00351_c0	R_glutathione_synthetase	glucys_c[c0] + gly_c[c0] + atp_c[c0] -> pi_c[c0] + gthrd_c[c0] + adp_c[c0] + h_c[c0]	PCCGCIGL_01352	2
306	R_SUCFUMtm_m0	R_succinate_fumarate_transport__mitochondrial	fum_m[m0] + succ_c[c0] -> fum_c[c0] + succ_m[m0]	( PCCGCIGL_05308 or PCCGCIGL_01815 )	2
307	rxn00127_c0	R_adenosylmethionine_decarboxylase	amet_c[c0] + h_c[c0] -> ametam_c[c0] + co2_c[c0]	PCCGCIGL_01121	2
308	rxn00917_c0	R_GMP_synthase	gln-L_c[c0] + xmp_c[c0] + atp_c[c0] + h2o_c[c0] -> glu-L_c[c0] + gmp_c[c0] + ppi_c[c0] + amp_c[c0] + 2 h_c[c0]	PCCGCIGL_07012	4
309	rxn09509_g0	R_Glycolipid_1_2_alpha_D_mannosyltransferase__Golgi_apparatus	gdpmann_g[g0] + m2macchitppdol_g[g0] -> m3macchitppdol_g[g0] + gdp_g[g0] + h_g[g0]	( PCCGCIGL_03960 or PCCGCIGL_04132 or PCCGCIGL_01991 or PCCGCIGL_07374 or PCCGCIGL_07308 or PCCGCIGL_07341 )	2
310	rxn30075_c0	R_glutamate_dehydrogenase__NAD_	nad_c[c0] + glu-L_c[c0] + h2o_c[c0] -> nadh_c[c0] + akg_c[c0] + NH4+[c0] + h_c[c0]	PCCGCIGL_04313	2
311	rxn00559_c0	R_mannose_6_phosphate_isomerase	man6p_c[c0] <=> f6p_c[c0]	PCCGCIGL_04747	4
312	rxn01917_m0	R_acetylglutamate_kinase__mitochondrial	acglu_m[m0] + atp_m[m0] -> acg5p_m[m0] + adp_m[m0]	PCCGCIGL_04985	4
313	R_TYRt2r_e0	R_L_tyrosine_reversible_transport_via_proton_symport	tyr-L_e[e0] + h_e[e0] <=> tyr-L_c[c0] + h_c[c0]	( PCCGCIGL_02704 or PCCGCIGL_02701 or PCCGCIGL_02805 or PCCGCIGL_01675 )	2
314	rxn13186_m0	R_2_hexaprenyl_3_methyl_5_hydroxy_6_methoxy_1_4_benzoquinone_methyltransferase__mitochondrial	amet_m[m0] + 2hpmhmbq_m[m0] -> q6_m[m0] + ahcys_m[m0] + h_m[m0]	( PCCGCIGL_01787 or PCCGCIGL_00404 or PCCGCIGL_07505 or PCCGCIGL_05133 or PCCGCIGL_05655 or PCCGCIGL_02234 or PCCGCIGL_02619 )	2
315	R_PROt2r_e0	R_L_proline_reversible_transport_via_proton_symport	pro-L_e[e0] + h_e[e0] <=> pro-L_c[c0] + h_c[c0]	( PCCGCIGL_02805 or PCCGCIGL_01423 )	2
316	R_PETOHM_SC_c0	R_phosphatidylethanolamine_N_methyltransferase__yeast_specific	amet_c[c0] + 0.01 cpd29688_c0[c0] -> 0.01 ptdmeeta_SC_c[c0] + ahcys_c[c0] + h_c[c0]	PCCGCIGL_08100	4
317	rxn30081_m0	R_ornithine_transacetylase__irreversible__mitochondrial	glu-L_m[m0] + acorn_m[m0] -> cpd19016_m0[m0] + acglu_m[m0]	PCCGCIGL_06627	4
318	R_ATPS3m_m0	R_ATP_synthase__mitochondrial	pi_m[m0] + adp_m[m0] + 3 h_c[c0] -> atp_m[m0] + h2o_m[m0] + 2 h_m[m0]	( PCCGCIGL_05253 or PCCGCIGL_00481 or PCCGCIGL_05662 or PCCGCIGL_07295 or PCCGCIGL_06667 or PCCGCIGL_03536 or PCCGCIGL_05374 or PCCGCIGL_05052 or PCCGCIGL_06090 or PCCGCIGL_02362 or PCCGCIGL_07902 or PCCGCIGL_02281 or PCCGCIGL_06597 or PCCGCIGL_06000 or PCCGCIGL_02780 )	4
319	rxn09296_z6	R_hydrogen_peroxide_reductase__thioredoxin___peroxisomal	trdrd_p[z6] + h2o2_p[z6] <=> 2 h2o_p[z6] + trdox_p[z6]	( PCCGCIGL_06388 or PCCGCIGL_07679 )	2
320	rxn00126_c0	R_methionine_adenosyltransferase	met-L_c[c0] + atp_c[c0] + h2o_c[c0] -> pi_c[c0] + amet_c[c0] + ppi_c[c0]	( PCCGCIGL_01690 or PCCGCIGL_01690 )	4
321	rxn09296_z5	R_Thioredoxin__nuclear__irreversible	trdrd_n[z5] + h2o2_n[z5] -> 2 h2o_n[z5] + trdox_n[z5]	( PCCGCIGL_06388 or PCCGCIGL_04779 )	2
322	rxn09586_c0	R_mannose_inositol_phosphorylceramide_synthase__ceramide_1__26C___yeast_specific	0.01 ipc126_SC_c[c0] + gdpmann_c[c0] -> 0.01 mipc126_SC_c[c0] + gdp_c[c0] + h_c[c0]	( PCCGCIGL_02175 or PCCGCIGL_07360 )	2
323	rxn09587_c0	R_mannose_inositiol_phophorylceramide_synthase__ceramide_1__24C___yeast_specific	0.01 ipc124_SC_c[c0] + gdpmann_c[c0] -> 0.01 mipc124_SC_c[c0] + gdp_c[c0] + h_c[c0]	( PCCGCIGL_02175 or PCCGCIGL_07360 )	2
324	R_PLBPC_SC_c0	R_phospholipase_B__phosphatidylcholine___yeast_specific	0.005 pc_SC_c[c0] + h2o_c[c0] -> 0.09 M_ocdcya_c_c0[c0] + 0.1 ttdca_c[c0] + 0.17 hdcea_c[c0] + 0.05 ocdca_c[c0] + 0.24 ocdcea_c[c0] + 0.02 dca_c[c0] + 0.27 hdca_c[c0] + 0.06 ddca_c[c0] + 0.5 g3pc_c[c0] + h_c[c0]	PCCGCIGL_06541	4
325	R_MALTt2_e0	R_maltose_transport_in_via_proton_symport	malt_e[e0] + h_e[e0] -> malt_c[c0] + h_c[c0]	PCCGCIGL_00344	2
326	rxn06300_c0	R_Alanyl_tRNA_synthetase	ala-L_c[c0] + trnaala_c[c0] + atp_c[c0] -> alatrna_c[c0] + ppi_c[c0] + amp_c[c0]	PCCGCIGL_01389	2
327	rxn09559_c0	R_3__5__cyclic_nucleotide_phosphodiesterase	35ccmp_c[c0] + h2o_c[c0] -> cmp_c[c0] + h_c[c0]	PCCGCIGL_03394	2
328	R_FRUt2_e0	R_D_fructose_transport_in_via_proton_symport	fru_e[e0] + h_e[e0] -> fru_c[c0] + h_c[c0]	( PCCGCIGL_05947 or PCCGCIGL_05947 or PCCGCIGL_01555 or PCCGCIGL_05944 or PCCGCIGL_06692 )	2
329	rxn33374_c0	R_aspartate_semialdehyde_dehydrogenase__irreversible	4pasp_c[c0] + nadph_c[c0] + h_c[c0] -> aspsa_c[c0] + pi_c[c0] + nadp_c[c0]	PCCGCIGL_07620	4
330	rxn01362_c0	R_orotate_phosphoribosyltransferase	orot5p_c[c0] + ppi_c[c0] <=> orot_c[c0] + prpp_c[c0]	PCCGCIGL_02627	2
331	rxn01101_c0	R_phosphoglycerate_dehydrogenase	nad_c[c0] + 3pg_c[c0] -> nadh_c[c0] + 3php_c[c0] + h_c[c0]	PCCGCIGL_05019	4
332	rxn03137_c0	R_phosphoribosylaminoimidazolecarboxamide_formyltransferase	aicar_c[c0] + 10fthf_c[c0] <=> fprica_c[c0] + thf_c[c0]	PCCGCIGL_03770	4
333	R_SACCD1_c0	R_saccharopine_dehydrogenase__NADP__L_glutamate_forming_	glu-L_c[c0] + M_L2aadp6sa_c_c0[c0] + nadph_c[c0] + h_c[c0] <=> nadp_c[c0] + saccrp-L_c[c0] + h2o_c[c0]	PCCGCIGL_00022	4
334	rxn13234_c0	R_C_22_sterol_desaturase__NAD_	ergtrol_c[c0] + nadh_c[c0] + o2_c[c0] + h_c[c0] -> nad_c[c0] + ergtetrol_c[c0] + 2 h2o_c[c0]	( PCCGCIGL_04944 or PCCGCIGL_06175 or PCCGCIGL_03332 or PCCGCIGL_04160 )	4
335	rxn08436_c0	R_fatty_acyl_ACP_hydrolase	palmACP_c[c0] + h2o_c[c0] <=> hdca_c[c0] + ACP_c[c0] + h_c[c0]	( PCCGCIGL_06469 or PCCGCIGL_00207 )	2
336	rxn00623_c0	R_sulfite_reductase__NADPH2_	3 nadp_c[c0] + h2s_c[c0] + 3 h2o_c[c0] <=> so3_c[c0] + 3 nadph_c[c0] + 5 h_c[c0]	( PCCGCIGL_06618 or PCCGCIGL_04880 )	4
337	rxn02312_c0	R_adenosylmethionine_8_amino_7_oxononanoate_transaminase	8aonn_c[c0] + amet_c[c0] <=> dann_c[c0] + amob_c[c0]	PCCGCIGL_07408	2
338	rxn01476_c0	R_6_phosphogluconolactonase	6pgl_c[c0] + h2o_c[c0] -> 6pgc_c[c0] + h_c[c0]	( PCCGCIGL_06857 or PCCGCIGL_00077 )	4
339	rxn09442_m0	R_fatty_acyl_ACP_synthase__n_C100ACP___mitochondrial	octACP_m[m0] + malACP_m[m0] + 3 h_m[m0] + 2 nadph_m[m0] -> decACP_m[m0] + ACP_m[m0] + co2_m[m0] + 2 nadp_m[m0] + h2o_m[m0]	( PCCGCIGL_06507 or PCCGCIGL_06049 or PCCGCIGL_02174 or PCCGCIGL_03370 or PCCGCIGL_04970 or PCCGCIGL_07141 )	2
340	rxn18921_z6	R_L_erythro_4_Hydroxyglutamate2_oxoglutarate_aminotransferase__peroxisomal	akg_p[z6] + cpd19042_z6[z6] -> glu-L_p[z6] + 4h2oglt_p[z6]	PCCGCIGL_03767	2
341	rxn27497_m0	R_2_isopropylmalate_synthase__mitochondrial	3mob_m[m0] + accoa_m[m0] + h2o_m[m0] -> coa_m[m0] + 3c3hmp_m[m0] + h_m[m0]	PCCGCIGL_04152	2
342	rxn00543_m0	R_alcohol_dehydrogenase__reverse_rxn__acetaldehyde___ethanol___mitochondrial	acald_m[m0] + nadh_m[m0] + h_m[m0] -> nad_m[m0] + etoh_m[m0]	( PCCGCIGL_03671 or PCCGCIGL_01252 )	2
343	R_PLBPC_SCe_e0	R_phospholipase_B__phosphatidylcholine___yeast_specific__extracellular_	0.005 pc_SC_e[e0] + h2o_e[e0] <=> 0.09 M_ocdcya_e_e0[e0] + 0.1 ttdca_e[e0] + 0.17 hdcea_e[e0] + 0.05 ocdca_e[e0] + 0.24 ocdcea_e[e0] + 0.02 dca_e[e0] + 0.27 hdca_e[e0] + 0.06 ddca_e[e0] + 0.5 g3pc_e[e0] + h_e[e0]	PCCGCIGL_03603	2
344	rxn30031_c0	R_guanine_deaminase	gua_c[c0] + h2o_c[c0] + h_c[c0] -> NH4+[c0] + xan_c[c0]	PCCGCIGL_04372	2
345	R_NAt3_1_e0	R_sodium_proton_antiporter__HNA_is_11_	na1_c[c0] + h_e[e0] <=> na1_e[e0] + h_c[c0]	PCCGCIGL_07616	2
346	rxn01358_c0	R_purine_nucleoside_phosphorylase__Inosine_	pi_c[c0] + ins_c[c0] <=> hxan_c[c0] + r1p_c[c0]	PCCGCIGL_05113	2
347	rxn00929_m0	R_proline_oxidase__NAD___mitochondrial	nad_m[m0] + pro-L_m[m0] -> nadh_m[m0] + 1pyr5c_m[m0] + 2 h_m[m0]	PCCGCIGL_07608	2
348	rxn09467_z6	R_Fatty_acid_oxidation	odecoa_p[z6] + 8 nad_p[z6] + 7 o2_p[z6] + 8 coa_p[z6] + 8 h2o_p[z6] -> 8 nadh_p[z6] + 9 accoa_p[z6] + 8 h_p[z6] + 7 h2o2_p[z6]	( PCCGCIGL_00576 or PCCGCIGL_04444 or PCCGCIGL_00502 or PCCGCIGL_04586 )	2
349	rxn03108_c0	R_phosphomethylpyrimidine_kinase	4ampm_c[c0] + atp_c[c0] -> 2mahmp_c[c0] + adp_c[c0]	PCCGCIGL_02086	2
350	R_ADNt2_e0	R_adenosine_transport_in_via_proton_symport	adn_e[e0] + h_e[e0] -> adn_c[c0] + h_c[c0]	PCCGCIGL_01363	2
351	rxn13380_c0	R_1_phosphatidylinositol_4_5_bisphosphate_5_phosphatase__yeast_specific	0.01 ptd145bp_SC_c[c0] + h2o_c[c0] -> 0.01 ptd4ino_SC_c[c0] + pi_c[c0]	( PCCGCIGL_04153 or PCCGCIGL_02159 or PCCGCIGL_04754 )	2
352	rxn08857_m0	R_Lysyl_tRNA_synthetase__mitochondrial	lys-L_m[m0] + trnalys_m[m0] + atp_m[m0] -> lystrna_m[m0] + ppi_m[m0] + amp_m[m0]	PCCGCIGL_04075	2
353	rxn01334_c0	R_Sedoheptulose_1_7_bisphosphate_D_glyceraldehyde_3_phosphate_lyase	s17bp_c[c0] <=> e4p_c[c0] + dhap_c[c0]	PCCGCIGL_03359	2
354	rxn30050_c0	R_Phosphofructokinase	tag6p-D_c[c0] + atp_c[c0] -> cpd29681_c0[c0] + adp_c[c0] + h_c[c0]	( PCCGCIGL_00133 or PCCGCIGL_06872 )	2
355	R_GTHRDt2_e0	R_glutathione_transport	gthrd_e[e0] -> gthrd_c[c0]	PCCGCIGL_00591	2
356	R_NADH2_u6cm_c0	R_NADH_dehydrogenase__cytosolicmitochondrial	q6_m[m0] + nadh_c[c0] + h_c[c0] -> nad_c[c0] + q6h2_m[m0]	PCCGCIGL_03841	4
357	rxn30349_c0	R_amidase	iad_c[c0] + h2o_c[c0] -> ind3ac_c[c0] + NH4+[c0]	PCCGCIGL_07433	2
358	rxn00920_c0	R_3__5__cyclic_nucleotide_phosphodiesterase	35cgmp_c[c0] + h2o_c[c0] -> gmp_c[c0] + h_c[c0]	PCCGCIGL_03394	2
359	rxn09435_c0	R_fatty_acyl_CoA_synthase__n_C140CoA_	malcoa_c[c0] + ddcoa_c[c0] + 2 nadph_c[c0] + 3 h_c[c0] -> co2_c[c0] + 2 nadp_c[c0] + tdcoa_c[c0] + coa_c[c0] + h2o_c[c0]	( PCCGCIGL_01006 or PCCGCIGL_06469 or PCCGCIGL_00207 or PCCGCIGL_00117 )	4
360	rxn00248_c0	R_malate_dehydrogenase	nad_c[c0] + mal-L_c[c0] <=> oaa_c[c0] + nadh_c[c0] + h_c[c0]	PCCGCIGL_02438	4
361	rxn06556_c0	R_fatty_acyl_ACP_hydrolase	h2o_c[c0] + ddcaACP_c[c0] <=> ddca_c[c0] + ACP_c[c0] + h_c[c0]	( PCCGCIGL_06469 or PCCGCIGL_00207 )	2
362	rxn02911_z6	R_3_hydroxyacyl_CoA_dehydratase__3_hydroxydodecanoyl_CoA___peroxisomal	3hddcoa_p[z6] <=> trans-dd2coa_p[z6] + h2o_p[z6]	PCCGCIGL_00576	2
363	rxn01799_c0	R_deoxyuridine_phosphorylase	pi_c[c0] + duri_c[c0] <=> 2dr1p_c[c0] + ura_c[c0]	PCCGCIGL_05113	2
364	R_C14STR_c0	R_C_14_sterol_reductase	44mctr_c[c0] + nadph_c[c0] + h_c[c0] -> M_44mzym_c_c0[c0] + nadp_c[c0]	PCCGCIGL_02211	4
365	rxn00414_c0	R_carbamoyl_phosphate_synthase__glutamine_hydrolysing_	hco3_c[c0] + gln-L_c[c0] + 2 atp_c[c0] + h2o_c[c0] -> glu-L_c[c0] + pi_c[c0] + cbp_c[c0] + 2 adp_c[c0] + 2 h_c[c0]	( PCCGCIGL_01072 or PCCGCIGL_05332 or PCCGCIGL_02012 )	4
366	rxn01652_m0	R_tetrahydrofolate_aminomethyltransferase__mitochondrial	methf_m[m0] + h2o_m[m0] -> 5fthf_m[m0] + h_m[m0]	( PCCGCIGL_03395 or PCCGCIGL_00177 or PCCGCIGL_07754 or PCCGCIGL_02772 or PCCGCIGL_00426 )	2
367	rxn00105_m0	R_nicotinamide_nucleotide_adenylyltransferase__mitochondrial	nmn_m[m0] + atp_m[m0] + h_m[m0] -> nad_m[m0] + ppi_m[m0]	PCCGCIGL_08072	2
368	R_ALLTTti_e0	R_allantoate_irreversible_uniport	alltt_e[e0] -> alltt_c[c0]	PCCGCIGL_06496	2
369	R_IPCS126_SC_c0	R_Inositol_phosphorylceramide_synthase__ceramide_1__26C___yeast_specific	cer1_26_c[c0] + 0.01 M_ptd1ino_SC_c_c0[c0] -> 0.01 ipc126_SC_c[c0] + 0.01 12dgr_SC_c[c0]	PCCGCIGL_00550	2
370	rxn00800_c0	R_adenylsuccinate_lyase	dcamp_c[c0] <=> fum_c[c0] + amp_c[c0]	PCCGCIGL_01041	4
371	rxn01255_c0	R_chorismate_synthase	3psme_c[c0] -> pi_c[c0] + chor_c[c0]	PCCGCIGL_03939	4
372	rxn01106_c0	R_phosphoglycerate_mutase	2pg_c[c0] <=> 3pg_c[c0]	( PCCGCIGL_02083 or PCCGCIGL_06173 )	4
373	rxn09560_c0	R_3__5__cyclic_nucleotide_phosphodiesterase	35cimp_c[c0] + h2o_c[c0] -> imp_c[c0] + h_c[c0]	PCCGCIGL_03394	2
374	rxn01731_m0	R_Itaconate__CoA_ligase__ADP_forming___mitochondrial	itacon_m[m0] + atp_m[m0] + coa_m[m0] <=> pi_m[m0] + adp_m[m0] + itaccoa_m[m0]	( PCCGCIGL_05706 or PCCGCIGL_06863 )	2
375	rxn06493_m0	R_glycine_cleavage_complex__lipoylprotein___mitochondrial	nad_m[m0] + dhlpro_m[m0] <=> nadh_m[m0] + lpro_m[m0] + h_m[m0]	( PCCGCIGL_03395 or PCCGCIGL_00177 or PCCGCIGL_00862 or PCCGCIGL_02772 )	2
376	rxn19830_c0	R_Imidazole_glycerol_3_phosphate_synthase	prlp_c[c0] + gln-L_c[c0] -> eig3p_c[c0] + glu-L_c[c0] + aicar_c[c0] + h_c[c0]	PCCGCIGL_00349	4
377	rxn07328_c0	R_C_8_sterol_isomerase	fecost_c[c0] -> epist_c[c0]	PCCGCIGL_00139	4
378	rxn34273_c0	R_transketolase	cpd19028_c0[c0] + xu5p-D_c[c0] <=> g3p_c[c0] + s7p_c[c0]	PCCGCIGL_01246	4
379	rxn02305_c0	R_thiamine_phosphate_diphosphorylase	4mpetz_c[c0] + 2mahmp_c[c0] + h_c[c0] -> ppi_c[c0] + thmmp_c[c0]	PCCGCIGL_00246	2
380	rxn09421_c0	R_fatty_acyl_CoA_synthase__n_C80CoA___lumped_reaction	3 malcoa_c[c0] + accoa_c[c0] + 6 nadph_c[c0] + 9 h_c[c0] -> occoa_c[c0] + 3 co2_c[c0] + 6 nadp_c[c0] + 3 coa_c[c0] + 3 h2o_c[c0]	( PCCGCIGL_01006 or PCCGCIGL_06469 or PCCGCIGL_00207 or PCCGCIGL_00117 )	4
381	rxn00260_z6	R_aspartate_transaminase__peroxisomal	akg_p[z6] + asp-L_p[z6] <=> glu-L_p[z6] + oaa_p[z6]	PCCGCIGL_03767	2
382	rxn09296_m0	R_hydrogen_peroxide_reductase__thioredoxin___mitochondrial	trdrd_m[m0] + h2o2_m[m0] <=> 2 h2o_m[m0] + trdox_m[m0]	( PCCGCIGL_00057 or PCCGCIGL_05186 )	2
383	rxn00543_c0	R_alcohol_dehydrogenase__forward_rxn__ethanol___acetaldehyde_	nad_c[c0] + etoh_c[c0] <=> acald_c[c0] + nadh_c[c0] + h_c[c0]	( PCCGCIGL_04824 or PCCGCIGL_02261 )	2
384	R_GLYt2r_e0	R_glycine_reversible_transport_via_proton_symport	gly_e[e0] + h_e[e0] <=> gly_c[c0] + h_c[c0]	( PCCGCIGL_06394 or PCCGCIGL_02805 or PCCGCIGL_01423 )	2
385	rxn01252_c0	R_pyridoxine_oxidase	o2_c[c0] + pydxn_c[c0] <=> pydx_c[c0] + h2o2_c[c0]	PCCGCIGL_02795	2
386	R_ABUTt2r_e0	R_4_aminobutyrate_reversible_transport_in_via_proton_symport	4abut_e[e0] + h_e[e0] <=> 4abut_c[c0] + h_c[c0]	( PCCGCIGL_01423 or PCCGCIGL_06410 )	2
387	rxn13288_e0	R_fecosterol_ester_hydrolase__yeast_specific__extracellular	h2o_e[e0] + 0.01 fecostest_SC_e[e0] -> 0.01 fecost_e[e0] + 0.015 ttdca_e[e0] + 0.655 hdcea_e[e0] + 0.03 ocdca_e[e0] + 0.01 hexc_e[e0] + 0.27 ocdcea_e[e0] + 0.02 hdca_e[e0] + h_e[e0]	PCCGCIGL_06265	2
388	R_8AONNt2_e0	R_8_Amino_7_oxononanoate_reversible_transport_via_proton_symport	8aonn_e[e0] + h_e[e0] <=> 8aonn_c[c0] + h_c[c0]	PCCGCIGL_07406	2
389	R_5AOPt2_e0	R_5_Aminolevulinate_transport_in_via_proton_symport	5aop_e[e0] + h_e[e0] -> 5aop_c[c0] + h_c[c0]	PCCGCIGL_06410	2
390	rxn15114_c0	R_ribose_5_phosphate_isomerase	cpd19028_c0[c0] <=> ru5p-D_c[c0]	PCCGCIGL_04126	4
391	rxn09616_c0	R_mevalonate_kinase__ctp_	mev-R_c[c0] + ctp_c[c0] -> 5pmev_c[c0] + cdp_c[c0] + h_c[c0]	PCCGCIGL_07032	2
392	R_ARGt2r_e0	R_L_arganine_reversible_transport_via_proton_symport	arg-L_e[e0] + h_e[e0] <=> arg-L_c[c0] + h_c[c0]	( PCCGCIGL_02805 or PCCGCIGL_01751 )	2
393	rxn00747_c0	R_triose_phosphate_isomerase	dhap_c[c0] <=> g3p_c[c0]	PCCGCIGL_02697	4
394	rxn00478_c0	R_L_Tryptophanoxygen_2_3_oxidoreductase__decyclizing_	trp-L_c[c0] + o2_c[c0] -> Lfmkynr_c[c0]	PCCGCIGL_05273	2
395	rxn13288_c0	R_fecosterol_ester_hydrolase__yeast_specific	h2o_c[c0] + 0.01 fecostest_SC_c[c0] -> 0.01 fecost_c[c0] + 0.015 ttdca_c[c0] + 0.655 hdcea_c[c0] + 0.01 hexc_c[c0] + 0.03 ocdca_c[c0] + 0.27 ocdcea_c[c0] + 0.02 hdca_c[c0] + h_c[c0]	PCCGCIGL_03756	2
396	R_ASPt7_z7	R_L_aspartate_transport_out_via_proton_symport__vacuolar	asp-L_v[z7] + h_v[z7] -> asp-L_c[c0] + h_c[c0]	PCCGCIGL_05234	2
397	R_GLUt7_z7	R_L_glutamate_transport_out_via_proton_symport__vacuolar	glu-L_v[z7] + h_v[z7] -> glu-L_c[c0] + h_c[c0]	PCCGCIGL_05234	2
398	rxn00139_c0	R_adenine_phosphoribosyltransferase	prpp_c[c0] + ade_c[c0] -> ppi_c[c0] + amp_c[c0]	PCCGCIGL_05809	2
399	rxn02322_c0	R_phosphomevalonate_kinase	5pmev_c[c0] + atp_c[c0] -> 5dpmev_c[c0] + adp_c[c0]	PCCGCIGL_07008	4
400	R_SO4ti_e0	R_sulfate_irreversible_uniport	so4_e[e0] -> so4_c[c0]	( PCCGCIGL_04643 or PCCGCIGL_07720 or PCCGCIGL_07720 )	4
401	rxn01985_c0	R_purine_nucleoside_phosphorylase__Deoxyinosine_	pi_c[c0] + din_c[c0] <=> 2dr1p_c[c0] + hxan_c[c0]	PCCGCIGL_05113	2
402	rxn00140_c0	R_3__5__cyclic_nucleotide_phosphodiesterase	camp_c[c0] + h2o_c[c0] -> amp_c[c0] + h_c[c0]	( PCCGCIGL_04505 or PCCGCIGL_03394 )	2
403	R_FA140COAabcp_z6	R_fatty_acid_peroxisomal_transport_via_ABC_system	atp_p[z6] + tdcoa_c[c0] + h2o_p[z6] -> pi_p[z6] + tdcoa_p[z6] + adp_p[z6] + h_p[z6]	( PCCGCIGL_07111 or PCCGCIGL_06483 )	2
404	rxn09472_z6	R_fatty_acid_oxidation	6 nad_p[z6] + tdecoa_p[z6] + 6 o2_p[z6] + 6 coa_p[z6] + 6 h2o_p[z6] + nadph_p[z6] -> 6 nadh_p[z6] + 7 accoa_p[z6] + nadp_p[z6] + 5 h_p[z6] + 6 h2o2_p[z6]	( PCCGCIGL_00576 or PCCGCIGL_04444 or PCCGCIGL_00502 or PCCGCIGL_04586 or PCCGCIGL_04337 )	2
405	rxn02288_c0	R_uroporphyrinogen_decarboxylase__uroporphyrinogen_III_	uppg3_c[c0] + 4 h_c[c0] -> 4 co2_c[c0] + cpppg3_c[c0]	PCCGCIGL_02689	2
406	rxn01607_c0	R_mevalonate_kinase__atp_	mev-R_c[c0] + atp_c[c0] -> 5pmev_c[c0] + adp_c[c0] + h_c[c0]	PCCGCIGL_07032	4
407	rxn02476_c0	R_3_phosphoshikimate_1_carboxyvinyltransferase__irreversible	pep_c[c0] + skm5p_c[c0] -> 3psme_c[c0] + pi_c[c0]	PCCGCIGL_07695	4
408	R_FA240tp_z6	R_fatty_acid_peroxisomal_transport	ttc_c[c0] -> ttc_p[z6]	PCCGCIGL_02778	2
409	rxn13223_c0	R_aldehyde_dehydrogenase__2_methylbutanol__NADP_	2mbald_c[c0] + nadph_c[c0] + h_c[c0] -> 2mbtoh_c[c0] + nadp_c[c0]	( PCCGCIGL_02175 or PCCGCIGL_01568 or PCCGCIGL_05642 )	2
410	rxn13341_c0	R_cytochrome_P450_lanosterol_14_alpha_demethylase__NAD_	lanost_c[c0] + 3 nadh_c[c0] + 3 o2_c[c0] + 2 h_c[c0] -> 3 nad_c[c0] + 44mctr_c[c0] + for_c[c0] + 4 h2o_c[c0]	( PCCGCIGL_04944 or PCCGCIGL_06175 or PCCGCIGL_04160 or PCCGCIGL_05857 )	4
411	rxn30066_c0	R_tryptophan_synthase__indoleglycerol_phosphate_	ser-L_c[c0] + cpd29667_c0[c0] -> trp-L_c[c0] + g3p_c[c0] + h2o_c[c0]	PCCGCIGL_07980	4
412	R_THMt2_e0	R_Thiamine_transport_in_via_proton_symport	thm_e[e0] + h_e[e0] -> thm_c[c0] + h_c[c0]	PCCGCIGL_07503	2
413	rxn12918_c0	R_C_5_sterol_desaturase	o2_c[c0] + nadph_c[c0] + epist_c[c0] + h_c[c0] -> ergtrol_c[c0] + nadp_c[c0] + 2 h2o_c[c0]	PCCGCIGL_00830	4
414	rxn06448_c0	R_Tryptophanyl_tRNA_synthetase	trp-L_c[c0] + atp_c[c0] + trnatrp_c[c0] -> trptrna_c[c0] + ppi_c[c0] + amp_c[c0]	PCCGCIGL_02232	2
415	rxn01000_c0	R_prephenate_dehydratase	pphn_c[c0] + h_c[c0] -> co2_c[c0] + phpyr_c[c0] + h2o_c[c0]	PCCGCIGL_02458	4
416	R_KARA1im_m0	R_acetohydroxy_acid_isomeroreductase__mitochondrial	M_alac_S_m_m0[m0] + h_m[m0] + nadph_m[m0] -> cpd19030_m0[m0] + nadp_m[m0]	PCCGCIGL_01027	4
417	rxn09625_c0	R_C_3_sterol_dehydrogenase__zymosterol_	nad_c[c0] + zym_int1_c[c0] -> zym_int2_c[c0] + nadh_c[c0] + co2_c[c0] + h_c[c0]	PCCGCIGL_08045	4
418	rxn30425_m0	R_phosphatidylserine_decarboxylase__yeast_specific__mitochondrial	0.01 cpd29687_m0[m0] + h_m[m0] -> co2_m[m0] + 0.01 cpd29688_m0[m0]	PCCGCIGL_04288	4
419	R_CYTDt2_e0	R_cytidine_transport_in_via_proton_symport	Cytidine_e[e0] + h_e[e0] -> Cytidine_c[c0] + h_c[c0]	PCCGCIGL_01363	2
420	R_ORNt2r_e0	R_orntithine_reversible_transport_in_via_proton_symport	cpd19016_e0[e0] + h_e[e0] <=> cpd19016_c0[c0] + h_c[c0]	( PCCGCIGL_02805 or PCCGCIGL_01751 )	2
421	R_GLYCt2_e0	R_glycerol_transport_via_symport	glyc_e[e0] + h_e[e0] -> glyc_c[c0] + h_c[c0]	PCCGCIGL_00311	2
422	rxn00791_c0	R_anthranilate_phosphoribosyltransferase	prpp_c[c0] + anth_c[c0] -> ppi_c[c0] + pran_c[c0]	PCCGCIGL_05610	4
423	rxn30390_z6	R_3_Hydroxyacyl_CoA_dehydrogenase__3_oxotetradecanoyl_CoA___peroxisomal	nadh_p[z6] + 3otdcoa_p[z6] + h_p[z6] <=> nad_p[z6] + 3htdcoa_p[z6]	PCCGCIGL_00576	2
424	rxn05349_c0	R_Acetyl_CoA_ACP_transacylase	accoa_c[c0] + ACP_c[c0] <=> acACP_c[c0] + coa_c[c0]	( PCCGCIGL_06469 or PCCGCIGL_00207 )	2
425	rxn13258_c0	R_ergosterol_ester_hydrolase__yeast_specific	0.01 ergstest_SC_c[c0] + h2o_c[c0] -> 0.015 ttdca_c[c0] + 0.655 hdcea_c[c0] + 0.01 hexc_c[c0] + 0.03 ocdca_c[c0] + 0.27 ocdcea_c[c0] + 0.02 hdca_c[c0] + 0.01 ergst_c[c0] + h_c[c0]	PCCGCIGL_03756	2
426	rxn00906_c0	R_methylenetetrahydrofolate_dehydrogenase__NAD_	nad_c[c0] + mlthf_c[c0] -> nadh_c[c0] + methf_c[c0]	PCCGCIGL_05528	4
427	rxn10075_c0	R_2_3_diketo_5_methylthio_1_phosphopentane_degradation_reaction	dkmpp_c[c0] + 3 h2o_c[c0] -> pi_c[c0] + 2kmb_c[c0] + for_c[c0] + 6 h_c[c0]	( PCCGCIGL_04789 or PCCGCIGL_03242 )	2
428	rxn00122_c0	R_FMN_adenylyltransferase	fmn_c[c0] + atp_c[c0] + h_c[c0] -> fad_c[c0] + ppi_c[c0]	PCCGCIGL_02146	2
429	R_SO3ti_e0	R_sulfite_transport__efflux__cytosol_to_extracellular_	so3_c[c0] <=> so3_e[e0]	PCCGCIGL_07264	2
430	rxn30035_c0	R_indole_3_glycerol_phosphate_synthase	2cpr5p_c[c0] + h_c[c0] -> co2_c[c0] + cpd29667_c0[c0] + h2o_c[c0]	PCCGCIGL_00657	4
431	rxn39072_c0	R_Ceramide_2_synthase__24C_	cpd29705_c0[c0] + psphings_c[c0] -> cer2_24_c[c0] + coa_c[c0] + h_c[c0]	PCCGCIGL_03627	2
432	rxn00808_c0	R_galactokinase	atp_c[c0] + gal_c[c0] -> gal1p_c[c0] + adp_c[c0] + h_c[c0]	PCCGCIGL_02370	2
433	rxn00609_c0	R_myo_Inositol_1_phosphate_synthase	g6p_c[c0] -> mi1p-D_c[c0]	PCCGCIGL_04490	4
434	rxn06444_m0	R_phenylalanyl_tRNA_synthetase__mitochondrial	trnaphe_m[m0] + phe-L_m[m0] + atp_m[m0] -> phetrna_m[m0] + ppi_m[m0] + amp_m[m0]	PCCGCIGL_01182	2
435	rxn06439_m0	R_histidyl_tRNA_synthetase__mitochondrial	trnahis_m[m0] + his-L_m[m0] + atp_m[m0] -> histrna_m[m0] + ppi_m[m0] + amp_m[m0]	PCCGCIGL_05274	2
436	rxn30347_c0	R_amidase	4gudbd_c[c0] + h2o_c[c0] -> 4gubut_c[c0] + NH4+[c0]	( PCCGCIGL_07433 or PCCGCIGL_06798 )	2
437	R_CYOR_u6m_m0	R_ubiquinol_6_cytochrome_c_reductase	q6h2_m[m0] + 2 ficytc_m[m0] + 1.5 h_m[m0] -> q6_m[m0] + 2 focytc_m[m0] + 1.5 h_c[c0]	( PCCGCIGL_03244 or PCCGCIGL_08272 or PCCGCIGL_01922 or PCCGCIGL_05537 or PCCGCIGL_05425 or PCCGCIGL_03211 or PCCGCIGL_01614 or PCCGCIGL_05359 )	4
438	rxn01204_c0	R_4_aminobutyrate_transaminase	4abut_c[c0] + akg_c[c0] -> glu-L_c[c0] + sucsal_c[c0]	PCCGCIGL_07937	2
439	rxn35572_c0	R_adenylosuccinate_lyase	cpd19032_c0[c0] <=> fum_c[c0] + aicar_c[c0]	PCCGCIGL_01041	4
440	R_ATPS_c0	R_ATPase__cytosolic	atp_c[c0] + h2o_c[c0] -> pi_c[c0] + adp_c[c0] + h_e[e0]	( PCCGCIGL_03187 or PCCGCIGL_08021 )	2
441	rxn00690_m0	R_formate_tetrahydrofolate_ligase__mitochondrial_irreversible	thf_m[m0] + atp_m[m0] + for_m[m0] -> 10fthf_m[m0] + pi_m[m0] + adp_m[m0]	PCCGCIGL_01150	2
442	rxn09438_c0	R_fatty_acyl_CoA_synthase__n_C120CoA_	malcoa_c[c0] + dccoa_c[c0] + 2 nadph_c[c0] + 3 h_c[c0] -> ddcoa_c[c0] + co2_c[c0] + 2 nadp_c[c0] + coa_c[c0] + h2o_c[c0]	( PCCGCIGL_01006 or PCCGCIGL_06469 or PCCGCIGL_00207 or PCCGCIGL_00117 )	4
443	rxn01018_c0	R_aspartate_carbamoyltransferase	asp-L_c[c0] + cbp_c[c0] <=> pi_c[c0] + cbasp_c[c0] + h_c[c0]	PCCGCIGL_02012	2
444	rxn01575_m0	R_isoleucine_transaminase__mitochondrial	akg_m[m0] + ile-L_m[m0] <=> glu-L_m[m0] + 3mop_m[m0]	PCCGCIGL_01505	2
445	rxn03913_r0	R_C_s24_sterol_reductase__endoplamic_reticular	ergtetrol_r[r0] + h_r[r0] + nadph_r[r0] -> nadp_r[r0] + ergst_r[r0]	PCCGCIGL_08015	4
446	rxn13417_c0	R_zymosterol_ester_hydrolase__yeast_specific	0.01 zymstest_SC_c[c0] + h2o_c[c0] -> 0.015 ttdca_c[c0] + 0.01 zymst_c[c0] + 0.655 hdcea_c[c0] + 0.01 hexc_c[c0] + 0.03 ocdca_c[c0] + 0.27 ocdcea_c[c0] + 0.02 hdca_c[c0] + h_c[c0]	PCCGCIGL_03756	2
447	R_L_LACt2r_e0	R_L_lactate_reversible_transport_via_proton_symport	lac-L_e[e0] + h_e[e0] <=> lac-L_c[c0] + h_c[c0]	PCCGCIGL_06399	2
448	R_ADHAPR_SC_c0	R_acyldihydroxyacetonephosphate_reductase__yeast_specific	0.01 1agly3p_SC_c[c0] + nadph_c[c0] + h_c[c0] -> nadp_c[c0] + 0.01 cpd19029_c0[c0]	PCCGCIGL_04053	2
449	rxn09476_z6	R_acyl_CoA_oxidase__hexadecanoyl_CoA___peroxisomal	pmtcoa_p[z6] + o2_p[z6] -> hdd2coa_p[z6] + h2o2_p[z6]	PCCGCIGL_04586	2
450	rxn01971_c0	R_6_phosphofructo_2_kinase	atp_c[c0] + f6p_c[c0] -> adp_c[c0] + f26bp_c[c0] + h_c[c0]	( PCCGCIGL_04012 or PCCGCIGL_02463 )	2
451	rxn01303_c0	R_homoserine_O_trans_acetylase	hom-L_c[c0] + accoa_c[c0] <=> achms_c[c0] + coa_c[c0]	PCCGCIGL_01721	4
452	rxn02213_c0	R_3_dehydroquinate_dehydratase__irreversible	3dhq_c[c0] -> 3dhsk_c[c0] + h2o_c[c0]	PCCGCIGL_07695	4
453	rxn19316_m0	R_citrate_synthase	oaa_m[m0] + accoa_m[m0] + h2o_m[m0] -> cit_m[m0] + coa_m[m0] + h_m[m0]	( PCCGCIGL_03073 or PCCGCIGL_00911 )	4
454	rxn30032_c0	R_hydroxymethylbilane_synthase	4 ppbng_c[c0] + h2o_c[c0] -> hmbil_c[c0] + 4 NH4+[c0]	PCCGCIGL_07447	2
455	rxn05040_c0	R_3_4_Dihydroxy_2_butanone_4_phosphate_synthase	ru5p-D_c[c0] -> db4p_c[c0] + for_c[c0] + h_c[c0]	PCCGCIGL_02231	4
456	rxn00686_c0	R_dihydrofolate_reductase__irreversible_	dhf_c[c0] + nadph_c[c0] + h_c[c0] -> thf_c[c0] + nadp_c[c0]	PCCGCIGL_07118	4
457	rxn00751_c0	R_Choline_kinase	chol_c[c0] + atp_c[c0] -> cholp_c[c0] + adp_c[c0] + h_c[c0]	PCCGCIGL_07635	4
458	rxn13417_e0	R_zymosterol_ester_hydrolase__yeast_specific__extracellular_	0.01 zymstest_SC_e[e0] + h2o_e[e0] -> 0.015 ttdca_e[e0] + 0.01 zymst_e[e0] + 0.655 hdcea_e[e0] + 0.03 ocdca_e[e0] + 0.01 hexc_e[e0] + 0.27 ocdcea_e[e0] + 0.02 hdca_e[e0] + h_e[e0]	PCCGCIGL_06265	2
459	rxn30417_m0	R_2_oxo_4_methyl_3_carboxypentanoate_decarboxylation	3c4mop_m[m0] + h_m[m0] -> 4mop_m[m0] + co2_m[m0]	PCCGCIGL_01505	2
460	rxn02834_c0	R_phosphoribosyl_ATP_pyrophosphatase	prbatp_c[c0] + h2o_c[c0] -> prbamp_c[c0] + ppi_c[c0] + h_c[c0]	PCCGCIGL_01664	4
461	rxn01649_c0	R_purine_nucleoside_phosphorylase__Xanthosine_	pi_c[c0] + xtsn_c[c0] <=> r1p_c[c0] + xan_c[c0]	PCCGCIGL_05113	2
462	R_MANt2_e0	R_D_mannose_transport_in_via_proton_symport	man_e[e0] + h_e[e0] -> man_c[c0] + h_c[c0]	( PCCGCIGL_05947 or PCCGCIGL_05947 or PCCGCIGL_01555 or PCCGCIGL_05944 or PCCGCIGL_06692 )	2
463	rxn30391_z5	R_homocitrate_synthase	accoa_n[z5] + akg_n[z5] + h2o_n[z5] -> hcit_n[z5] + coa_n[z5] + h_n[z5]	PCCGCIGL_07287	2
464	rxn01146_c0	R_thymidine_phosphorylase	thymd_c[c0] + pi_c[c0] <=> 2dr1p_c[c0] + thym_c[c0]	PCCGCIGL_05113	2
465	rxn02277_c0	R_dethiobiotin_synthase	dann_c[c0] + co2_c[c0] + atp_c[c0] <=> dtbt_c[c0] + pi_c[c0] + adp_c[c0] + 3 h_c[c0]	PCCGCIGL_07407	2
466	rxn30348_c0	R_amidase	pad_c[c0] + h2o_c[c0] -> pac_c[c0] + NH4+[c0]	PCCGCIGL_07433	2
467	rxn00117_c0	R_nucleoside_diphosphate_kinase__ATPUDP_	udp_c[c0] + atp_c[c0] <=> utp_c[c0] + adp_c[c0]	PCCGCIGL_01456	4
468	rxn09621_c0	R_C_4_sterol_methyl_oxidase__4_methylzymosterol_	3 o2_c[c0] + 3 nadph_c[c0] + 4mzym_c[c0] + 3 h_c[c0] -> 3 nadp_c[c0] + zym_int1_c[c0] + 4 h2o_c[c0]	PCCGCIGL_06967	4
469	R_LANOSTt_e0	R_lanosterol_reversible_transport	lanost_e[e0] <=> lanost_c[c0]	PCCGCIGL_04722	2
470	rxn00380_c0	R_sulfate_adenylyltransferase__ADP_	so4_c[c0] + adp_c[c0] + h_c[c0] <=> pi_c[c0] + aps_c[c0]	PCCGCIGL_01616	4
471	rxn09459_c0	R_Palmitoyl_CoA_desaturase__n_C160CoA___n_C161CoA_	pmtcoa_c[c0] + o2_c[c0] + nadph_c[c0] + h_c[c0] -> hdcoa_c[c0] + nadp_c[c0] + 2 h2o_c[c0]	PCCGCIGL_00446	2
472	R_CITtam_m0	R_citrate_transport__mitochondrial	cit_c[c0] + mal-L_m[m0] <=> cit_m[m0] + mal-L_c[c0]	PCCGCIGL_00582	4
473	rxn30025_m0	R_glycine_cleavage_system__mitochondrial	nad_m[m0] + gly_m[m0] + thf_m[m0] -> mlthf_m[m0] + nadh_m[m0] + cpd19013_m0[m0] + co2_m[m0]	( PCCGCIGL_03395 or PCCGCIGL_00177 or PCCGCIGL_00862 or PCCGCIGL_02772 )	2
474	R_GLCt1_e0	R_glucose_transport__uniport_	glc-D_e[e0] -> glc-D_c[c0]	( PCCGCIGL_01508 or PCCGCIGL_06628 or PCCGCIGL_05947 or PCCGCIGL_05947 or PCCGCIGL_01555 or PCCGCIGL_05944 or PCCGCIGL_06692 )	4
475	rxn09535_c0	R_Phosphatidyl_N_methylethanolamine_N_methyltransferase__yeast_specific	0.01 ptd2meeta_SC_c[c0] + amet_c[c0] -> ahcys_c[c0] + 0.01 pc_SC_c[c0] + h_c[c0]	PCCGCIGL_00650	4
476	rxn06439_c0	R_Histidyl_tRNA_synthetase	trnahis_c[c0] + his-L_c[c0] + atp_c[c0] -> histrna_c[c0] + ppi_c[c0] + amp_c[c0]	PCCGCIGL_05274	2
477	rxn01739_c0	R_shikimate_kinase	atp_c[c0] + skm_c[c0] -> adp_c[c0] + skm5p_c[c0] + h_c[c0]	PCCGCIGL_07695	4
478	rxn05349_m0	R_Acetyl_CoA_ACP_transacylase	accoa_m[m0] + ACP_m[m0] <=> acACP_m[m0] + coa_m[m0]	( PCCGCIGL_06507 or PCCGCIGL_06049 or PCCGCIGL_02174 or PCCGCIGL_03370 or PCCGCIGL_04970 or PCCGCIGL_07141 )	2
479	rxn06432_c0	R_Arginyl_tRNA_synthetase	arg-L_c[c0] + atp_c[c0] + trnaarg_c[c0] -> argtrna_c[c0] + ppi_c[c0] + amp_c[c0]	PCCGCIGL_05950	2
480	rxn00209_c0	R_pyridoxine_5__phosphate_oxidase	o2_c[c0] + pdx5p_c[c0] <=> pydx5p_c[c0] + h2o2_c[c0]	PCCGCIGL_02795	2
481	R_NH4ti_e0	R_ammonia_transport__efflux__cytosol_to_extracellular_	NH4+[c0] <=> cpd19013_e0[e0]	PCCGCIGL_05683	4
482	rxn13336_c0	R_lanosterol_ester_hydrolase__yeast_specific	0.01 lanostest_SC_c[c0] + h2o_c[c0] -> 0.015 ttdca_c[c0] + 0.01 lanost_c[c0] + 0.655 hdcea_c[c0] + 0.01 hexc_c[c0] + 0.03 ocdca_c[c0] + 0.27 ocdcea_c[c0] + 0.02 hdca_c[c0] + h_c[c0]	PCCGCIGL_03756	2
483	rxn00789_c0	R_ATP_phosphoribosyltransferase	prpp_c[c0] + atp_c[c0] -> prbatp_c[c0] + ppi_c[c0]	PCCGCIGL_04954	4
484	R_ZYMSTt_e0	R_zymosterol_reversible_transport	zymst_e[e0] <=> zymst_c[c0]	PCCGCIGL_04722	2
485	rxn13336_e0	R_lanosterol_ester_hydrolase__yeast_specific__extracellular_	0.01 lanostest_SC_e[e0] + h2o_e[e0] -> 0.015 ttdca_e[e0] + 0.01 lanost_e[e0] + 0.655 hdcea_e[e0] + 0.03 ocdca_e[e0] + 0.01 hexc_e[e0] + 0.27 ocdcea_e[e0] + 0.02 hdca_e[e0] + h_e[e0]	PCCGCIGL_06265	2
486	rxn00178_c0	R_acetyl_CoA_C_acetyltransferase	2 accoa_c[c0] -> coa_c[c0] + aacoa_c[c0]	PCCGCIGL_07416	4
487	rxn02473_c0	R_imidazoleglycerol_phosphate_dehydratase	eig3p_c[c0] -> imacp_c[c0] + h2o_c[c0]	PCCGCIGL_07192	4
488	R_VALt2r_e0	R_L_valine_reversible_transport_via_proton_symport	val-L_e[e0] + h_e[e0] <=> val-L_c[c0] + h_c[c0]	( PCCGCIGL_02704 or PCCGCIGL_02701 or PCCGCIGL_02805 or PCCGCIGL_01675 )	2
489	rxn00260_m0	R_aspartate_transaminase	akg_m[m0] + asp-L_m[m0] <=> glu-L_m[m0] + oaa_m[m0]	PCCGCIGL_03679	4
490	rxn01274_m0	R_hydroxyacylglutathione_hydrolase__mitochondrial	lgt-S_m[m0] + h2o_m[m0] -> gthrd_m[m0] + lac-D_m[m0] + h_m[m0]	PCCGCIGL_05585	2
491	rxn15467_m0	R_dihydroxy_acid_dehydratase__2_3_dihydroxy_3_methylbutanoate___mitochondrial	cpd19030_m0[m0] -> 3mob_m[m0] + h2o_m[m0]	PCCGCIGL_06370	4
492	R_ILEt2r_e0	R_L_isoleucine_reversible_transport_via_proton_symport	ile-L_e[e0] + h_e[e0] <=> ile-L_c[c0] + h_c[c0]	( PCCGCIGL_02704 or PCCGCIGL_02701 or PCCGCIGL_02805 or PCCGCIGL_01675 )	2
493	rxn13258_e0	R_ergosterol_ester_hydrolase__yeast_specific__extracellular_	0.01 ergstest_SC_e[e0] + h2o_e[e0] -> 0.015 ttdca_e[e0] + 0.655 hdcea_e[e0] + 0.03 ocdca_e[e0] + 0.01 hexc_e[e0] + 0.27 ocdcea_e[e0] + 0.02 hdca_e[e0] + 0.01 ergst_e[e0] + h_e[e0]	PCCGCIGL_06265	2
494	R_ATP2tp_H_z6	R_AMPATP_transporter__peroxisomal	amp_p[z6] + atp_c[c0] + h_p[z6] -> amp_c[c0] + atp_p[z6] + h_c[c0]	PCCGCIGL_04682	2
495	rxn09443_c0	R_fatty_acid_synthase__n_C100_	malcoa_c[c0] + octa_c[c0] + 2 nadph_c[c0] + 3 h_c[c0] -> dca_c[c0] + co2_c[c0] + 2 nadp_c[c0] + coa_c[c0] + h2o_c[c0]	( PCCGCIGL_01006 or PCCGCIGL_06469 or PCCGCIGL_00207 or PCCGCIGL_00117 )	2
496	rxn00507_c0	R_aldehyde_dehydrogenase__acetaldehyde__NADP_	acald_c[c0] + nadp_c[c0] + h2o_c[c0] -> ac_c[c0] + nadph_c[c0] + 2 h_c[c0]	PCCGCIGL_07318	4
497	rxn00560_c0	R_urea_carboxylase	hco3_c[c0] + urea_c[c0] + atp_c[c0] <=> pi_c[c0] + allphn_c[c0] + adp_c[c0] + h_c[c0]	PCCGCIGL_07345	2
498	rxn09296_c0	R_hydrogen_peroxide_reductase__thioredoxin_	trdrd_c[c0] + h2o2_c[c0] -> 2 h2o_c[c0] + trdox_c[c0]	PCCGCIGL_06388	2
499	rxn02789_c0	R_2_isopropylmalate_hydratase	2ippm_c[c0] + h2o_c[c0] <=> 3c3hmp_c[c0]	PCCGCIGL_08005	4
500	rxn30041_c0	R_nicotinamidase__reversible	ncam_c[c0] + h2o_c[c0] <=> nac_c[c0] + NH4+[c0]	PCCGCIGL_07946	2
501	rxn00547_c0	R_hexokinase__D_fructoseATP_	fru_c[c0] + atp_c[c0] -> adp_c[c0] + f6p_c[c0] + h_c[c0]	PCCGCIGL_04495	2
502	rxn00838_c0	R_adenylosuccinate_synthase	gtp_c[c0] + asp-L_c[c0] + imp_c[c0] -> dcamp_c[c0] + pi_c[c0] + gdp_c[c0] + 2 h_c[c0]	PCCGCIGL_04366	4
503	R_IPCS326_SC_c0	R_Inositol_phosphorylceramide_synthase__ceramide_3__26C___yeast_specific	0.01 M_ptd1ino_SC_c_c0[c0] + cer3_26_c[c0] -> 0.01 12dgr_SC_c[c0] + 0.01 ipc326_SC_c[c0]	PCCGCIGL_00550	2
504	rxn05234_c0	R_ribonucleoside_triphosphate_reductase__GTP_	gtp_c[c0] + trdrd_c[c0] -> dgtp_c[c0] + h2o_c[c0] + trdox_c[c0]	PCCGCIGL_06388	2
505	rxn27926_c0	R_histidinol_phosphate_transaminase	glu-L_c[c0] + imacp_c[c0] -> hisp_c[c0] + akg_c[c0]	PCCGCIGL_04029	4
506	R_ORNt3m_m0	R_ornithine_mitochondrial_transport_via_proton_antiport	cpd19016_m0[m0] + h_c[c0] <=> cpd19016_c0[c0] + h_m[m0]	PCCGCIGL_05678	4
507	rxn03240_z6	R_3_hydroxyacyl_CoA_dehydratase__3_hydroxyhexadecanoyl_CoA___peroxisomal	3hhdcoa_p[z6] <=> hdd2coa_p[z6] + h2o_p[z6]	PCCGCIGL_00576	2
508	R_CRNCARtm_m0	R_carnithine_acetylcarnithine_carrier__mitochondrial	crn_m[m0] + acrn_c[c0] -> crn_c[c0] + acrn_m[m0]	PCCGCIGL_04134	2
509	rxn01302_c0	R_homoserine_dehydrogenase__NADP___irreversible	aspsa_c[c0] + nadph_c[c0] + h_c[c0] -> hom-L_c[c0] + nadp_c[c0]	PCCGCIGL_06622	2
510	R_FE2t_e0	R_iron__II__transport	fe2_e[e0] <=> fe2_c[c0]	PCCGCIGL_00725	2
511	R_ATPS3v_z7	R_ATP_synthase__vacuole	pi_v[z7] + adp_v[z7] + 3 h_c[c0] -> atp_v[z7] + h2o_v[z7] + 2 h_v[z7]	( PCCGCIGL_07036 or PCCGCIGL_01384 or PCCGCIGL_06636 or PCCGCIGL_03223 or PCCGCIGL_01272 or PCCGCIGL_06109 or PCCGCIGL_05059 or PCCGCIGL_05282 or PCCGCIGL_07930 or PCCGCIGL_00203 or PCCGCIGL_06573 or PCCGCIGL_06155 or PCCGCIGL_05758 )	2
512	rxn13226_c0	R_aldehyde_dehydrogenase__2_phenylethanol__NADP_	pacald_c[c0] + nadph_c[c0] + h_c[c0] -> 2phetoh_c[c0] + nadp_c[c0]	( PCCGCIGL_02175 or PCCGCIGL_01568 )	2
513	rxn02290_c0	R_lanosterol_synthase	Ssq23epx_c[c0] -> lanost_c[c0]	PCCGCIGL_06015	4
514	rxn06937_m0	R_glutamyl_tRNA_synthetase__mitochondrial	glu-L_m[m0] + trnaglu_m[m0] + atp_m[m0] -> glutrna_m[m0] + ppi_m[m0] + amp_m[m0]	PCCGCIGL_01329	2
515	R_CYSt2r_e0	R_L_cysteine_reversible_transport_via_proton_symport	cys-L_e[e0] + h_e[e0] <=> cys-L_c[c0] + h_c[c0]	( PCCGCIGL_02704 or PCCGCIGL_02701 or PCCGCIGL_02805 )	2
516	R_PMI12346PS_c0	R_5_diphosphoinositol_1_2_3_4_6_pentakisphosphate_synthase	inoshp_c[c0] + atp_c[c0] -> M_ppmi12346p_c_c0[c0] + adp_c[c0]	PCCGCIGL_02785	2
517	R_PINOS_SC_c0	R_phosphatidylinositol_synthase__yeast_specific	0.01 cpd29685_c0[c0] + inost_c[c0] -> 0.01 M_ptd1ino_SC_c_c0[c0] + cmp_c[c0] + h_c[c0]	PCCGCIGL_04821	4
518	rxn04147_c0	R_Squalene_synthase	nadph_c[c0] + 2 frdp_c[c0] + h_c[c0] -> sql_c[c0] + 2 ppi_c[c0] + nadp_c[c0]	PCCGCIGL_02579	4
519	R_PYDXO_c0	R_pyridoxal_oxidase	pydx_c[c0] + NH4+[c0] + 0.5 o2_c[c0] + 2 h2o_c[c0] <=> pydam_c[c0] + 2 h2o2_c[c0]	PCCGCIGL_02795	2
520	rxn00493_c0	R_phenylalanine_transaminase	phe-L_c[c0] + akg_c[c0] <=> glu-L_c[c0] + phpyr_c[c0]	( PCCGCIGL_04260 or PCCGCIGL_04594 )	4
521	rxn09479_z6	R_acyl_CoA_oxidase__decanoyl_CoA___peroxisomal	dccoa_p[z6] + o2_p[z6] -> dc2coa_p[z6] + h2o2_p[z6]	PCCGCIGL_04586	2
522	R_CERS126er_r0	R_Ceramide_1_synthase__26C___endoplasmic_reticular	sphgn_r[r0] + hexccoa_r[r0] -> cer1_26_r[r0] + coa_r[r0] + h_r[r0]	( PCCGCIGL_07272 or PCCGCIGL_03627 )	2
523	rxn00007_c0	R_alpha_alpha_trehalase	tre_c[c0] + h2o_c[c0] -> 2 glc-D_c[c0]	PCCGCIGL_02347	2
524	rxn08413_z6	R_3_hydroxyacyl_CoA_dehydratase__3_hydroxyoctadecanoyl_CoA___peroxisomal	3hodcoa_p[z6] <=> h2o_p[z6] + od2coa_p[z6]	PCCGCIGL_00576	2
525	rxn00701_c0	R_UDPglucose__hexose_1_phosphate_uridylyltransferase	gal1p_c[c0] + udpg_c[c0] <=> udpgal_c[c0] + g1p_c[c0]	PCCGCIGL_02368	2
526	rxn35242_c0	R_pyruvate_kinase	pep_c[c0] + adp_c[c0] + h_c[c0] -> pyr_c[c0] + atp_c[c0]	PCCGCIGL_01421	4
527	rxn00931_c0	R_pyrroline_5_carboxylate_reductase	1pyr5c_c[c0] + nadph_c[c0] + 2 h_c[c0] -> pro-L_c[c0] + nadp_c[c0]	PCCGCIGL_05373	4
528	rxn09466_z6	R_Fatty_acid_oxidation	8 nad_p[z6] + ocdycacoa_p[z6] + 8 o2_p[z6] + 8 coa_p[z6] + 8 h2o_p[z6] + 2 nadph_p[z6] -> 8 nadh_p[z6] + 9 accoa_p[z6] + 2 nadp_p[z6] + 6 h_p[z6] + 8 h2o2_p[z6]	( PCCGCIGL_00576 or PCCGCIGL_04444 or PCCGCIGL_00502 or PCCGCIGL_04586 or PCCGCIGL_04337 )	2
529	rxn00168_c0	R_pyruvate_decarboxylase	pyr_c[c0] + h_c[c0] -> acald_c[c0] + co2_c[c0]	PCCGCIGL_06393	4
530	rxn09427_c0	R_fatty_acyl_CoA_synthase__n_C180CoA_	pmtcoa_c[c0] + malcoa_c[c0] + 2 nadph_c[c0] + 3 h_c[c0] -> co2_c[c0] + 2 nadp_c[c0] + coa_c[c0] + stcoa_c[c0] + h2o_c[c0]	( PCCGCIGL_01006 or PCCGCIGL_06469 or PCCGCIGL_00207 or PCCGCIGL_00117 )	2
531	rxn00337_c0	R_aspartate_kinase__irreversible	asp-L_c[c0] + atp_c[c0] -> 4pasp_c[c0] + adp_c[c0]	PCCGCIGL_04945	4
532	R_G3PIt_e0	R_glycero_3_phospho_1_inositol_transport__extracellular_to_cytosol_	g3pi_e[e0] <=> g3pi_c[c0]	PCCGCIGL_05928	2
533	rxn30041_m0	R_nicotinamidase__reversible__mitochondrial	ncam_m[m0] + h2o_m[m0] <=> nac_m[m0] + cpd19013_m0[m0]	PCCGCIGL_07946	2
534	rxn32133_c0	R_glutathione_oxidoreductase	gthox_c[c0] + nadph_c[c0] + h_c[c0] -> 2 gthrd_c[c0] + nadp_c[c0]	( PCCGCIGL_01653 or PCCGCIGL_07772 or PCCGCIGL_07265 )	2
535	rxn20162_z6	R_malate_synthase	accoa_p[z6] + glx_p[z6] + h2o_p[z6] -> coa_p[z6] + mal-L_p[z6] + h_p[z6]	PCCGCIGL_04176	2
536	rxn00453_c0	R_O_acetylhomoserine__thiol__lyase	achms_c[c0] + ch4s_c[c0] -> ac_c[c0] + met-L_c[c0] + h_c[c0]	PCCGCIGL_08118	2
537	R_AASAD2_c0	R_L_aminoadipate_semialdehyde_dehydrogenase__NADH_	nadh_c[c0] + L2aadp_c[c0] + atp_c[c0] + h_c[c0] -> nad_c[c0] + ppi_c[c0] + amp_c[c0] + M_L2aadp6sa_c_c0[c0]	( PCCGCIGL_01242 or PCCGCIGL_03944 )	4
538	rxn02287_c0	R_uroporphyrinogen_methyltransferase	uppg3_c[c0] + 2 amet_c[c0] -> 2 ahcys_c[c0] + pre2_c[c0] + h_c[c0]	PCCGCIGL_05561	2
539	rxn13399_r0	R_Squalene_epoxidase__endoplasmic_reticular__NAD_	sql_r[r0] + nadh_r[r0] + o2_r[r0] + h_r[r0] -> nad_r[r0] + Ssq23epx_r[r0] + h2o_r[r0]	( PCCGCIGL_04944 or PCCGCIGL_06175 or PCCGCIGL_04160 or PCCGCIGL_06286 )	2
540	rxn06443_c0	R_Methionyl_tRNA_synthetase	trnamet_c[c0] + met-L_c[c0] + atp_c[c0] -> mettrna_c[c0] + ppi_c[c0] + amp_c[c0]	PCCGCIGL_06812	2
541	rxn01380_c0	R_choline_phosphate_cytididyltransferase	cholp_c[c0] + ctp_c[c0] + h_c[c0] -> cdpchol_c[c0] + ppi_c[c0]	PCCGCIGL_06372	4
542	rxn06435_c0	R_Cysteinyl_tRNA_synthetase	cys-L_c[c0] + trnacys_c[c0] + atp_c[c0] -> ppi_c[c0] + amp_c[c0] + cystrna_c[c0]	PCCGCIGL_01802	2
543	rxn05231_c0	R_ribonucleoside_diphosphate_reductase__ADP_	trdrd_c[c0] + adp_c[c0] -> dadp_c[c0] + h2o_c[c0] + trdox_c[c0]	( PCCGCIGL_06388 or PCCGCIGL_06298 or PCCGCIGL_04992 )	4
544	rxn01437_c0	R_N_Formyl_L_kynurenine_amidohydrolase	Lfmkynr_c[c0] + h2o_c[c0] -> kynr-L_c[c0] + for_c[c0] + h_c[c0]	PCCGCIGL_02942	2
545	rxn13187_m0	R_2_hexaprenyl_3_methyl_6_methoxy_1_4_benzoquinone_monooxygenase__mitochondrial	0.5 o2_m[m0] + 2hpmmbq_m[m0] -> 2hpmhmbq_m[m0]	( PCCGCIGL_01787 or PCCGCIGL_00404 or PCCGCIGL_07505 or PCCGCIGL_05133 or PCCGCIGL_05655 or PCCGCIGL_02234 or PCCGCIGL_02619 )	2
546	rxn30350_c0	R_Adenosine_monophosphate_deaminase	amp_c[c0] + h2o_c[c0] + h_c[c0] -> NH4+[c0] + imp_c[c0]	PCCGCIGL_05845	2
547	R_GAT1_SC_c0	R_glycerol_3_phosphate_acyltransferase__glycerol_3_phosphate___yeast_specific	0.24 odecoa_c[c0] + 0.27 pmtcoa_c[c0] + glyc3p_c[c0] + 0.09 ocdycacoa_c[c0] + 0.06 ddcoa_c[c0] + 0.17 hdcoa_c[c0] + 0.02 dccoa_c[c0] + 0.1 tdcoa_c[c0] + 0.05 stcoa_c[c0] -> coa_c[c0] + 0.01 cpd19029_c0[c0]	( PCCGCIGL_05565 or PCCGCIGL_07985 )	4
548	rxn00604_c0	R_glucose_6_phosphate_dehydrogenase	g6p_c[c0] + nadp_c[c0] -> 6pgl_c[c0] + nadph_c[c0] + h_c[c0]	PCCGCIGL_05503	2
549	rxn08453_c0	R_fatty_acid__CoA_ligase__hexadecenoate_	hdcea_c[c0] + atp_c[c0] + coa_c[c0] <=> ppi_c[c0] + amp_c[c0] + hdcoa_c[c0]	PCCGCIGL_01114	4
550	rxn09420_c0	R_fatty_acid_synthase__n_C80___lumped_reaction	3 malcoa_c[c0] + accoa_c[c0] + 6 nadph_c[c0] + 8 h_c[c0] -> octa_c[c0] + 3 co2_c[c0] + 6 nadp_c[c0] + 4 coa_c[c0] + 2 h2o_c[c0]	( PCCGCIGL_01006 or PCCGCIGL_06469 or PCCGCIGL_00207 or PCCGCIGL_00117 )	2
551	rxn04142_c0	R_L_allo_Threonine_Aldolase	thr-LA_c[c0] -> gly_c[c0] + acald_c[c0]	PCCGCIGL_03254	2
552	R_UDPGALt2g_g0	R_UDPgalactose_transport__Golgi_apparatus_	udpgal_c[c0] -> udpgal_g[g0]	PCCGCIGL_00187	2
553	rxn30431_z5	R_ribonucleoside_diphosphate_reductase__UDP___nuclear	trdrd_n[z5] + udp_n[z5] -> dudp_n[z5] + h2o_n[z5] + trdox_n[z5]	( PCCGCIGL_06388 or PCCGCIGL_04992 )	2
554	rxn00095_c0	R_Ap4A_hydrolase__reversible	ap4a_c[c0] + h2o_c[c0] <=> 2 adp_c[c0] + 2 h_c[c0]	PCCGCIGL_06075	2
555	rxn06447_m0	R_threonyl_tRNA_synthetase__mitochondrial	trnathr_m[m0] + thr-L_m[m0] + atp_m[m0] -> thrtrna_m[m0] + ppi_m[m0] + amp_m[m0]	PCCGCIGL_06510	2
556	R_CYSTLp_z6	R_cystathione_b_lyase__peroxisomal	Cystathionine_p[z6] + h2o_p[z6] -> pyr_p[z6] + hcys-L_p[z6] + cpd19013_z6[z6]	PCCGCIGL_08189	2
557	rxn00599_m0	R_5_aminolevulinate_synthase	succoa_m[m0] + gly_m[m0] + h_m[m0] -> co2_m[m0] + 5aop_m[m0] + coa_m[m0]	PCCGCIGL_07450	2
558	rxn00713_c0	R_uridine_kinase__GTPUridine_	gtp_c[c0] + uri_c[c0] -> ump_c[c0] + gdp_c[c0] + h_c[c0]	PCCGCIGL_00126	2
559	rxn30145_m0	R_dihydroxy_acid_dehydratase__2_3_dihydroxy_3_methylpentanoate___mitochondrial	cpd19046_m0[m0] -> 3mop_m[m0] + h2o_m[m0]	PCCGCIGL_06370	4
560	rxn03063_c0	R_S_adenosyl_methionine_delta_24_sterol_c_methyltransferase	zymst_c[c0] + amet_c[c0] -> fecost_c[c0] + ahcys_c[c0] + h_c[c0]	PCCGCIGL_05775	4
561	R_CERS124er_r0	R_Ceramide_1_synthase__24C___endoplasmic_reticular	cpd29705_r0[r0] + sphgn_r[r0] -> cer1_24_r[r0] + coa_r[r0] + h_r[r0]	( PCCGCIGL_07272 or PCCGCIGL_03627 )	2
562	rxn01213_c0	R_dimethylallyltranstransferase	dmpp_c[c0] + ipdp_c[c0] -> grdp_c[c0] + ppi_c[c0]	PCCGCIGL_01921	4
563	R_FAS140ACPm_m0	R_fatty_acyl_ACP_synthase__n_C140ACP___mitochondrial	malACP_m[m0] + 3 h_m[m0] + ddcaACP_m[m0] + 2 nadph_m[m0] -> cpd27551_m0[m0] + ACP_m[m0] + co2_m[m0] + 2 nadp_m[m0] + h2o_m[m0]	( PCCGCIGL_06507 or PCCGCIGL_06049 or PCCGCIGL_02174 or PCCGCIGL_03370 or PCCGCIGL_04970 or PCCGCIGL_07141 )	2
564	R_CITtcm_m0	R_citrate_transport__mitochondrial	cit_c[c0] + icit_m[m0] <=> cit_m[m0] + icit_c[c0]	PCCGCIGL_00582	2
565	rxn02484_c0	R_hydroxymethylpyrimidine_kinase__ATP_	4ahmmp_c[c0] + atp_c[c0] -> 4ampm_c[c0] + adp_c[c0] + h_c[c0]	PCCGCIGL_02086	2
566	rxn00830_c0	R_isopentenyl_diphosphate_D_isomerase	ipdp_c[c0] <=> dmpp_c[c0]	PCCGCIGL_07194	4
567	rxn30079_c0	R_5__methylthioadenosine_phosphorylase	5mta_c[c0] + pi_c[c0] -> ade_c[c0] + cpd29669_c0[c0]	PCCGCIGL_06260	2
568	rxn09425_m0	R_fatty_acyl_ACP_synthase__n_C182ACP___mitochondrial	malACP_m[m0] + 2 o2_m[m0] + palmACP_m[m0] + 5 h_m[m0] + 4 nadph_m[m0] -> ocdcyaACP_m[m0] + ACP_m[m0] + co2_m[m0] + 4 nadp_m[m0] + 5 h2o_m[m0]	( PCCGCIGL_06507 or PCCGCIGL_06049 or PCCGCIGL_02174 or PCCGCIGL_03370 or PCCGCIGL_04970 or PCCGCIGL_07141 )	2
569	R_NH4t_e0	R_ammonia_reversible_transport	cpd19013_e0[e0] <=> NH4+[c0]	( PCCGCIGL_04265 or PCCGCIGL_04662 )	2
570	rxn05233_c0	R_ribonucleoside_diphosphate_reductase__GDP_	trdrd_c[c0] + gdp_c[c0] -> dgdp_c[c0] + h2o_c[c0] + trdox_c[c0]	( PCCGCIGL_06388 or PCCGCIGL_06298 or PCCGCIGL_04992 )	4
571	rxn00545_c0	R_phosphofructokinase	atp_c[c0] + f6p_c[c0] -> fdp_c[c0] + adp_c[c0] + h_c[c0]	( PCCGCIGL_00133 or PCCGCIGL_06872 )	4
572	rxn00069_c0	R_glutamate_synthase__NADH2_	nadh_c[c0] + gln-L_c[c0] + akg_c[c0] + h_c[c0] -> nad_c[c0] + 2 glu-L_c[c0]	PCCGCIGL_05145	2
573	rxn09606_c0	R_Ceramide_1_synthase__26C_	sphgn_c[c0] + hexccoa_c[c0] -> cer1_26_c[c0] + coa_c[c0] + h_c[c0]	PCCGCIGL_03627	2
574	rxn09437_c0	R_fatty_acid_synthase__n_C140_	malcoa_c[c0] + ddca_c[c0] + 2 nadph_c[c0] + 3 h_c[c0] -> ttdca_c[c0] + co2_c[c0] + 2 nadp_c[c0] + coa_c[c0] + h2o_c[c0]	( PCCGCIGL_01006 or PCCGCIGL_06469 or PCCGCIGL_00207 or PCCGCIGL_00117 )	4
575	rxn01548_c0	R_purine_nucleoside_phosphorylase__Guanosine_	gsn_c[c0] + pi_c[c0] <=> gua_c[c0] + r1p_c[c0]	PCCGCIGL_05113	2
576	rxn03390_m0	R_2_Hexaprenyl_6_methoxyphenol_monooxygenase__mitochondrial	2hp6mp_m[m0] + o2_m[m0] -> 2hp6mbq_m[m0] + h2o_m[m0]	( PCCGCIGL_01787 or PCCGCIGL_00404 or PCCGCIGL_07505 or PCCGCIGL_05133 or PCCGCIGL_05655 or PCCGCIGL_02234 or PCCGCIGL_02619 )	2
577	rxn13387_c0	R_diphosphoinositol_1_3_4_6_tetrakisphosphate_synthase	inospp1_c[c0] + atp_c[c0] -> ppmi1346p_c[c0] + adp_c[c0]	PCCGCIGL_02785	2
578	rxn00758_c0	R_Glycerophosphodiester_phosphodiesterase__Glycerophosphocholine_	g3pc_c[c0] + h2o_c[c0] -> chol_c[c0] + glyc3p_c[c0] + h_c[c0]	PCCGCIGL_07219	4
579	R_CYSTL_c0	R_cystathionine_b_lyase	Cystathionine_c[c0] + h2o_c[c0] -> hcys-L_c[c0] + pyr_c[c0] + NH4+[c0]	PCCGCIGL_03494	2
580	rxn32133_m0	R_glutathione_oxidoreductase	gthox_m[m0] + h_m[m0] + nadph_m[m0] -> 2 gthrd_m[m0] + nadp_m[m0]	( PCCGCIGL_07265 or PCCGCIGL_07349 )	2
581	rxn00610_c0	R_glycerol_3_phosphatase	glyc3p_c[c0] + h2o_c[c0] -> pi_c[c0] + glyc_c[c0]	PCCGCIGL_04971	2
582	rxn00146_m0	R_D_lactate_dehydrogenase__mitochondrial	lac-D_m[m0] + 2 ficytc_m[m0] -> 2 focytc_m[m0] + pyr_m[m0]	( PCCGCIGL_03244 or PCCGCIGL_05036 )	2
583	rxn00727_c0	R_anthranilate_synthase	gln-L_c[c0] + chor_c[c0] -> glu-L_c[c0] + pyr_c[c0] + anth_c[c0] + h_c[c0]	( PCCGCIGL_05166 or PCCGCIGL_00657 )	4
584	rxn19870_c0	R_glycine_hydroxymethyltransferase__reversible	thf_c[c0] + ser-L_c[c0] <=> mlthf_c[c0] + gly_c[c0] + h2o_c[c0]	PCCGCIGL_00804	4
585	rxn01465_c0	R_dihydroorotase	dhor-S_c[c0] + h2o_c[c0] <=> cbasp_c[c0] + h_c[c0]	( PCCGCIGL_02012 or PCCGCIGL_06500 )	2
586	R_THRt2r_e0	R_L_threonine_reversible_transport_via_proton_symport	thr-L_e[e0] + h_e[e0] <=> thr-L_c[c0] + h_c[c0]	( PCCGCIGL_02701 or PCCGCIGL_02805 or PCCGCIGL_01675 )	2
587	rxn01150_c0	R_D_arabinose_1_dehydrogenase__NADP_	arab-D_c[c0] + nadp_c[c0] -> Dara14lac_c[c0] + nadph_c[c0] + h_c[c0]	PCCGCIGL_02245	2
588	rxn20476_z6	R_3_hydroxyacyl_CoA_dehydrogenase__3_oxooctadecanoyl_CoA___peroxisomal	nadh_p[z6] + 3ohodcoa_p[z6] + h_p[z6] <=> nad_p[z6] + 3hodcoa_p[z6]	PCCGCIGL_00576	2
589	rxn00948_c0	R_serine_C_palmitoyltransferase	pmtcoa_c[c0] + ser-L_c[c0] + h_c[c0] -> 3dsphgn_c[c0] + co2_c[c0] + coa_c[c0]	( PCCGCIGL_02723 or PCCGCIGL_06792 or PCCGCIGL_07860 )	2
590	rxn09581_c0	R_phytosphingosine_phosphate_lyase	psph1p_c[c0] -> 2hhxdal_c[c0] + ethamp_c[c0]	PCCGCIGL_06096	2
591	rxn13224_c0	R_aldehyde_dehydrogenase__isobutyl_alcohol__NAD_	2mppal_c[c0] + nadh_c[c0] + h_c[c0] <=> nad_c[c0] + ibutoh_c[c0]	( PCCGCIGL_04824 or PCCGCIGL_02261 or PCCGCIGL_02504 or PCCGCIGL_05132 )	2
592	R_D_LACt2_e0	R_D_lactate_transport_via_proton_symport	lac-D_e[e0] + h_e[e0] <=> lac-D_c[c0] + h_c[c0]	PCCGCIGL_06399	2
593	rxn13225_c0	R_aldehyde_dehydrogenase__isobutyl_alcohol__NADP_	2mppal_c[c0] + nadph_c[c0] + h_c[c0] -> ibutoh_c[c0] + nadp_c[c0]	( PCCGCIGL_02175 or PCCGCIGL_01568 )	2
594	rxn05236_c0	R_ribonucleoside_triphosphate_reductase__UTP_	trdrd_c[c0] + utp_c[c0] -> dutp_c[c0] + h2o_c[c0] + trdox_c[c0]	PCCGCIGL_06388	2
595	rxn02914_c0	R_phosphoserine_transaminase	glu-L_c[c0] + 3php_c[c0] -> pser-L_c[c0] + akg_c[c0]	PCCGCIGL_00493	4
596	rxn30069_c0	R_Ureidoglycolate_hydrolase	urdglyc_c[c0] + h2o_c[c0] + 2 h_c[c0] <=> 2 NH4+[c0] + glx_c[c0] + co2_c[c0]	PCCGCIGL_07225	2
597	rxn00250_c0	R_pyruvate_carboxylase	hco3_c[c0] + pyr_c[c0] + atp_c[c0] -> pi_c[c0] + oaa_c[c0] + adp_c[c0] + h_c[c0]	PCCGCIGL_00435	4
598	rxn12919_c0	R_C_22_sterol_desaturase__NADP_	ergtrol_c[c0] + o2_c[c0] + nadph_c[c0] + h_c[c0] -> ergtetrol_c[c0] + nadp_c[c0] + 2 h2o_c[c0]	( PCCGCIGL_06125 or PCCGCIGL_03332 )	2
599	rxn02063_r0	R_Squalene_epoxidase__endoplasmic_reticular__NADP_	sql_r[r0] + o2_r[r0] + h_r[r0] + nadph_r[r0] -> Ssq23epx_r[r0] + nadp_r[r0] + h2o_r[r0]	( PCCGCIGL_06125 or PCCGCIGL_06286 )	4
600	rxn01138_c0	R_purine_nucleoside_phosphorylase__Adenosine_	adn_c[c0] + pi_c[c0] <=> ade_c[c0] + r1p_c[c0]	PCCGCIGL_05113	2
601	rxn06447_c0	R_Threonyl_tRNA_synthetase	thr-L_c[c0] + trnathr_c[c0] + atp_c[c0] -> thrtrna_c[c0] + ppi_c[c0] + amp_c[c0]	PCCGCIGL_05029	2
602	rxn13342_c0	R_Lyso_phosphatidylcholine_acyltransferase_acyltransferase__yeast_specific	0.24 odecoa_c[c0] + 0.27 pmtcoa_c[c0] + 0.01 1agpc_SC_c[c0] + 0.09 ocdycacoa_c[c0] + 0.06 ddcoa_c[c0] + 0.17 hdcoa_c[c0] + 0.02 dccoa_c[c0] + 0.1 tdcoa_c[c0] + 0.05 stcoa_c[c0] -> coa_c[c0] + 0.01 pc_SC_c[c0]	PCCGCIGL_04659	2
603	rxn00134_c0	R_adenosine_kinase	adn_c[c0] + atp_c[c0] -> amp_c[c0] + adp_c[c0] + h_c[c0]	PCCGCIGL_05366	4
604	rxn32479_c0	R_glutamate_5_semialdehyde_dehydrogenase	glu5p_c[c0] + nadph_c[c0] + h_c[c0] -> pi_c[c0] + nadp_c[c0] + glu5sa_c[c0]	PCCGCIGL_01373	2
605	rxn00785_c0	R_transketolase	e4p_c[c0] + xu5p-D_c[c0] <=> g3p_c[c0] + f6p_c[c0]	PCCGCIGL_01246	4
606	rxn00507_m0	R_aldehyde_dehydrogenase__acetylaldehyde__NADP___mitochondrial	acald_m[m0] + nadp_m[m0] + h2o_m[m0] -> ac_m[m0] + 2 h_m[m0] + nadph_m[m0]	( PCCGCIGL_04998 or PCCGCIGL_03420 )	2
607	rxn13184_c0	R_1_6_beta_glucan_synthase	udpg_c[c0] -> 16BDglcn_c[c0] + udp_c[c0] + h_c[c0]	PCCGCIGL_04603	2
608	rxn09617_c0	R_cytochrome_P450_lanosterol_14_alpha_demethylase__NADP_	lanost_c[c0] + 3 o2_c[c0] + 3 nadph_c[c0] + 2 h_c[c0] -> 44mctr_c[c0] + 3 nadp_c[c0] + for_c[c0] + 4 h2o_c[c0]	( PCCGCIGL_06125 or PCCGCIGL_05857 )	2
609	rxn30430_c0	R_ribonucleoside_diphosphate_reductase__CDP_	trdrd_c[c0] + cdp_c[c0] -> dcdp_c[c0] + h2o_c[c0] + trdox_c[c0]	( PCCGCIGL_06388 or PCCGCIGL_06298 or PCCGCIGL_04992 )	2
610	R_CRNt_e0	R_L_carnitine_reversible_transport	crn_e[e0] <=> crn_c[c0]	PCCGCIGL_01285	2
611	rxn00903_m0	R_valine_transaminase__mitochondiral	val-L_m[m0] + akg_m[m0] -> glu-L_m[m0] + 3mob_m[m0]	PCCGCIGL_01505	2
612	rxn06280_c0	R_tyrosyl_tRNA_synthetase	tyr-L_c[c0] + trnatyr_c[c0] + atp_c[c0] -> tyrtrna_c[c0] + ppi_c[c0] + amp_c[c0]	PCCGCIGL_06275	2
613	rxn13257_c0	R_Acyl_CoAergosterol_acyltransferase__yeast_specific	0.27 odecoa_c[c0] + 0.02 pmtcoa_c[c0] + 0.01 hexccoa_c[c0] + 0.655 hdcoa_c[c0] + 0.015 tdcoa_c[c0] + 0.01 ergst_c[c0] + 0.03 stcoa_c[c0] <=> coa_c[c0] + 0.01 ergstest_SC_c[c0]	PCCGCIGL_00109	2
614	rxn02160_c0	R_histidinol_phosphatase	hisp_c[c0] + h2o_c[c0] -> pi_c[c0] + histd_c[c0]	PCCGCIGL_03118	4
615	rxn01501_c0	R_Hydroxymethylglutaryl_CoA_reductase	mev-R_c[c0] + 2 nadp_c[c0] + coa_c[c0] <=> hmgcoa_c[c0] + 2 nadph_c[c0] + 2 h_c[c0]	PCCGCIGL_06579	4
616	R_PIt2m_m0	R_phosphate_transporter__mitochondrial	pi_c[c0] + h_c[c0] <=> pi_m[m0] + h_m[m0]	PCCGCIGL_00664	4
617	rxn13311_m0	R_Heme_O_monooxygenase__mitochondrial	hemeO_m[m0] + nadh_m[m0] + o2_m[m0] -> nad_m[m0] + hemeA_m[m0] + h2o_m[m0]	( PCCGCIGL_00153 or PCCGCIGL_05660 or PCCGCIGL_07851 )	2
618	rxn09431_c0	R_fatty_acyl_CoA_synthase__n_C160CoA_	malcoa_c[c0] + tdcoa_c[c0] + 2 nadph_c[c0] + 3 h_c[c0] -> pmtcoa_c[c0] + co2_c[c0] + 2 nadp_c[c0] + coa_c[c0] + h2o_c[c0]	( PCCGCIGL_01006 or PCCGCIGL_06469 or PCCGCIGL_00207 or PCCGCIGL_00117 )	4
619	R_GLUt7m_m0	R_Glutamate_transport__uniporter___mitochondrial	glu-L_c[c0] -> glu-L_m[m0]	PCCGCIGL_08152	2
620	R_ATPtp_H_z6	R_ADPATP_transporter__peroxisomal	atp_c[c0] + adp_p[z6] + h_p[z6] -> atp_p[z6] + adp_c[c0] + h_c[c0]	PCCGCIGL_04682	2
621	rxn20162_c0	R_malate_synthase	accoa_c[c0] + glx_c[c0] + h2o_c[c0] -> coa_c[c0] + mal-L_c[c0] + h_c[c0]	PCCGCIGL_04176	2
622	rxn00336_c0	R_Isocitrate_lyase	icit_c[c0] -> succ_c[c0] + glx_c[c0]	PCCGCIGL_04976	4
623	rxn30057_c0	R_riboflavin_synthase	2 dmlz_c[c0] -> ribflv_c[c0] + cpd29668_c0[c0]	PCCGCIGL_04874	4
624	rxn09474_z6	R_acyl_CoA_oxidase__hexacanoyl_CoA___peroxisomal	o2_p[z6] + hexccoa_p[z6] -> hxc2coa_p[z6] + h2o2_p[z6]	PCCGCIGL_04586	2
625	rxn09440_c0	R_fatty_acid_synthase__n_C120_	malcoa_c[c0] + dca_c[c0] + 2 nadph_c[c0] + 3 h_c[c0] -> ddca_c[c0] + co2_c[c0] + 2 nadp_c[c0] + coa_c[c0] + h2o_c[c0]	( PCCGCIGL_01006 or PCCGCIGL_06469 or PCCGCIGL_00207 or PCCGCIGL_00117 )	4
626	rxn00649_c0	R_cysteine_synthase	acser_c[c0] + h2s_c[c0] -> ac_c[c0] + cys-L_c[c0] + h_c[c0]	PCCGCIGL_08076	4
627	rxn00006_z6	R_catalase_A__peroxisomal	2 h2o2_p[z6] -> o2_p[z6] + 2 h2o_p[z6]	PCCGCIGL_07391	2
628	rxn01548_m0	R_purine_nucleoside_phosphorylase__Guanosine___mitochondrial	pi_m[m0] + gsn_m[m0] <=> gua_m[m0] + r1p_m[m0]	PCCGCIGL_05113	2
629	rxn29991_c0	R_argininosuccinate_synthase__reversible	asp-L_c[c0] + atp_c[c0] + citr-L_c[c0] <=> cpd29673_c0[c0] + ppi_c[c0] + amp_c[c0] + h_c[c0]	PCCGCIGL_02081	4
630	rxn01883_c0	R_2_deoxyglucose_6_phosphatase	2doxg6p_c[c0] + h2o_c[c0] -> 2dglc_c[c0] + pi_c[c0]	PCCGCIGL_06127	2
631	R_LYSt2r_e0	R_L_lysine_reversible_transport_via_proton_symport	lys-L_e[e0] + h_e[e0] <=> lys-L_c[c0] + h_c[c0]	( PCCGCIGL_01753 or PCCGCIGL_02805 )	2
632	R_FA141COAabcp_z6	R_fatty_acid_peroxisomal_transport_via_ABC_system	atp_p[z6] + h2o_p[z6] + tdecoa_c[c0] -> pi_p[z6] + tdecoa_p[z6] + adp_p[z6] + h_p[z6]	( PCCGCIGL_07111 or PCCGCIGL_06483 )	2
633	rxn09561_c0	R_3__5__cyclic_nucleotide_phosphodiesterase	35cdamp_c[c0] + h2o_c[c0] -> damp_c[c0] + h_c[c0]	PCCGCIGL_03394	2
634	rxn00022_c0	R_alpha_glucosidase	malt_c[c0] + h2o_c[c0] -> 2 glc-D_c[c0]	( PCCGCIGL_01711 or PCCGCIGL_00342 or PCCGCIGL_00342 or PCCGCIGL_01711 or PCCGCIGL_01711 or PCCGCIGL_00342 or PCCGCIGL_01558 )	2
635	R_ASPGLU2m_m0	R_Aspartate_glutamate_transporter	glu-L_c[c0] + asp-L_m[m0] -> glu-L_m[m0] + asp-L_c[c0]	PCCGCIGL_08152	2
636	rxn00792_c0	R_biotin_acetyl_CoA_carboxylase_ligase	btn_c[c0] + atp_c[c0] + h_c[c0] -> btamp_c[c0] + ppi_c[c0]	PCCGCIGL_05078	2
637	rxn09578_c0	R_sphingolipid_long_chain_base_kinase__phytosphingosine_	psphings_c[c0] + atp_c[c0] -> psph1p_c[c0] + adp_c[c0] + h_c[c0]	( PCCGCIGL_03616 or PCCGCIGL_03616 )	2
638	rxn19870_m0	R_glycine_hydroxymethyltransferase__reversible__mitochondrial	thf_m[m0] + ser-L_m[m0] <=> mlthf_m[m0] + gly_m[m0] + h2o_m[m0]	PCCGCIGL_02915	2
639	rxn00355_c0	R_galactose_1_phosphate_uridylyltransferase	gal1p_c[c0] + utp_c[c0] + h_c[c0] <=> udpgal_c[c0] + ppi_c[c0]	PCCGCIGL_02368	2
640	rxn29990_c0	R_argininosuccinate_lyase	cpd29673_c0[c0] <=> fum_c[c0] + arg-L_c[c0]	PCCGCIGL_03111	4
641	rxn01243_m0	R_oxoglutarate_dehydrogenase__lipoamide_	lpam_m[m0] + akg_m[m0] + h_m[m0] <=> sdhlam_m[m0] + co2_m[m0]	( PCCGCIGL_07634 or PCCGCIGL_00862 or PCCGCIGL_04055 )	4
642	rxn03224_m0	R_S_adenosyl_L_methionine3_hexaprenyl_4_5_dihydroxylate_O_methyltransferase__mitochondrial	amet_m[m0] + 3dh5hpb_m[m0] -> ahcys_m[m0] + 3hph5mb_m[m0] + h_m[m0]	( PCCGCIGL_01787 or PCCGCIGL_00404 or PCCGCIGL_07505 or PCCGCIGL_05133 or PCCGCIGL_05655 or PCCGCIGL_02234 or PCCGCIGL_02619 )	2
643	R_PIt2r_e0	R_phosphate_reversible_transport_via_symport	pi_e[e0] + h_e[e0] <=> pi_c[c0] + h_c[c0]	( PCCGCIGL_02573 or PCCGCIGL_01855 or PCCGCIGL_00124 or PCCGCIGL_02512 )	4
644	rxn03241_z6	R_3_hydroxyacyl_CoA_dehydratase__3_hydroxytetradecanoyl_CoA___peroxisomal	3htdcoa_p[z6] <=> td2coa_p[z6] + h2o_p[z6]	PCCGCIGL_00576	2
645	rxn39084_m0	R_glycine_cleavage_system__lipoamide__irreversible__mitochondrial	thf_m[m0] + alpam_m[m0] -> mlthf_m[m0] + dhlam_m[m0] + cpd19013_m0[m0]	( PCCGCIGL_03395 or PCCGCIGL_00177 or PCCGCIGL_00862 or PCCGCIGL_02772 )	2
646	rxn00686_m0	R_dihydrofolate_reductase__mitochondrial	dhf_m[m0] + h_m[m0] + nadph_m[m0] -> thf_m[m0] + nadp_m[m0]	PCCGCIGL_07118	2
647	rxn00575_e0	R_sucrose_hydrolyzing_enxyme__extracellular	sucr_e[e0] + h2o_e[e0] -> glc-D_e[e0] + fru_e[e0]	PCCGCIGL_03248	2
648	rxn00216_c0	R_hexokinase__D_glucoseATP_	glc-D_c[c0] + atp_c[c0] -> g6p_c[c0] + adp_c[c0] + h_c[c0]	( PCCGCIGL_01642 or PCCGCIGL_04495 )	4
649	rxn01115_c0	R_phosphogluconate_dehydrogenase	6pgc_c[c0] + nadp_c[c0] -> ru5p-D_c[c0] + co2_c[c0] + nadph_c[c0]	( PCCGCIGL_06832 or PCCGCIGL_06832 )	4
650	rxn09606_r0	R_alkaline_ceramidase__ceramide_1___endoplasmic_reticulum	cer1_26_r[r0] + coa_r[r0] + h_r[r0] -> sphgn_r[r0] + hexccoa_r[r0]	PCCGCIGL_07272	2
651	rxn00192_m0	R_N_acteylglutamate_synthase__mitochondrial	glu-L_m[m0] + accoa_m[m0] -> acglu_m[m0] + coa_m[m0] + h_m[m0]	( PCCGCIGL_02906 or PCCGCIGL_06627 )	2
652	rxn00237_c0	R_nucleoside_diphosphate_kinase__ATPGDP_	atp_c[c0] + gdp_c[c0] <=> gtp_c[c0] + adp_c[c0]	PCCGCIGL_01456	4
653	rxn08451_c0	R_fatty_acid__CoA_ligase__tetradecenoate_	ttdcea_c[c0] + atp_c[c0] + coa_c[c0] <=> ppi_c[c0] + amp_c[c0] + tdecoa_c[c0]	PCCGCIGL_01114	2
654	rxn01116_c0	R_ribulose_5_phosphate_3_epimerase	ru5p-D_c[c0] <=> xu5p-D_c[c0]	PCCGCIGL_02035	4
655	R_FAS161ACPm_m0	R_fatty_acyl_ACP_synthase__n_C161ACP___mitochondrial	cpd27551_m0[m0] + malACP_m[m0] + o2_m[m0] + 4 h_m[m0] + 3 nadph_m[m0] -> ACP_m[m0] + co2_m[m0] + 3 nadp_m[m0] + hdeACP_m[m0] + 3 h2o_m[m0]	( PCCGCIGL_06507 or PCCGCIGL_06049 or PCCGCIGL_02174 or PCCGCIGL_03370 or PCCGCIGL_04970 or PCCGCIGL_07141 )	2
656	rxn20480_z6	R_3_hydroxyacyl_CoA_dehydrogenase__3_oxodecanoyl_CoA___peroxisomal	3odcoa_p[z6] + nadh_p[z6] + h_p[z6] <=> nad_p[z6] + 3hdccoa_p[z6]	PCCGCIGL_00576	2
657	rxn01851_m0	R_Aminobutyraldehyde_dehydrogenase__mitochondrial	nad_m[m0] + 4abutn_m[m0] + h2o_m[m0] -> nadh_m[m0] + 4abut_m[m0] + 2 h_m[m0]	( PCCGCIGL_04998 or PCCGCIGL_03420 )	2
658	rxn09565_c0	R_ATP_adenylyltransferase	gtp_c[c0] + adp_c[c0] + h_c[c0] -> pi_c[c0] + ap4g_c[c0]	PCCGCIGL_01616	2
659	R_LEUt2r_e0	R_L_leucine_reversible_transport_via_proton_symport	leu-L_e[e0] + h_e[e0] <=> leu-L_c[c0] + h_c[c0]	( PCCGCIGL_02704 or PCCGCIGL_02701 or PCCGCIGL_02805 or PCCGCIGL_01675 )	2
660	R_ADEt2_e0	R_adenine_transport_in_via_proton_symport	ade_e[e0] + h_e[e0] -> ade_c[c0] + h_c[c0]	( PCCGCIGL_04968 or PCCGCIGL_08193 )	2
661	R_C4STMO1_c0	R_C_4_sterol_methyl_oxidase__4_4_dimethylzymosterol_	M_44mzym_c_c0[c0] + 3 o2_c[c0] + 3 nadph_c[c0] + 3 h_c[c0] -> 4mzym_int1_c[c0] + 3 nadp_c[c0] + 4 h2o_c[c0]	PCCGCIGL_06967	4
662	R_URAt2_e0	R_uracil_transport_in_via_proton_symport	ura_e[e0] + h_e[e0] -> ura_c[c0] + h_c[c0]	PCCGCIGL_02371	2
663	rxn09465_z6	R_Fatty_acid_oxidation	8 nad_p[z6] + ocdycacoa_p[z6] + 7 o2_p[z6] + 8 coa_p[z6] + 8 h2o_p[z6] + nadph_p[z6] -> 8 nadh_p[z6] + 9 accoa_p[z6] + nadp_p[z6] + 7 h_p[z6] + 7 h2o2_p[z6]	( PCCGCIGL_00576 or PCCGCIGL_04444 or PCCGCIGL_00502 or PCCGCIGL_04586 or PCCGCIGL_04337 )	2
664	R_SERt2r_e0	R_L_serine_reversible_transport_via_proton_symport	ser-L_e[e0] + h_e[e0] <=> ser-L_c[c0] + h_c[c0]	( PCCGCIGL_02514 or PCCGCIGL_06394 or PCCGCIGL_02805 or PCCGCIGL_01675 )	2
665	rxn30064_m0	R_L_threonine_deaminase__mitochondrial	thr-L_m[m0] -> cpd19013_m0[m0] + 2obut_m[m0]	PCCGCIGL_05156	4
666	rxn13369_c0	R_Alcohol_Acetyltransferase__2_methylbutanol_	2mbtoh_c[c0] + accoa_c[c0] -> 2mbac_c[c0] + coa_c[c0]	PCCGCIGL_06287	2
667	rxn13384_c0	R_phospholipase_D__yeast_specific	0.01 pc_SC_c[c0] + h2o_c[c0] -> 0.01 pa_SC_c[c0] + chol_c[c0] + h_c[c0]	PCCGCIGL_02823	2
668	rxn01653_c0	R_5_formethyltetrahydrofolate_cyclo_ligase	5fthf_c[c0] + atp_c[c0] -> pi_c[c0] + methf_c[c0] + adp_c[c0]	PCCGCIGL_01504	2
669	rxn13300_c0	R_glycogen_synthase__UDPGlc_	udpg_c[c0] -> glycogen_c[c0] + udp_c[c0] + h_c[c0]	( PCCGCIGL_01995 or PCCGCIGL_02987 )	4
670	R_IPCS324_SC_c0	R_Inositol_phosphorylceramide_synthase__ceramide_3__24C___yeast_specific	0.01 M_ptd1ino_SC_c_c0[c0] + cer3_24_c[c0] -> 0.01 12dgr_SC_c[c0] + 0.01 ipc324_SC_c[c0]	PCCGCIGL_00550	2
671	rxn39072_r0	R_alkaline_ceramidase__ceramide_2___endoplasmic_reticulum	cer2_24_r[r0] + coa_r[r0] + h_r[r0] -> cpd29705_r0[r0] + psphings_r[r0]	PCCGCIGL_07272	2
672	rxn30430_z5	R_ribonucleoside_diphosphate_reductase__CDP___nuclear	trdrd_n[z5] + cdp_n[z5] -> dcdp_n[z5] + h2o_n[z5] + trdox_n[z5]	( PCCGCIGL_06388 or PCCGCIGL_04992 )	2
673	rxn00615_c0	R_glycerol_kinase	glyc_c[c0] + atp_c[c0] -> glyc3p_c[c0] + adp_c[c0] + h_c[c0]	PCCGCIGL_08268	2
674	rxn13375_c0	R_phosphatidylcholine_diacylglycerol_acyltransferase	12dgr_SC_c[c0] + pc_SC_c[c0] -> 1agpc_SC_c[c0] + triglyc_SC_c[c0]	PCCGCIGL_00141	2
675	rxn00947_c0	R_fatty_acid__CoA_ligase__hexadecanoate_	hdca_c[c0] + atp_c[c0] + coa_c[c0] <=> pmtcoa_c[c0] + ppi_c[c0] + amp_c[c0]	PCCGCIGL_01114	4
676	rxn01783_c0	R_sphinganine_phosphate_lyase	sph1p_c[c0] -> hxdcal_c[c0] + ethamp_c[c0]	PCCGCIGL_06096	2
677	rxn00420_c0	R_phosphoserine_phosphatase__L_serine_	pser-L_c[c0] + h2o_c[c0] -> pi_c[c0] + ser-L_c[c0]	PCCGCIGL_06386	4
678	rxn08435_c0	R_fatty_acyl_ACP_hydrolase	tdeACP_c[c0] + h2o_c[c0] <=> ttdcea_c[c0] + ACP_c[c0] + h_c[c0]	( PCCGCIGL_06469 or PCCGCIGL_00207 )	2
679	R_FECOSTt_e0	R_fecosterol_reversible_transport	fecost_e[e0] <=> fecost_c[c0]	PCCGCIGL_04722	2
680	rxn05736_c0	R_fatty_acid__CoA_ligase__tetradecanoate_	ttdca_c[c0] + atp_c[c0] + coa_c[c0] <=> ppi_c[c0] + amp_c[c0] + tdcoa_c[c0]	PCCGCIGL_01114	4
681	rxn02835_c0	R_phosphoribosyl_AMP_cyclohydrolase	prbamp_c[c0] + h2o_c[c0] -> prfp_c[c0]	PCCGCIGL_01664	4
682	R_PNTOt2_e0	R_Pantothenate_reversible_transport_via_proton_symport	pnto-R_e[e0] + h_e[e0] <=> pnto-R_c[c0] + h_c[c0]	PCCGCIGL_01886	2
683	rxn09422_m0	R_fatty_acyl_ACP_synthase__n_C80ACP___mitochondrial__lumped_reaction	acACP_m[m0] + 3 malACP_m[m0] + 9 h_m[m0] + 6 nadph_m[m0] -> octACP_m[m0] + 3 ACP_m[m0] + 3 co2_m[m0] + 6 nadp_m[m0] + 3 h2o_m[m0]	( PCCGCIGL_06507 or PCCGCIGL_06049 or PCCGCIGL_02174 or PCCGCIGL_03370 or PCCGCIGL_04970 or PCCGCIGL_07141 )	2
684	R_CSNt2_e0	R_cytosine_transport_in_via_proton_symport	csn_e[e0] + h_e[e0] -> csn_c[c0] + h_c[c0]	( PCCGCIGL_04968 or PCCGCIGL_08193 )	2
685	rxn02938_c0	R_phosphoribosylaminoimidazole_carboxylase	air_c[c0] + co2_c[c0] <=> 5aizc_c[c0] + h_c[c0]	PCCGCIGL_05669	4
686	R_GUAt2r_e0	R_guanine_reversible_transport_via_proton_symport	gua_e[e0] + h_e[e0] <=> gua_c[c0] + h_c[c0]	( PCCGCIGL_04968 or PCCGCIGL_08193 )	2
687	rxn30056_c0	R_riboflavin_synthase	cpd29668_c0[c0] + db4p_c[c0] -> pi_c[c0] + dmlz_c[c0] + 2 h2o_c[c0]	PCCGCIGL_02489	4
688	R_ALCD2ir_c0	R_alcohol_dehydrogenase__reverse_rxn__acetaldehyde___ethanol_	acald_c[c0] + nadh_c[c0] + h_c[c0] -> nad_c[c0] + etoh_c[c0]	PCCGCIGL_02504	2
689	rxn00973_m0	R_Aconitate_hydratase	cit_m[m0] <=> icit_m[m0]	( PCCGCIGL_01851 or PCCGCIGL_08127 )	4
690	rxn00549_c0	R_fructose_bisphosphatase	fdp_c[c0] + h2o_c[c0] -> pi_c[c0] + f6p_c[c0]	PCCGCIGL_06930	2
691	rxn09499_m0	R_glycine_cleavage_complex__lipoamide___mitochondrial	gly_m[m0] + lpam_m[m0] + h_m[m0] <=> alpam_m[m0] + co2_m[m0]	( PCCGCIGL_03395 or PCCGCIGL_00177 or PCCGCIGL_00862 or PCCGCIGL_02772 )	2
692	rxn30439_e0	R_thiamin_phosphatase__extracellular	thmmp_e[e0] + h2o_e[e0] -> thm_e[e0] + pi_e[e0]	PCCGCIGL_06529	2
693	rxn35571_c0	R_phosphoribosylaminoimidazolesuccinocarboxamide_synthase	5aizc_c[c0] + asp-L_c[c0] + atp_c[c0] <=> pi_c[c0] + cpd19032_c0[c0] + adp_c[c0] + h_c[c0]	PCCGCIGL_02096	4
694	rxn09471_z6	R_Fatty_acid_oxidation	6 nad_p[z6] + tdecoa_p[z6] + 5 o2_p[z6] + 6 coa_p[z6] + 6 h2o_p[z6] -> 6 nadh_p[z6] + 7 accoa_p[z6] + 6 h_p[z6] + 5 h2o2_p[z6]	( PCCGCIGL_00576 or PCCGCIGL_04444 or PCCGCIGL_00502 or PCCGCIGL_04586 )	2
695	rxn15113_c0	R_yUMP_synthetase	cpd19028_c0[c0] + ura_c[c0] <=> psd5p_c[c0] + h2o_c[c0]	( PCCGCIGL_02402 or PCCGCIGL_00252 or PCCGCIGL_00907 )	2
696	rxn01977_c0	R_Glucose_6_phosphate_isomerase	g6p_c[c0] <=> g6p-B_c[c0]	PCCGCIGL_07299	2
697	rxn09567_c0	R_formaldehyde_dehydrogenase	nad_c[c0] + fald_c[c0] + gthrd_c[c0] <=> nadh_c[c0] + fglut-S_c[c0] + h_c[c0]	PCCGCIGL_05132	2
698	rxn13224_m0	R_aldehyde_dehydrogenase__isobutyl_alcohol__NAD___mitochondrial	2mppal_m[m0] + nadh_m[m0] + h_m[m0] <=> nad_m[m0] + ibutoh_m[m0]	( PCCGCIGL_03671 or PCCGCIGL_01252 )	2
699	rxn00709_c0	R_uridine_kinase__ATPUridine_	uri_c[c0] + atp_c[c0] -> ump_c[c0] + adp_c[c0] + h_c[c0]	PCCGCIGL_00126	2
700	rxn00285_m0	R_Succinate__CoA_ligase__ADP_forming_	succ_m[m0] + atp_m[m0] + coa_m[m0] <=> succoa_m[m0] + pi_m[m0] + adp_m[m0]	( PCCGCIGL_05706 or PCCGCIGL_06863 )	4
701	rxn00829_c0	R_diphosphomevalonate_decarboxylase	5dpmev_c[c0] + atp_c[c0] -> pi_c[c0] + co2_c[c0] + ipdp_c[c0] + adp_c[c0]	PCCGCIGL_00054	4
702	rxn30039_c0	R_NAD_synthase__nh3_	dnad_c[c0] + NH4+[c0] + atp_c[c0] -> nad_c[c0] + ppi_c[c0] + amp_c[c0] + h_c[c0]	PCCGCIGL_06006	2
703	R_ALAt2r_e0	R_L_alanine_reversible_transport_via_proton_symport	ala-L_e[e0] + h_e[e0] <=> ala-L_c[c0] + h_c[c0]	( PCCGCIGL_06394 or PCCGCIGL_02805 or PCCGCIGL_01423 or PCCGCIGL_01675 )	2
704	R_SUCCtm_m0	R_succinate_transport__mitochondrial	pi_m[m0] + succ_c[c0] -> pi_c[c0] + succ_m[m0]	PCCGCIGL_01815	2
705	rxn13378_c0	R_1_phosphatidylinositol_3_5_bisphosphate_5_phosphatase__yeast_specific	0.01 ptd135bp_SC_c[c0] + h2o_c[c0] -> pi_c[c0] + 0.01 ptd3ino_SC_c[c0]	( PCCGCIGL_04153 or PCCGCIGL_00658 )	2
706	rxn00029_c0	R_porphobilinogen_synthase	2 5aop_c[c0] -> ppbng_c[c0] + 2 h2o_c[c0] + h_c[c0]	PCCGCIGL_08098	2
707	rxn09615_c0	R_mevalonate_kinase__gtp_	gtp_c[c0] + mev-R_c[c0] -> 5pmev_c[c0] + gdp_c[c0] + h_c[c0]	PCCGCIGL_07032	2
708	rxn01509_c0	R_deoxyguanylate_kinase__dGMPATP_	dgmp_c[c0] + atp_c[c0] <=> dgdp_c[c0] + adp_c[c0]	PCCGCIGL_05837	4
709	rxn02380_c0	R_Glucose_6_phosphate_isomerase	g6p-B_c[c0] <=> f6p_c[c0]	PCCGCIGL_07299	4
710	rxn09469_z6	R_Fatty_acid_oxidation	7 nad_p[z6] + hdcoa_p[z6] + 6 o2_p[z6] + 7 coa_p[z6] + 7 h2o_p[z6] -> 7 nadh_p[z6] + 8 accoa_p[z6] + 7 h_p[z6] + 6 h2o2_p[z6]	( PCCGCIGL_00576 or PCCGCIGL_04444 or PCCGCIGL_00502 or PCCGCIGL_04586 )	2
711	rxn00975_c0	R_hexokinase__D_mannoseATP_	man_c[c0] + atp_c[c0] -> man6p_c[c0] + adp_c[c0] + h_c[c0]	PCCGCIGL_04495	2
712	R_UREA2t2_e0	R_urea_reversible_transport_via_proton_symport__2_H_	urea_e[e0] + 2 h_e[e0] <=> urea_c[c0] + 2 h_c[c0]	PCCGCIGL_00637	4
713	rxn28356_c0	R_aldehyde_dehydrogenase__2_phenylethanol__NAD_	pacald_c[c0] + nadh_c[c0] + h_c[c0] -> nad_c[c0] + 2phetoh_c[c0]	( PCCGCIGL_04824 or PCCGCIGL_02261 or PCCGCIGL_02504 or PCCGCIGL_05132 )	2
714	rxn03245_z6	R_3_hydroxyacyl_CoA_dehydratase__3_hydroxydecanoyl_CoA___peroxisomal	3hdccoa_p[z6] <=> dc2coa_p[z6] + h2o_p[z6]	PCCGCIGL_00576	2
715	rxn01438_c0	R_kynurenine_3_monooxygenase	o2_c[c0] + kynr-L_c[c0] + nadph_c[c0] + h_c[c0] -> nadp_c[c0] + hLkynr_c[c0] + h2o_c[c0]	PCCGCIGL_05248	2
716	rxn30339_m0	R_N_acetyl_g_glutamyl_phosphate_reductase__irreversible__mitochondrial	acg5p_m[m0] + h_m[m0] + nadph_m[m0] -> pi_m[m0] + acg5sa_m[m0] + nadp_m[m0]	PCCGCIGL_04985	4
717	rxn09457_c0	Oleoyl_CoA_desaturase_n_C18_1CoA___n_C18_2CoA_c0	ocdycacoa_c[c0] + nadp_c[c0] + 2 h2o_c[c0] <=> odecoa_c[c0] + o2_c[c0] + nadph_c[c0] + h_c[c0]	Unknown	4
718	R_PEtm_SC_m0	R_phosphatidylethanolamine_mitochondrial_transport__yeast_specific	cpd29688_m0[m0] <=> cpd29688_c0[c0]	Unknown	4
719	rxn12581_c0	Mannan_transport_via_proton_symport_c0	h_e[e0] + mannan_e[e0] -> mannan_c[c0] + h_c[c0]	Unknown	2
720	R_CO2tm_m0	R_CO2_transport__diffusion___mitochondrial	co2_m[m0] <=> co2_c[c0]	Unknown	4
721	rxn05926_c0	Acyl_CoA_L_carnitine_O_palmitoyltransferase_c0	glyc_c[c0] + 3 acoa_c[c0] <=> triglyc_SC_c[c0] + 3 coa_c[c0] + 3 h_c[c0]	Unknown	2
722	rxn01127_c0	ATP_dAMP_phosphotransferase_c0	dadp_c[c0] + adp_c[c0] <=> damp_c[c0] + atp_c[c0] + h_c[c0]	Unknown	4
723	rxn05291_c0	b_ketoacyl_synthetase_palmitate__n_C16_0_c0	hdca_c[c0] + 7 co2_c[c0] + 14 nadp_c[c0] + 8 coa_c[c0] + 6 h2o_c[c0] <=> 7 malcoa_c[c0] + accoa_c[c0] + 14 nadph_c[c0] + 20 h_c[c0]	Unknown	2
724	rxn12632_c0	Acyl_Coenzyme_A_transport_c0	acoa_e[e0] <=> acoa_c[c0]	Unknown	2
725	rxn10036_c0	b_ketoacyl_synthetase_n_C16_1_c0	hdcea_c[c0] + 7 co2_c[c0] + 13 nadp_c[c0] + 8 coa_c[c0] + 6 h2o_c[c0] <=> 7 malcoa_c[c0] + accoa_c[c0] + 13 nadph_c[c0] + 19 h_c[c0]	Unknown	4
726	rxn10832_c0	CoA_transporter_c0	coa_c[c0] -> coa_e[e0]	Unknown	2
727	R_PStm_SC_m0	R_phosphatidylserine_mitochondrial__transport__yeast_specific	cpd29687_c0[c0] <=> cpd29687_m0[m0]	Unknown	4
728	rxn10030_c0	b_ketoacyl_synthetase_n_C18_1_c0	ocdcea_c[c0] + 8 co2_c[c0] + 15 nadp_c[c0] + 9 coa_c[c0] + 7 h2o_c[c0] <=> 8 malcoa_c[c0] + accoa_c[c0] + 15 nadph_c[c0] + 22 h_c[c0]	Unknown	4
729	rxn05645_c0	riboflavin_transport_in_via_proton_symport_c0	ribflv_e[e0] + h_e[e0] -> ribflv_c[c0] + h_c[c0]	Unknown	2
730	bio1	R_biomass_SC5_notrace_R_biomass_SC5_notrace	0.0284 trp-L_c[c0] + 0.1017 asn-L_c[c0] + 0.102 tyr-L_c[c0] + 0.00099 ribflv_c[c0] + 1.7e-05 cpd29687_c0[c0] + 0.3018 glu-L_c[c0] + 6e-06 pa_SC_c[c0] + 0.1339 phe-L_c[c0] + 0.0036 damp_c[c0] + 0.2862 lys-L_c[c0] + 0.0507 met-L_c[c0] + 0.1914 thr-L_c[c0] + 0.2904 gly_c[c0] + 0.0066 cys-L_c[c0] + 0.0015 zymst_c[c0] + 0.2646 val-L_c[c0] + 0.0663 his-L_c[c0] + 0.0599 ump_c[c0] + 0.1607 arg-L_c[c0] + …		4
731	EX_cpd00417_e0	EX_L_Lyxitol	abt-L_e[e0] ->		NA
732	EX_M_ocdcya_e_e0	EX_M_octadecadienoate__n_C182__C18H31O2	M_ocdcya_e_e0[e0] ->		NA
733	EX_cpd00065_e0	EX_L_Tryptophan	trp-L_e[e0] ->		NA
734	EX_cpd00132_e0	EX_L_Asparagine	asn-L_e[e0] ->		NA
735	EX_cpd00106_e0	EX_Fumarate	fum_e[e0] ->		NA
736	EX_cpd00185_e0	EX_D_Arabinose	arab-D_e[e0] ->		NA
737	EX_cpd00029_e0	EX_Acetate	ac_e[e0] ->		4
738	EX_cpd16877_e0	EX_N_N_bisformyl_dityrosine	Nbfortyr_e[e0] ->		NA
739	EX_cpd00464_e0	EX_alpha_Tolualdehyde	pacald_e[e0] ->		NA
740	EX_cpd00069_e0	EX_L_Tyrosine	tyr-L_e[e0] ->		NA
741	EX_cpd00220_e0	EX_Riboflavin	ribflv_e[e0] ->		NA
742	EX_cpd00023_e0	EX_L_Glutamate	glu-L_e[e0] ->		NA
743	EX_cpd00367_e0	EX_Cytidine	Cytidine_e[e0] ->		NA
744	EX_cpd00266_e0	EX_Carnitine	crn_e[e0] ->		NA
745	EX_cpd02755_e0	EX_Fecosterol	fecost_e[e0] ->		NA
746	EX_cpd00027_e0	EX_D_Glucose	glc-D_e[e0] <=>		4
747	EX_cpd00056_e0	EX_TPP	thmpp_e[e0] ->		NA
748	EX_cpd16872_e0	EX_2_methylbutyl_acetate	2mbac_e[e0] ->		NA
749	EX_M_srb_L_e_e0	EX_M_L_Sorbose_C6H12O6	M_srb_L_e_e0[e0] ->		NA
750	EX_cpd10515_e0	EX_Fe2_plus_	fe2_e[e0] ->		NA
751	EX_cpd00307_e0	EX_Cytosine	csn_e[e0] ->		NA
752	EX_cpd00306_e0	EX_Xylitol	xylt_e[e0] ->		NA
753	EX_cpd00305_e0	EX_Thiamin	thm_e[e0] ->		NA
754	EX_cpd00902_e0	EX_sn_glycero_3_Phospho_1_inositol	g3pi_e[e0] ->		NA
755	EX_cpd00184_e0	EX_Thymidine	thymd_e[e0] ->		NA
756	EX_cpd11966_e0	EX_Acetic_ester	aces_e[e0] ->		NA
757	EX_cpd00066_e0	EX_L_Phenylalanine	phe-L_e[e0] ->		NA
758	EX_cpd00039_e0	EX_L_Lysine	lys-L_e[e0] ->		NA
759	EX_cpd00229_e0	EX_Glycolaldehyde	gcald_e[e0] ->		NA
760	EX_cpd00207_e0	EX_Guanine	gua_e[e0] ->		NA
761	EX_cpd03847_e0	EX_Myristic_acid	ttdca_e[e0] ->		NA
762	EX_cpd10408_e0	EX_Isobutyl_alcohol	ibutoh_e[e0] ->		NA
763	EX_cpd00081_e0	EX_Sulfite	so3_e[e0] ->		NA
764	EX_cpd16896_e0	EX_zymosterol_ester__yeast_specific	zymstest_SC_e[e0] ->		NA
765	EX_cpd01188_e0	EX_Lanosterol	lanost_e[e0] ->		NA
766	EX_cpd00128_e0	EX_Adenine	ade_e[e0] ->		NA
767	EX_cpd00704_e0	EX_Tryptophol	ind3eth_e[e0] ->		NA
768	EX_cpd00277_e0	EX_Deoxyguanosine	dgsn_e[e0] ->		NA
769	EX_cpd00137_e0	EX_Citrate	cit_e[e0] ->		NA
770	EX_cpd11608_e0	EX_Peptide	pepd_e[e0] ->		NA
771	EX_cpd00060_e0	EX_L_Methionine	met-L_e[e0] ->		NA
772	EX_cpd00486_e0	EX_Indoleacetaldehyde	id3acald_e[e0] ->		NA
773	EX_cpd00443_e0	EX_ABEE	4abz_e[e0] ->		NA
774	EX_cpd00182_e0	EX_Adenosine	adn_e[e0] ->		NA
775	EX_cpd03198_e0	EX_Melibiose	melib_e[e0] ->		NA
776	EX_cpd00161_e0	EX_L_Threonine	thr-L_e[e0] ->		NA
777	EX_cpd01499_e0	EX_2_Methylbutanal	2mbald_e[e0] ->		NA
778	EX_cpd00084_e0	EX_L_Cysteine	cys-L_e[e0] ->		NA
779	EX_cpd00033_e0	EX_Glycine	gly_e[e0] ->		NA
780	EX_cpd00071_e0	EX_Acetaldehyde	acald_e[e0] ->		NA
781	EX_cpd00009_e0	EX_Phosphate	pi_e[e0] <=>		4
782	EX_cpd00311_e0	EX_Guanosine	gsn_e[e0] ->		NA
783	EX_cpd03221_e0	EX_Zymosterol	zymst_e[e0] ->		NA
784	EX_cpd00800_e0	EX_8_Amino_7_oxononanoate	8aonn_e[e0] ->		NA
785	EX_cpd00032_e0	EX_Oxaloacetate	oaa_e[e0] ->		NA
786	EX_cpd00020_e0	EX_Pyruvate	pyr_e[e0] ->		NA
787	EX_cpd00264_e0	EX_Spermidine	spmd_e[e0] ->		NA
788	EX_cpd00104_e0	EX_BIOT	btn_e[e0] ->		NA
789	EX_cpd00156_e0	EX_L_Valine	val-L_e[e0] ->		NA
790	EX_cpd00162_e0	EX_Aminoethanol	etha_e[e0] ->		NA
791	EX_cpd00119_e0	EX_L_Histidine	his-L_e[e0] ->		NA
792	EX_cpd01187_e0	EX_D_Gulitol	sbt-L_e[e0] ->		NA
793	EX_cpd01217_e0	EX_Xanthosine	xtsn_e[e0] ->		NA
794	EX_cpd16884_e0	EX_isobutyl_acetate	ibutac_e[e0] ->		NA
795	EX_cpd00105_e0	EX_D_Ribose	rib-D_e[e0] ->		NA
796	EX_cpd00051_e0	EX_L_Arginine	arg-L_e[e0] ->		NA
797	EX_cpd00357_e0	EX_TTP	dttp_e[e0] ->		NA
798	EX_cpd00205_e0	EX_K_plus_	k_e[e0] ->		NA
799	EX_cpd00388_e0	EX_Allantoate	alltt_e[e0] ->		NA
800	EX_cpd00159_e0	EX_L_Lactate	lac-L_e[e0] ->		NA
801	EX_cpd00508_e0	EX_3MOP	3mop_e[e0] ->		NA
802	EX_cpd02027_e0	EX_S_Methyl_L_methionine	mmet_e[e0] ->		NA
803	EX_cpd15237_e0	EX_hexadecenoate	hdcea_e[e0] ->		NA
804	EX_cpd00249_e0	EX_Uridine	uri_e[e0] ->		NA
805	EX_cpd00288_e0	EX_D_Glucosamine_phosphate	gam6p_e[e0] ->		NA
806	EX_cpd16873_e0	EX_2_methyl_1_butanol	2mbtoh_e[e0] ->		NA
807	EX_cpd00036_e0	EX_Succinate	succ_e[e0] ->		NA
808	EX_cpd00100_e0	EX_Glycerol	glyc_e[e0] ->		NA
809	EX_cpd01080_e0	EX_ocdca	ocdca_e[e0] ->		NA
810	EX_cpd15240_e0	EX_hexacosanoate	hexc_e[e0] ->		NA
811	EX_cpd16874_e0	EX_2_methylpropanal	2mppal_e[e0] ->		NA
812	EX_cpd00794_e0	EX_TRHL	tre_e[e0] ->		NA
813	EX_cpd11791_e0	EX_1_3_beta_Glucan	13BDglcn_e[e0] ->		NA
814	EX_cpd00073_e0	EX_Urea	urea_e[e0] ->		4
815	EX_cpd00412_e0	EX_Deoxyuridine	duri_e[e0] ->		NA
816	EX_cpd00107_e0	EX_L_Leucine	leu-L_e[e0] ->		NA
817	EX_cpd00092_e0	EX_Uracil	ura_e[e0] <=>		NA
818	EX_cpd00053_e0	EX_L_Glutamine	gln-L_e[e0] ->		NA
819	EX_cpd00045_e0	EX_Adenosine_3_5_bisphosphate	pap_e[e0] ->		NA
820	EX_cpd00098_e0	EX_Choline	chol_e[e0] ->		NA
821	EX_cpd00246_e0	EX_Inosine	ins_e[e0] ->		NA
822	EX_cpd03279_e0	EX_Deoxyinosine	din_e[e0] ->		NA
823	EX_cpd00041_e0	EX_L_Aspartate	asp-L_e[e0] ->		NA
824	EX_cpd00017_e0	EX_S_Adenosyl_L_methionine	amet_e[e0] ->		NA
825	EX_cpd00048_e0	EX_Sulfate	so4_e[e0] <=>		4
826	EX_cpd00280_e0	EX_D_Galacturonate	galur_e[e0] ->		NA
827	EX_cpd00218_e0	EX_Niacin	nac_e[e0] ->		NA
828	EX_cpd00226_e0	EX_HYXN	hxan_e[e0] ->		NA
829	EX_cpd00764_e0	EX_7_8_Diaminononanoate	dann_e[e0] ->		NA
830	EX_cpd00588_e0	EX_Sorbitol	sbt-D_e[e0] ->		NA
831	EX_cpd00076_e0	EX_Sucrose	sucr_e[e0] ->		NA
832	EX_cpd19016_e0	EX_Ornithine	cpd19016_e0[e0] ->		NA
833	EX_cpd15269_e0	EX_octadecenoate	ocdcea_e[e0] ->		NA
834	EX_cpd00154_e0	EX_Xylose	xyl-D_e[e0] ->		NA
835	EX_cpd01107_e0	EX_Decanoate	dca_e[e0] ->		NA
836	EX_M_ptd1ino_SC_e_e0	EX_M_phosphatidyl_1D_myo_inositol__yeast_specific_C4140H7644O1300P100	M_ptd1ino_SC_e_e0[e0] ->		NA
837	EX_cpd09068_e0	EX_Isoamyl_acetate	iamac_e[e0] ->		NA
838	EX_cpd04534_e0	EX_3_Methylbutanal	3mbald_e[e0] ->		NA
839	EX_cpd00214_e0	EX_Palmitate	hdca_e[e0] ->		NA
840	EX_cpd00082_e0	EX_D_Fructose	fru_e[e0] ->		NA
841	EX_cpd00355_e0	EX_Nicotinamide_ribonucleotide	nmn_e[e0] ->		NA
842	EX_cpd00281_e0	EX_GABA	4abut_e[e0] ->		NA
843	EX_cpd00024_e0	EX_2_Oxoglutarate	akg_e[e0] ->		NA
844	EX_cpd01741_e0	EX_ddca	ddca_e[e0] ->		NA
845	EX_cpd00644_e0	EX_PAN	pnto-R_e[e0] ->		NA
846	EX_cpd01947_e0	EX_BDOH	btd-RR_e[e0] ->		NA
847	EX_cpd00129_e0	EX_L_Proline	pro-L_e[e0] ->		NA
848	EX_cpd00558_e0	EX_Spermine	sprm_e[e0] ->		NA
849	EX_cpd16880_e0	EX_episterol_ester__yeast_specific	epistest_SC_e[e0] ->		NA
850	EX_cpd00971_e0	EX_Na_plus_	na1_e[e0] ->		NA
851	EX_cpd00042_e0	EX_GSH	gthrd_e[e0] ->		NA
852	EX_cpd00151_e0	EX_Thymine	thym_e[e0] ->		NA
853	EX_cpd00050_e0	EX_FMN	fmn_e[e0] ->		NA
854	EX_cpd00035_e0	EX_L_Alanine	ala-L_e[e0] ->		NA
855	EX_cpd19013_e0	EX_NH4_plus_	cpd19013_e0[e0] ->		4
856	EX_cpd00040_e0	EX_Glyoxalate	glx_e[e0] ->		NA
857	EX_cpd03481_e0	EX_2_phenylethanol	2phetoh_e[e0] ->		NA
858	EX_cpd00438_e0	EX_Deoxyadenosine	dad-2_e[e0] ->		NA
859	EX_cpd00011_e0	EX_CO2	co2_e[e0] ->		4
860	EX_cpd00111_e0	EX_Oxidized_glutathione	gthox_e[e0] ->		NA
861	EX_cpd00338_e0	EX_5_Aminolevulinate	5aop_e[e0] ->		NA
862	EX_cpd00118_e0	EX_Putrescine	ptrc_e[e0] ->		NA
863	EX_cpd00007_e0	EX_O2	o2_e[e0] <=>		4
864	EX_cpd11601_e0	EX_Pectin	pectin_e[e0] ->		NA
865	EX_cpd09075_e0	EX_Phenethyl_acetate	pheac_e[e0] ->		NA
866	EX_cpd00006_e0	EX_NADP	nadp_e[e0] ->		NA
867	EX_cpd00138_e0	EX_D_Mannose	man_e[e0] ->		NA
868	EX_cpd00793_e0	EX_Thiamine_phosphate	thmmp_e[e0] ->		NA
869	EX_cpd02701_c0	EX_S_Adenosyl_4_methylthio_2_oxobutanoate	amob_c[c0] ->		NA
870	EX_cpd01170_e0	EX_Ergosterol	ergst_e[e0] ->		NA
871	EX_cpd16885_e0	EX_lanosterol_ester__yeast_specific	lanostest_SC_e[e0] ->		NA
872	EX_cpd00363_e0	EX_Ethanol	etoh_e[e0] ->		NA
873	EX_cpd00210_e0	EX_Taurine	taur_e[e0] ->		NA
874	EX_cpd00179_e0	EX_Maltose	malt_e[e0] ->		NA
875	EX_cpd00108_e0	EX_Galactose	gal_e[e0] ->		NA
876	EX_cpd00221_e0	EX_D_Lactate	lac-D_e[e0] ->		NA
877	EX_cpd00054_e0	EX_L_Serine	ser-L_e[e0] ->		NA
878	EX_cpd00224_e0	EX_L_Arabinose	arab-L_e[e0] ->		NA
879	EX_cpd00309_e0	EX_XAN	xan_e[e0] ->		NA
880	EX_cpd00507_e0	EX_Glycerophosphocholine	g3pc_e[e0] ->		NA
881	EX_cpd14514_e0	EX_Episterol	epist_e[e0] ->		NA
882	EX_cpd00047_e0	EX_Formate	for_e[e0] ->		NA
883	EX_cpd01646_e0	EX_2_Isopropylmalate	3c3hmp_e[e0] ->		NA
884	EX_cpd00322_e0	EX_L_Isoleucine	ile-L_e[e0] ->		NA
885	EX_cpd11624_e0	EX_Lecithin	pc_SC_e[e0] ->		NA
886	EX_cpd00130_e0	EX_L_Malate	mal-L_e[e0] ->		NA
887	EX_cpd16803_e0	EX_ergosterol_ester	ergstest_SC_e[e0] ->		NA
888	EX_cpd00121_e0	EX_L_Inositol	inost_e[e0] ->		NA
889	EX_cpd04533_e0	EX_Isoamyl_alcohol	iamoh_e[e0] ->		NA
890	EX_cpd00001_e0	EX_H2O	h2o_e[e0] <=>		4
891	EX_cpd16883_e0	EX_fecosterol_ester__yeast_specific	fecostest_SC_e[e0] ->		NA
892	EX_cpd00654_e0	EX_Deoxycytidine	dcyt_e[e0] ->		NA
893	EX_cpd01092_e0	EX_Allantoin	alltn_e[e0] ->		NA
894	EX_cpd03561_e0	EX_2_Hydroxybutyrate	2hbut_e[e0] ->		NA
895	EX_cpd00067_e0	EX_H_plus_	h_e[e0] ->		4
896	EX_cpd11685_e0	EX_Mannan_e0	mannan_e[e0] ->		NA
897	EX_cpd11611_e0	EX_Acyl_CoA_e0	acoa_e[e0] ->		NA
898	EX_cpd00010_e0	EX_CoA_e0	coa_e[e0] ->		NA
899	2OXOADPtim	R_2_oxoadipate_transport_out_of_mitochondria_via_diffusion	2oxoadp_m[m0] -> 2oxoadp_c[c0]		4
900	3MOBtm	R_3_methyl_2_oxobutanoate_transport__diffusion__mitochondrial	3mob_c[c0] <=> 3mob_m[m0]		4
901	3MOPtm	R_3_Methyl_2_oxopentanoate_transport__diffusion__mitochondrial	3mop_c[c0] <=> 3mop_m[m0]		4
902	6PGLter	R_6_phospho_D_glucono_1_5_lactone_endoplasmic_reticular_transport_via_diffusion	6pgl_c[c0] <=> 6pgl_r[r0]		4
903	ASPt2m	R_aspartate_mitochondrial_transport_via_proton_symport	asp-L_c[c0] + h_c[c0] <=> asp-L_m[m0] + h_m[m0]		4
904	ASPt2n	R_aspartate_nuclear_transport_via_proton_symport	asp-L_c[c0] + h_c[c0] <=> asp-L_n[z5] + h_n[z5]		2
905	CBPtn	R_carbamoyl_phosphate_nuclear_transport_via_diffusion	cbp_c[c0] <=> cbp_n[z5]		2
906	CO2t	R_CO2_transporter_via_diffusion	co2_e[e0] <=> co2_c[c0]		4
907	DHAPtm	R_dihydroxyacetone_phosphate_transport__mitochondrial	dhap_m[m0] -> dhap_c[c0]		2
908	DHORtn	R__S__Dihydrooroate_nuclear_transport	dhor-S_c[c0] <=> dhor-S_n[z5]		2
909	DICtm	R_dicarboxylate_transport__mitochondrial	succ_m[m0] + mal-L_c[c0] <=> succ_c[c0] + mal-L_m[m0]		4
910	DOLPt2er	R_dolichol_phosphate_endoplasmic_reticular_transport_via_proton_symport	dolp_c[c0] + h_c[c0] <=> dolp_r[r0] + h_r[r0]		4
911	E4Ptm	R_D_erythrose_4_phosphate_mtiochondrial_transport_via_diffusion	e4p_c[c0] <=> e4p_m[m0]		2
912	FDNG	R_formate__dehydrogenase__cytosolicmitochondrial	q6_m[m0] + for_c[c0] + h_c[c0] -> q6h2_m[m0] + co2_c[c0]		4
913	G6Pter	R_glucose_6_phosphate_endoplasmic_reticular_transport_via_diffusion	g6p_c[c0] <=> g6p_r[r0]		4
914	GLUt2m	R_L_glutamate_reversible_transport_via_proton_symport__mitochondrial	glu-L_c[c0] + h_c[c0] <=> glu-L_m[m0] + h_m[m0]		2
915	GLYC3Ptm	R_glycerol_3_phosphate_shuttle	glyc3p_c[c0] -> glyc3p_m[m0]		2
916	GLYt2m	R_glycine_mitochondrial_transport_via_proton_symport	gly_c[c0] + h_c[c0] <=> gly_m[m0] + h_m[m0]		2
917	H2Oter	R_H2O_endoplasmic_reticulum_transport	h2o_c[c0] <=> h2o_r[r0]		4
918	H2Otm	R_H2O_transport_mitochondrial	h2o_c[c0] <=> h2o_m[m0]		4
919	H2Otn	R_H2O_transport_nuclear	h2o_c[c0] <=> h2o_n[z5]		2
920	H2Otp	R_H2O_transport_peroxisomal	h2o_c[c0] <=> h2o_p[z6]		2
921	MANNANter	R_mannan_endoplasmic_reticulum_transport_via_diffusion	mannan_c[c0] <=> mannan_r[r0]		4
922	NH4tm	R_NH3_mitochondrial_transport	nh4_c[c0] <=> nh4_m[m0]		2
923	O2t	R_o2_transport__diffusion_	o2_e[e0] <=> o2_c[c0]		4
924	O2ter	R_O2__transport__endoplasmic_reticulum	o2_e[e0] <=> o2_r[r0]		4
925	O2tm	R_O2_transport__diffusion_	o2_c[c0] <=> o2_m[m0]		4
926	PIt2n	R_phosphate_nuclear_transport_via_proton_symport	pi_c[c0] + h_c[c0] <=> pi_n[z5] + h_n[z5]		2
927	PIt2p	R_phosphate_peroxisomal_transport_via_proton_symport	pi_c[c0] + h_c[c0] <=> pi_p[z6] + h_p[z6]		2
928	PYRt2m	R_pyruvate_mitochondrial_transport_via_proton_symport	pyr_c[c0] + h_c[c0] <=> pyr_m[m0] + h_m[m0]		4
929	PYRt2p	R_pyruvate_peroxisomal_transport_via_proton_symport	pyr_c[c0] + h_c[c0] <=> pyr_p[z6] + h_p[z6]		2
930	SERt2m	R_serine_mitochondrial_transport_via_proton_symport	ser-L_c[c0] + h_c[c0] <=> ser-L_m[m0] + h_m[m0]		2
931	SQ23EPXter	R_Squalene_2_3_epoxide_endoplamic_reticular_transport	Ssq23epx_r[r0] <=> Ssq23epx_c[c0]		4
932	SQLter	R_squalene_endoplamic_reticular_transport	sql_c[c0] <=> sql_r[r0]		4
933	THRt2m	R_threonine_mitochondrial_transport_via_proton_symport	thr-L_c[c0] + h_c[c0] <=> thr-L_m[m0] + h_m[m0]		4
934	PMDPHT	Pyrimidine phosphatase	5aprbu_c[c0] + h2o_c[c0] -> pi_c[c0] + cpd29668_c0[c0]		4
935	ERGSTter	Ergosterol ER transport	ergst_r[r0] <=> ergst_c[c0]		4
936	ERGTETROLter	ERGTETROL ER transport for Ergosterol biosynthesis	ergtetrol_c[c0] <=> ergtetrol_r[r0]		4
937	G6PDH2er	Glucose 6-Phosphate Dehydrogenase in ER	g6p_r[r0] + nadp_r[r0] -> 6pgl_r[r0] + h_r[r0] + nadph_r[r0]		4
938	HCO3E	Carbonic anhydrase	co2_c[c0] + h2o_c[c0] <=> hco3_c[c0] + h_c[c0]		4
939	XYLt	Xylose transporter	xyl-D_e[e0] -> xyl-D_c[c0]		2
940	MTHFC	R_methenyltetrahydrofolate_cyclohydrolase	methf_c[c0] + h2o_c[c0] <=> 10fthf_c[c0]		4
941	AATA	R_2_aminoadipate_transaminase	glu-L_c[c0] + 2oxoadp_c[c0] <=> L2aadp_c[c0] + akg_c[c0]		4
942	OXAGm	Non-enzymatic reaction	oxag_m[m0] + h_m[m0] <=> 2oxoadp_m[m0] + co2_m[m0]		4
943	MCITDm	R_2_methylcitrate_dehydratase__mitochondrial	hcit_m[m0] <=> cpd28715_m0[m0] + h2o_m[m0]		4
944	HCITSm	R_homocitrate_synthase	accoa_m[m0] + akg_m[m0] + h2o_m[m0] -> hcit_m[m0] + coa_m[m0] + h_m[m0]		4
945	SERATi	R_serine_O_acetyltransferase__irreversible	accoa_c[c0] + ser-L_c[c0] -> acser_c[c0] + coa_c[c0]		4
946	ALATA_L	R_L_alanine_transaminase	akg_c[c0] + ala-L_c[c0] <=> glu-L_c[c0] + pyr_c[c0]		4
947	VALTA	R_valine_transaminase	val-L_c[c0] + akg_c[c0] <=> glu-L_c[c0] + 3mob_c[c0]		4
948	NH4tcm	Ammonium transporter Cytosol-Mitochondria	NH4+[c0] <=> cpd19013_m0[m0]		4
949	ILETA	R_isoleucine_transaminase	akg_c[c0] + ile-L_c[c0] <=> glu-L_c[c0] + 3mop_c[c0]		4
950	G5SADr	R_L_glutamate_5_semialdehyde_dehydratase__reversible	glu5sa_c[c0] <=> 1pyr5c_c[c0] + h2o_c[c0] + h_c[c0]		4
951	LEUTA	R_leucine_transaminase	leu-L_c[c0] + akg_c[c0] <=> glu-L_c[c0] + 4mop_c[c0]		4
952	OMCDC	R_2_Oxo_4_methyl_3_carboxypentanoate_decarboxylation	3c4mop_c[c0] + h_c[c0] -> 4mop_c[c0] + co2_c[c0]		4
953	ibutoht	Isobutanol Export	ibutoh_c[c0] <=> ibutoh_e[e0]		2
954	etoht	Ethanol Export	etoh_c[c0] <=> etoh_e[e0]		2
955	EtAc_t	Ethyl Acetate export	aces_c[c0] <=> aces_e[e0]		2
956	3HPr_exc	3Hydroxypropionate exchange	3HPr_c[c0] <=> 3HPr_e[e0]		4
957	UH	Urea Hydrolysis	urea_c[c0] <=> 2 NH4+[c0] + co2_c[c0]		4
958	EX_3HPr_e0	3HPr exchange	3HPr_e[e0] <=>		4
959	URC4	URC4	rurea_c[c0] <=> urea_c[c0]		4
960	URC6	URC6URC1	ura_c[c0] <=> 3HPr_c[c0] + rurea_c[c0]		4

## Sheet: Table S3
Single gene knockout analysis of Lachancea kluyveri in comparison to Saccharomyces cerevisiae
Gene ID	YPD Growth Rate (1/hr)	YMMG Growth Rate (1/hr)	S. cerevisiae Homolog	Poor Media Essential(1)/Non-essential(0)	Rich Media Essential(1)/Non-essential(0)	S.cerevisiaeEssential(1)/Non-essential(0)
frozenset({'PCCGCIGL_06133'})	0.422303	1.24877e-13	YHR046C	1	0	0		Essential - 1
frozenset({'PCCGCIGL_05201'})	0.422579	0.0949881	YBL076C	0	0	1		Non-essential - 0
frozenset({'PCCGCIGL_00527'})	0.422579	0.0949881	YOR176W	0	0	1
frozenset({'PCCGCIGL_05157'})	0.422579	0.0949881	YER087W	0	0	0
frozenset({'PCCGCIGL_01866'})	0.422579	0.0949881	YCR032W	0	0	0
frozenset({'PCCGCIGL_07093'})	0.422579	0.0949881	YOR245C	0	0	0
frozenset({'PCCGCIGL_01389'})	0.422579	0.0949881	YOR335C	0	0	1
frozenset({'PCCGCIGL_06386'})	0.422579	0.0949126	YGR208W	0	0	0
frozenset({'PCCGCIGL_06009'})	0.402129	0.0949881	YDR321W	0	0	0
frozenset({'PCCGCIGL_06628'})	0.422579	0.0949881	YDR536W	0	0	0
frozenset({'PCCGCIGL_01423'})	0.422579	0.0949881	YOR348C	0	0	0
frozenset({'PCCGCIGL_06667'})	0.422579	0.0949881	YKL016C	0	0	0
frozenset({'PCCGCIGL_04789'})	0.422579	0.0949881	YMR009W	0	0	0
frozenset({'PCCGCIGL_05417'})	0.422579	0.0949881	YPR184W	0	0	0
frozenset({'PCCGCIGL_06812'})	0.422579	0.0949881	YGR264C	0	0	1
frozenset({'PCCGCIGL_07526'})	0.422579	0.0949881	YLR245C	0	0	0
frozenset({'PCCGCIGL_05523'})	-1.68618e-16	-1.02115e-18	YOR074C	1	1	1
frozenset({'PCCGCIGL_01618'})	0.422579	0.0949881	YDR531W	0	0	1
frozenset({'PCCGCIGL_06286'})	0.422579	0.0949881	YGR175C	0	0	1
frozenset({'PCCGCIGL_07254'})	0.422579	0.0949881	YPL097W	0	0	0
frozenset({'PCCGCIGL_07601'})	0.422579	0.0949881	YLR146C	0	0	0
frozenset({'PCCGCIGL_01725'})	0.422303	0.0949433	YER019W	0	0	0
frozenset({'PCCGCIGL_02548'})	0.422579	0.0949881	YML096W	0	0	0
frozenset({'PCCGCIGL_05148'})	0.422579	0.0949881	YDL174C	0	0	0
frozenset({'PCCGCIGL_08092'})	0.422579	0.0949881	YGR155W	0	0	0
frozenset({'PCCGCIGL_05079'})	0.422579	0.0949881	YDL142C	0	0	0
frozenset({'PCCGCIGL_07962'})	0.422579	0.0949881	YGR147C	0	0	1
frozenset({'PCCGCIGL_05186'})	0.422579	0.0949881	YBL064C	0	0	0
frozenset({'PCCGCIGL_04132'})	0.422579	0.0949881	YOR099W	0	0	0
frozenset({'PCCGCIGL_06536'})	0.422579	0.0949881	YLR438W	0	0	0
frozenset({'PCCGCIGL_05678'})	0.422579	9.09194e-17	YOR130C	1	0	0
frozenset({'PCCGCIGL_07219'})	0.419813	0.0945454	YPL110C	0	0	0
frozenset({'PCCGCIGL_02823'})	0.422579	0.0949881	YKR031C	0	0	0
frozenset({'PCCGCIGL_03291'})	0.422579	0.0949881	YJR057W	0	0	1
frozenset({'PCCGCIGL_07263'})	0.422579	0.0949881	YBR180W	0	0	0
frozenset({'PCCGCIGL_01214'})	0.422579	0.0949881	YPR062W	0	0	0
frozenset({'PCCGCIGL_00447'})	0.422579	0.0949881	YBR213W	0	0	0
frozenset({'PCCGCIGL_06872'})	0.422579	0.0949881	YGR240C	0	0	0
frozenset({'PCCGCIGL_04598'})	0.422579	0.0949881	YPR160W	0	0	0
frozenset({'PCCGCIGL_06483'})	0.422579	0.0949881	YKL188C	0	0	0
frozenset({'PCCGCIGL_06239'})	0.422579	0.0949881	YJR001W	0	0	0
frozenset({'PCCGCIGL_07318'})	3.17415e-15	9.71804e-17	YPL061W	1	1	0
frozenset({'PCCGCIGL_04366'})	0.422579	2.24198e-14	YNL220W	1	0	0
frozenset({'PCCGCIGL_04784'})	0.422579	0.0949881	YOL030W	0	0	0
frozenset({'PCCGCIGL_01815'})	0.422579	0.0949881	YLR348C	0	0	0
frozenset({'PCCGCIGL_06886'})	0.422579	0.0949881	YDL067C	0	0	0
frozenset({'PCCGCIGL_07840'})	0.422579	0.0949881	YDR072C	0	0	0
frozenset({'PCCGCIGL_03242'})	0.422579	0.0949881	YEL038W	0	0	0
frozenset({'PCCGCIGL_01504'})	0.422579	0.0949881	YER183C	0	0	0
frozenset({'PCCGCIGL_07695'})	0.422579	-5.31052e-17	YDR127W	1	0	0
frozenset({'PCCGCIGL_05425'})	0.422579	0.0949881	YPR191W	0	0	0
frozenset({'PCCGCIGL_03170'})	0.422579	0.0949881	YEL011W	0	0	0
frozenset({'PCCGCIGL_06772'})	0.422579	0.0949881	YGR282C	0	0	0
frozenset({'PCCGCIGL_04659'})	0.422579	0.0949881	YPR140W	0	0	0
frozenset({'PCCGCIGL_04176'})	0.422579	0.0949881	YNL117W	0	0	0
frozenset({'PCCGCIGL_02906'})	0.422579	0.0949881	YJL071W	0	0	0
frozenset({'PCCGCIGL_00348'})	0.422579	0.0949881	YBR249C	0	0	0
frozenset({'PCCGCIGL_03756'})	0.422579	0.0949881	YKL140W	0	0	0
frozenset({'PCCGCIGL_06125'})	0.422579	0.0949881	YHR042W	0	0	1
frozenset({'PCCGCIGL_01721'})	0.422579	8.62418e-18	YNL277W	1	0	0
frozenset({'PCCGCIGL_06804'})	0.422579	0.0949881	YGR267C	0	0	1
frozenset({'PCCGCIGL_05706'})	0.422579	0.0949881	YOR142W	0	0	0
frozenset({'PCCGCIGL_07771'})	0.422579	0.0949881	YER175C	0	0	0
frozenset({'PCCGCIGL_04012'})	0.422579	0.0949881	YIL107C	0	0	0
frozenset({'PCCGCIGL_02458'})	0.422579	1.39137e-16	YNL316C	1	0	0
frozenset({'PCCGCIGL_04817'})	0.422579	0.0949881	YGR094W	0	0	1
frozenset({'PCCGCIGL_01789'})	0.422579	0.0949881	YNL256W	0	0	1
frozenset({'PCCGCIGL_06393'})	0.422579	0.0941092	YLR044C	0	0	0
frozenset({'PCCGCIGL_04444'})	0.422579	0.0949881	YIL160C	0	0	0
frozenset({'PCCGCIGL_00550'})	0.422303	0.0949433	YKL004W	0	0	1
frozenset({'PCCGCIGL_07169'})	0.422579	0.0949881	YOR209C	0	0	0
frozenset({'PCCGCIGL_06372'})	0.419813	0.0945454	YGR202C	0	0	0
frozenset({'PCCGCIGL_01182'})	0.422579	0.0949881	YPR047W	0	0	0
frozenset({'PCCGCIGL_07192'})	0.422579	-2.85604e-17	YOR202W	1	0	0
frozenset({'PCCGCIGL_07461'})	0.422579	0.0949881	YDL198C	0	0	0
frozenset({'PCCGCIGL_05139'})	0.422579	0.0949881	YLR195C	0	0	1
frozenset({'PCCGCIGL_00103'})	0.422579	-5.71208e-17	YCR053W	1	0	0
frozenset({'PCCGCIGL_07264'})	0.422579	0.0949881	YPL092W	0	0	0
frozenset({'PCCGCIGL_00076'})	0.422579	0.0949881	YCR075C	0	0	0
frozenset({'PCCGCIGL_08127'})	0.422579	0.0949881	YLR304C	0	0	0
frozenset({'PCCGCIGL_05308'})	0.422579	0.0949881	YJR095W	0	0	0
frozenset({'PCCGCIGL_07402'})	0.422579	0.0949881	YPL040C	0	0	0
frozenset({'PCCGCIGL_02175'})	0.422579	0.0949881	YBR036C	0	0	0
frozenset({'PCCGCIGL_00907'})	0.422579	0.0949881	YFL001W	0	0	0
frozenset({'PCCGCIGL_02104'})	0.422579	0.0949881	YDL015C	0	0	1
frozenset({'PCCGCIGL_06646'})	0.422579	0.0949881	YKL085W	0	0	0
frozenset({'PCCGCIGL_00446'})	0.422579	0.0949881	YGL055W	0	0	1
frozenset({'PCCGCIGL_03327'})	0.422579	0.0949881	YMR013C	0	0	1
frozenset({'PCCGCIGL_00796'})	0.422579	0.0949881	YLR060W	0	0	1
frozenset({'PCCGCIGL_05857'})	0.422579	0.0949881	YHR007C	0	0	1
frozenset({'PCCGCIGL_06308'})	0.422579	0.0949881	YGR170W	0	0	0
frozenset({'PCCGCIGL_02168'})	9.41055e-16	5.68088e-17	YBR029C	1	1	1
frozenset({'PCCGCIGL_00481'})	0.422579	0.0949881	YLR295C	0	0	0
frozenset({'PCCGCIGL_06376'})	0.422579	0.0949881	YJR019C	0	0	0
frozenset({'PCCGCIGL_04754'})	0.422579	0.0949881	YIL002C	0	0	0
frozenset({'PCCGCIGL_02146'})	0.422579	0.0949881	YDL045C	0	0	1
frozenset({'PCCGCIGL_07616'})	0.422579	0.0949881	YLR138W	0	0	0
frozenset({'PCCGCIGL_07079'})	0.422579	0.0949881	YPL160W	0	0	1
frozenset({'PCCGCIGL_01329'})	0.422579	0.0949881	YOL033W	0	0	0
frozenset({'PCCGCIGL_03254'})	0.37923	0.0949881	YEL046C	0	0	0
frozenset({'PCCGCIGL_02012'})	0.422579	2.94793e-17	YJL130C	1	0	0
frozenset({'PCCGCIGL_02159'})	0.422579	0.0949881	YOL065C	0	0	0
frozenset({'PCCGCIGL_07299'})	0.422579	0.0949881	YBR196C	0	0	1
frozenset({'PCCGCIGL_08076'})	0.422579	0	YGR012W	1	0	0
frozenset({'PCCGCIGL_03991'})	0.422579	0.0949881	YNL037C	0	0	0
frozenset({'PCCGCIGL_03394'})	0.422579	0.0949881	YOR360C	0	0	0
frozenset({'PCCGCIGL_02369'})	0.422579	0.0949881	YBR019C	0	0	0
frozenset({'PCCGCIGL_04892'})	0.422579	-1.5391e-17	YIL020C	1	0	0
frozenset({'PCCGCIGL_04970'})	0.422579	0.0949881	YER061C	0	0	0
frozenset({'PCCGCIGL_00997'})	0.422579	0.0949881	YLR343W	0	0	0
frozenset({'PCCGCIGL_03893'})	0.422579	0.0949881	YDL103C	0	0	1
frozenset({'PCCGCIGL_02636'})	0.422579	0.0949881	YMR267W	0	0	0
frozenset({'PCCGCIGL_05528'})	0.422579	9.77889e-16	YKR080W	1	0	0
frozenset({'PCCGCIGL_02156'})	0.422579	0.0949881	YDL040C	0	0	0
frozenset({'PCCGCIGL_06597'})	0.422579	0.0949881	YML081C-A	0	0	0
frozenset({'PCCGCIGL_00501'})	0.422579	0.0949881	YLR285W	0	0	0
frozenset({'PCCGCIGL_06352'})	0.422579	0.0949881	YJR010W	0	0	0
frozenset({'PCCGCIGL_05837'})	-3.18327e-15	5.94236e-31	YDR454C	1	1	1
frozenset({'PCCGCIGL_06918'})	-2.00737e-14	9.09241e-47	YDL055C	1	1	1
frozenset({'PCCGCIGL_01689'})	0.422579	0.0949881	YDR503C	0	0	0
frozenset({'PCCGCIGL_05359'})	0.422579	0.0949881	YBL045C	0	0	0
frozenset({'PCCGCIGL_05908'})	0.422579	0.0949881	YDR261C	0	0	0
frozenset({'PCCGCIGL_05669'})	0.422579	8.61786e-18	YOR128C	1	0	0
frozenset({'PCCGCIGL_04700'})	0.422579	0.0949881	YER015W	0	0	0
frozenset({'PCCGCIGL_03046'})	0.422579	0.0949881	YNL003C	0	0	0
frozenset({'PCCGCIGL_00650'})	1.03663e-17	5.25641e-17	YJR073C	1	1	0
frozenset({'PCCGCIGL_02608'})	0.422579	0.0949881	YPL273W	0	0	0
frozenset({'PCCGCIGL_00022'})	0.422579	-2.6282e-17	YNR050C	1	0	0
frozenset({'PCCGCIGL_00285'})	0.422579	0.0949881	YGL077C	0	0	0
frozenset({'PCCGCIGL_00576'})	0.422579	0.0949881	YKR009C	0	0	0
frozenset({'PCCGCIGL_02383'})	0.422579	0.0949881	YBR038W	0	0	1
frozenset({'PCCGCIGL_08238'})	0.422579	0.0949881	YLL028W	0	0	0
frozenset({'PCCGCIGL_05660'})	0.422579	0.0949881	YDR376W	0	0	1
frozenset({'PCCGCIGL_02294'})	0.422579	-5.48018e-17	YDR007W	1	0	0
frozenset({'PCCGCIGL_02281'})	0.422579	0.0949881	YOL077W-A	0	0	0
frozenset({'PCCGCIGL_02624'})	0.422579	0.0949881	YMR272C	0	0	0
frozenset({'PCCGCIGL_06258'})	0.422579	0.0949881	YJL005W	0	0	1
frozenset({'PCCGCIGL_07860'})	0.422579	0.0949881	YDR062W	0	0	1
frozenset({'PCCGCIGL_05396'})	0.422579	0.0949881	YPR167C	0	0	0
frozenset({'PCCGCIGL_01123'})	0.422579	0.0949881	YMR250W	0	0	0
frozenset({'PCCGCIGL_05374'})	0.422579	0.0949881	YJR121W	0	0	0
frozenset({'PCCGCIGL_02655'})	0.422579	0.0949881	YMR256C	0	0	0
frozenset({'PCCGCIGL_05059'})	0.422579	0.0949881	YDL185W	0	0	0
frozenset({'PCCGCIGL_03904'})	0.422579	0.0949881	YMR169C	0	0	0
frozenset({'PCCGCIGL_08152'})	0.422579	0.0949881	YPR021C	0	0	0
frozenset({'PCCGCIGL_04950'})	0.422579	0.0949881	YER053C	0	0	0
frozenset({'PCCGCIGL_07777'})	0.422579	0.0949881	YER170W	0	0	0
frozenset({'PCCGCIGL_07345'})	0.422579	0.0949881	YBR208C	0	0	0
frozenset({'PCCGCIGL_06573'})	0.422579	0.0949881	YLR447C	0	0	0
frozenset({'PCCGCIGL_05775'})	-1.9278e-16	-1.41116e-16	YML008C	1	1	0
frozenset({'PCCGCIGL_04436'})	0.422579	0.0949881	YIL155C	0	0	0
frozenset({'PCCGCIGL_04254'})	0.422579	0.0949881	YNL141W	0	0	0
frozenset({'PCCGCIGL_05036'})	0.422579	0.0949881	YDL178W	0	0	0
frozenset({'PCCGCIGL_07634'})	0.422579	0.0949881	YDR148C	0	0	0
frozenset({'PCCGCIGL_04985'})	0.422579	-9.32142e-18	YER069W	1	0	0
frozenset({'PCCGCIGL_06090'})	0.422579	0.0949881	YDR298C	0	0	0
frozenset({'PCCGCIGL_04968'})	0.422579	0.0949881	YER056C	0	0	0
frozenset({'PCCGCIGL_01456'})	5.90172e-17	7.39072e-17	YKL067W	1	1	0
frozenset({'PCCGCIGL_04421'})	0.422579	0.0949881	YKR093W	0	0	0
frozenset({'PCCGCIGL_06006'})	0.422579	0.0949881	YHR074W	0	0	1
frozenset({'PCCGCIGL_01041'})	0.422579	-8.62304e-15	YLR359W	1	0	1
frozenset({'PCCGCIGL_03111'})	0.294126	-2.34263e-17	YHR018C	1	0	0
frozenset({'PCCGCIGL_02619'})	0.422579	0.0949881	YML110C	0	0	0
frozenset({'PCCGCIGL_03061'})	0.422579	0.0949881	YCL004W	0	0	1
frozenset({'PCCGCIGL_04510'})	0.422579	0.0949881	YGL245W	0	0	1
frozenset({'PCCGCIGL_07674'})	0.422579	0.0949881	YDR135C	0	0	0
frozenset({'PCCGCIGL_06047'})	0.422579	0.0949881	YHR068W	0	0	1
frozenset({'PCCGCIGL_03536'})	0.422579	0.0949881	YPL271W	0	0	0
frozenset({'PCCGCIGL_04055'})	0.422579	0.0949881	YIL125W	0	0	0
frozenset({'PCCGCIGL_07018'})	0.422579	0.0949881	YMR215W	0	0	0
frozenset({'PCCGCIGL_00588'})	0.415944	0.0949881	YKL029C	0	0	0
frozenset({'PCCGCIGL_04490'})	0.422579	-6.27259e-17	YJL153C	1	0	0
frozenset({'PCCGCIGL_02689'})	0.422579	0.0949881	YDR047W	0	0	1
frozenset({'PCCGCIGL_01285'})	0.422579	0.0949881	YBR132C	0	0	0
frozenset({'PCCGCIGL_07036'})	0.422579	0.0949881	YOR270C	0	0	0
frozenset({'PCCGCIGL_00584'})	0.422579	0.0949881	YHR002W	0	0	0
frozenset({'PCCGCIGL_02732'})	0.422579	0.0949881	YDR035W	0	0	0
frozenset({'PCCGCIGL_08195'})	0.422579	0.0949881	YGL187C	0	0	0
frozenset({'PCCGCIGL_03531'})	0.422579	0.0949881	YPL268W	0	0	0
frozenset({'PCCGCIGL_06930'})	0.377639	0.0949881	YLR377C	0	0	0
frozenset({'PCCGCIGL_05721'})	0.422579	0.0949881	YDR399W	0	0	0
frozenset({'PCCGCIGL_02070'})	0.422579	0.0949881	YOL061W	0	0	0
frozenset({'PCCGCIGL_04779'})	0.422579	0.0949881	YIL010W	0	0	0
frozenset({'PCCGCIGL_04588'})	4.09386e-16	-3.76355e-17	YER026C	1	1	0
frozenset({'PCCGCIGL_07308'})	0.422579	0.0949881	YBR199W	0	0	0
frozenset({'PCCGCIGL_07496'})	0.422579	0.0949881	YDR208W	0	0	1
frozenset({'PCCGCIGL_01886'})	0.422579	0.0949881	YCR028C	0	0	0
frozenset({'PCCGCIGL_06510'})	0.422579	0.0949881	YKL194C	0	0	0
frozenset({'PCCGCIGL_06863'})	0.422579	0.0949881	YGR244C	0	0	0
frozenset({'PCCGCIGL_03813'})	0.422579	0.0949881	YDL080C	0	0	0
frozenset({'PCCGCIGL_02245'})	0.422579	0.0949881	YBR149W	0	0	0
frozenset({'PCCGCIGL_07032'})	-9.62134e-16	-6.27259e-17	YMR208W	1	1	1
frozenset({'PCCGCIGL_04288'})	9.65326e-16	-8.78163e-17	YNL169C	1	1	0
frozenset({'PCCGCIGL_00830'})	4.45255e-16	-7.86796e-17	YLR056W	1	1	0
frozenset({'PCCGCIGL_06990'})	0.422579	0.0949881	YMR226C	0	0	0
frozenset({'PCCGCIGL_06354'})	0.422579	0.0949881	YGR194C	0	0	0
frozenset({'PCCGCIGL_08005'})	0.422579	-8.22169e-18	YGL009C	1	0	0
frozenset({'PCCGCIGL_00539'})	0.422579	0.0949881	YOR163W	0	0	0
frozenset({'PCCGCIGL_00177'})	0.422579	0.0949881	YMR189W	0	0	0
frozenset({'PCCGCIGL_02579'})	3.02271e-17	0	YHR190W	1	1	1
frozenset({'PCCGCIGL_01232'})	0.422579	0.0949881	YPR069C	0	0	0
frozenset({'PCCGCIGL_06609'})	0.422579	0.0949881	YJR133W	0	0	0
frozenset({'PCCGCIGL_04337'})	0.422579	0.0949881	YNL202W	0	0	0
frozenset({'PCCGCIGL_08100'})	4.87643e-16	2.81481e-17	YGR157W	1	1	0
frozenset({'PCCGCIGL_02293'})	-1.93737e-16	-1.03319e-16	YBR011C	1	1	1
frozenset({'PCCGCIGL_01922'})	0.422579	0.0949881	YJL166W	0	0	0
frozenset({'PCCGCIGL_05156'})	0.422579	1.09681e-17	YER086W	1	0	0
frozenset({'PCCGCIGL_00623'})	0.422579	0.0949881	YHL011C	0	0	0
frozenset({'PCCGCIGL_06560'})	0.422579	0.0949881	YML070W	0	0	0
frozenset({'PCCGCIGL_04744'})	0.422579	0.0949881	YER005W	0	0	0
frozenset({'PCCGCIGL_07341'})	0.422579	0.0949881	YBR205W	0	0	0
frozenset({'PCCGCIGL_01851'})	0.422579	0.0949881	YJL200C	0	0	0
frozenset({'PCCGCIGL_07291'})	0.422579	0.0949881	YBR192W	0	0	1
frozenset({'PCCGCIGL_00131'})	0.422579	0.0949881	YML004C	0	0	0
frozenset({'PCCGCIGL_03795'})	0.422579	0.0949881	YLR038C	0	0	0
frozenset({'PCCGCIGL_02569'})	0.422579	0.0949881	YML086C	0	0	0
frozenset({'PCCGCIGL_06541'})	-5.90205e-16	-3.36351e-14	YML059C	1	1	0
frozenset({'PCCGCIGL_03872'})	0.422579	0.0949881	YDL095W	0	0	0
frozenset({'PCCGCIGL_01269'})	0.422579	0.0949881	YBR126C	0	0	0
frozenset({'PCCGCIGL_02704'})	0.422579	0.0949881	YBR069C	0	0	0
frozenset({'PCCGCIGL_03193'})	0.422579	0.0949881	YCR024C	0	0	0
frozenset({'PCCGCIGL_06957'})	0.422579	0.0949881	YGR065C	0	0	1
frozenset({'PCCGCIGL_04976'})	0.422579	0.0949328	YER065C	0	0	0
frozenset({'PCCGCIGL_00804'})	-7.59662e-17	-3.88749e-14	YLR058C	1	1	0
frozenset({'PCCGCIGL_08129'})	0.422579	0.0949881	YLR305C	0	0	1
frozenset({'PCCGCIGL_02317'})	0.422579	0.0949881	YBR006W	0	0	0
frozenset({'PCCGCIGL_01614'})	0.422579	0.0949881	YDR529C	0	0	0
frozenset({'PCCGCIGL_03711'})	0.422579	0.0949881	YKL120W	0	0	0
frozenset({'PCCGCIGL_01242'})	0.422579	0.0949881	YBR115C	0	0	0
frozenset({'PCCGCIGL_06157'})	0.422579	-2.05822e-17	YHR025W	1	0	0
frozenset({'PCCGCIGL_04682'})	0.422579	0.0949881	YPR128C	0	0	0
frozenset({'PCCGCIGL_02489'})	0.422579	3.14899e-17	YOL143C	1	0	0
frozenset({'PCCGCIGL_06889'})	0.422579	0.0946255	YDL066W	0	0	0
frozenset({'PCCGCIGL_04819'})	0.422579	0.0949881	YGR096W	0	0	0
frozenset({'PCCGCIGL_01488'})	0.422579	0.0949881	YJR143C	0	0	0
frozenset({'PCCGCIGL_07754'})	0.422579	0.0949881	YER178W	0	0	0
frozenset({'PCCGCIGL_07012'})	-1.02792e-15	-2.8054e-18	YMR217W	1	1	0
frozenset({'PCCGCIGL_06353'})	0.422579	0.0949881	YGR193C	0	0	0
frozenset({'PCCGCIGL_05610'})	0.422579	-8.63381e-16	YDR354W	1	0	0
frozenset({'PCCGCIGL_03409'})	0.422579	0.0949881	YAL054C	0	0	0
frozenset({'PCCGCIGL_00422'})	0.422579	0.0949881	YGL125W	0	0	0
frozenset({'PCCGCIGL_06306'})	0.422579	0.0949881	YGR171C	0	0	0
frozenset({'PCCGCIGL_06500'})	0.422579	0.0949881	YLR420W	0	0	0
frozenset({'PCCGCIGL_02723'})	0.422579	0.0949881	YBR058C-A	0	0	0
frozenset({'PCCGCIGL_03200'})	0.422579	-6.68418e-17	YEL021W	1	0	0
frozenset({'PCCGCIGL_00055'})	0.422579	0.0949881	YNR041C	0	0	0
frozenset({'PCCGCIGL_07851'})	0.422579	0.0949881	YER141W	0	0	0
frozenset({'PCCGCIGL_06782'})	0.422579	-1.00053e-14	YMR300C	1	0	0
frozenset({'PCCGCIGL_07433'})	0.422579	0.0949881	YDR242W	0	0	0
frozenset({'PCCGCIGL_06909'})	0.422579	0.0949881	YLR382C	0	0	0
frozenset({'PCCGCIGL_06945'})	0.422579	0.0949881	YLR372W	0	0	0
frozenset({'PCCGCIGL_01785'})	0.422579	0.0949881	YDR058C	0	0	0
frozenset({'PCCGCIGL_06367'})	0.422579	0.0949881	YGR199W	0	0	0
frozenset({'PCCGCIGL_04505'})	0.422579	0.0949881	YGL248W	0	0	0
frozenset({'PCCGCIGL_07108'})	0.422579	0.0949881	YPL148C	0	0	0
frozenset({'PCCGCIGL_07503'})	0.422579	0.0949881	YLR237W	0	0	0
frozenset({'PCCGCIGL_02368'})	0.422579	0.0949881	YBR018C	0	0	0
frozenset({'PCCGCIGL_05670'})	0.422579	0.0949881	YDR380W	0	0	0
frozenset({'PCCGCIGL_06399'})	0.422579	0.0949881	YKL217W	0	0	0
frozenset({'PCCGCIGL_03018'})	0.422579	0.0949881	YLR172C	0	0	0
frozenset({'PCCGCIGL_03994'})	0.422579	0.0949881	YIL099W	0	0	0
frozenset({'PCCGCIGL_03116'})	0.422579	0.0949881	YHR020W	0	0	1
frozenset({'PCCGCIGL_02231'})	0.422579	0	YDR487C	1	0	1
frozenset({'PCCGCIGL_08021'})	0.422579	0.0949881	YGL008C	0	0	1
frozenset({'PCCGCIGL_05332'})	0.422579	0.0949881	YJR109C	0	0	0
frozenset({'PCCGCIGL_03157'})	0.371103	-6.66565e-16	YCR012W	1	0	1
frozenset({'PCCGCIGL_03881'})	0.422579	0.0949881	YDL100C	0	0	0
frozenset({'PCCGCIGL_08266'})	0.377539	0.0949881	YLL043W	0	0	0
frozenset({'PCCGCIGL_02799'})	0.422579	0.0949881	YBR034C	0	0	0
frozenset({'PCCGCIGL_01072'})	0.422579	0.0949881	YOR303W	0	0	0
frozenset({'PCCGCIGL_03944'})	0.422579	0.0949881	YGL154C	0	0	0
frozenset({'PCCGCIGL_03370'})	0.422579	0.0949881	YKL055C	0	0	0
frozenset({'PCCGCIGL_06062'})	0.422579	0.0949881	YHR063C	0	0	0
frozenset({'PCCGCIGL_07448'})	0.422579	9.59306e-17	YDR234W	1	0	0
frozenset({'PCCGCIGL_05133'})	0.422579	0.0949881	YLR201C	0	0	0
frozenset({'PCCGCIGL_05416'})	8.31483e-17	2.39826e-17	YPR183W	1	1	1
frozenset({'PCCGCIGL_07447'})	0.422579	0.0949881	YDL205C	0	0	1
frozenset({'PCCGCIGL_02959'})	0.422579	0.0949881	YJL068C	0	0	0
frozenset({'PCCGCIGL_02081'})	0.294126	2.39826e-17	YOL058W	1	0	0
frozenset({'PCCGCIGL_04998'})	0.422579	0.0949881	YER073W	0	0	0
frozenset({'PCCGCIGL_06287'})	0.422579	0.0949881	YGR177C	0	0	0
frozenset({'PCCGCIGL_01664'})	0.422579	0	YCL030C	1	0	0
frozenset({'PCCGCIGL_00664'})	0.243069	0.0810054	YJR077C	0	0	0
frozenset({'PCCGCIGL_04230'})	0.42091	0.0949881	YHR128W	0	0	1
frozenset({'PCCGCIGL_06260'})	0.422579	0.0949881	YLR017W	0	0	0
frozenset({'PCCGCIGL_02026'})	0.422579	0.0949881	YJL126W	0	0	0
frozenset({'PCCGCIGL_08045'})	-5.98954e-17	-2.68521e-18	YGL001C	1	1	1
frozenset({'PCCGCIGL_02584'})	0.422579	0.0949881	YML120C	0	0	0
frozenset({'PCCGCIGL_05591'})	0.422579	0.0949881	YDR268W	0	0	0
frozenset({'PCCGCIGL_05659'})	0.422579	0.0949881	YOR126C	0	0	0
frozenset({'PCCGCIGL_00866'})	0.422579	0.0949881	YFL017C	0	0	1
frozenset({'PCCGCIGL_04521'})	0.422579	0.0949881	YFR047C	0	0	0
frozenset({'PCCGCIGL_00426'})	0.422579	0.0949881	YBR221C	0	0	0
frozenset({'PCCGCIGL_06517'})	0.422579	0.0949881	YML054C	0	0	0
frozenset({'PCCGCIGL_02463'})	0.422579	0.0949881	YOL136C	0	0	0
frozenset({'PCCGCIGL_01121'})	0.422579	0.0949881	YOL052C	0	0	0
frozenset({'PCCGCIGL_08140'})	0.422579	0.0949881	YLL018C	0	0	1
frozenset({'PCCGCIGL_08015'})	-9.82175e-16	2.3576e-18	YGL012W	1	1	0
frozenset({'PCCGCIGL_06821'})	0.422579	0.0949881	YGR260W	0	0	0
frozenset({'PCCGCIGL_03118'})	0.422579	-6.91322e-17	YFR025C	1	0	0
frozenset({'PCCGCIGL_08118'})	0.422579	0.0949075	YLR303W	0	0	0
frozenset({'PCCGCIGL_04874'})	0.422579	6.56141e-17	YBR256C	1	0	1
frozenset({'PCCGCIGL_06275'})	0.422579	0.0949881	YGR185C	0	0	1
frozenset({'PCCGCIGL_01212'})	0.422579	2.82141e-16	YPR060C	1	0	0
frozenset({'PCCGCIGL_08201'})	0.422579	0.0949881	YGL191W	0	0	0
frozenset({'PCCGCIGL_02846'})	0.422579	0.0949881	YJL101C	0	0	0
frozenset({'PCCGCIGL_03395'})	0.422579	0.0949881	YAL044C	0	0	0
frozenset({'PCCGCIGL_02096'})	0.422579	2.89738e-14	YAR015W	1	0	0
frozenset({'PCCGCIGL_04260'})	0.422579	0.0949881	YHR137W	0	0	0
frozenset({'PCCGCIGL_01332'})	0.422579	0.0949881	YAL012W	0	0	0
frozenset({'PCCGCIGL_01171'})	0.422579	7.58208e-17	YBL033C	1	0	0
frozenset({'PCCGCIGL_02092'})	0.422579	0.0949881	YAR035W	0	0	0
frozenset({'PCCGCIGL_01723'})	0.422579	0.0949881	YLR189C	0	0	0
frozenset({'PCCGCIGL_00803'})	0.422579	0.0949328	YFL030W	0	0	0
frozenset({'PCCGCIGL_07118'})	-4.76737e-16	2.18714e-17	YOR236W	1	1	1
frozenset({'PCCGCIGL_05561'})	0.422579	0.0949881	YKR069W	0	0	0
frozenset({'PCCGCIGL_05132'})	0.422579	0.0949881	YDL168W	0	0	0
frozenset({'PCCGCIGL_06680'})	0.422579	-2.44347e-17	YIR034C	1	0	0
frozenset({'PCCGCIGL_02697'})	0.374149	0.0876361	YDR050C	0	0	1
frozenset({'PCCGCIGL_06594'})	0.422579	0.0949881	YIR029W	0	0	0
frozenset({'PCCGCIGL_07583'})	-1.35332e-14	-2.51823e-16	YLR153C	1	1	1
frozenset({'PCCGCIGL_07693'})	-6.02259e-17	7.69745e-18	YLR100W	1	1	1
frozenset({'PCCGCIGL_03731'})	0.422579	0.0949881	YMR108W	0	0	1
frozenset({'PCCGCIGL_04821'})	1.03648e-15	-3.22601e-16	YPR113W	1	1	1
frozenset({'PCCGCIGL_01584'})	0.422579	0.0949881	YCL064C	0	0	0
frozenset({'PCCGCIGL_07505'})	0.422579	0.0949881	YDR204W	0	0	0
frozenset({'PCCGCIGL_02362'})	0.422579	0.0949881	YDL004W	0	0	1
frozenset({'PCCGCIGL_00362'})	0.422579	0.0949881	YBR244W	0	0	0
frozenset({'PCCGCIGL_00124'})	0.422579	0.0949881	YNR013C	0	0	0
frozenset({'PCCGCIGL_03467'})	0.422579	2.23986e-17	YKL216W	1	0	0
frozenset({'PCCGCIGL_05503'})	0.422579	0.0949881	YNL241C	0	0	0
frozenset({'PCCGCIGL_00153'})	0.422579	0.0949881	YPL252C	0	0	1
frozenset({'PCCGCIGL_04864'})	0.422579	0.0949881	YBR252W	0	0	1
frozenset({'PCCGCIGL_04075'})	0.422579	0.0949881	YNL073W	0	0	0
frozenset({'PCCGCIGL_04594'})	0.422579	0.0949881	YGL202W	0	0	0
frozenset({'PCCGCIGL_04702'})	0.422579	0.0949881	YER014W	0	0	0
frozenset({'PCCGCIGL_06507'})	0.422579	0.0949881	YKL192C	0	0	1
frozenset({'PCCGCIGL_04265'})	0.422579	0.0949881	YNL142W	0	0	0
frozenset({'PCCGCIGL_01962'})	0.422579	0.0949881	YJL155C	0	0	0
frozenset({'PCCGCIGL_07422'})	0.422579	0.0949881	YPL023C	0	0	0
frozenset({'PCCGCIGL_02780'})	0.422579	0.0949881	YBR039W	0	0	0
frozenset({'PCCGCIGL_07225'})	0.422579	0.0949881	YIR032C	0	0	0
frozenset({'PCCGCIGL_00475'})	0.422579	0.0949881	YLR299W	0	0	0
frozenset({'PCCGCIGL_04160'})	0.422579	0.0949881	YNL111C	0	0	0
frozenset({'PCCGCIGL_03425'})	0.422579	0.0949881	YAL060W	0	0	0
frozenset({'PCCGCIGL_06178'})	0.422579	0.0949881	YKL146W	0	0	0
frozenset({'PCCGCIGL_02778'})	0.422579	0.0949881	YBR041W	0	0	0
frozenset({'PCCGCIGL_00266'})	0.422579	0.0949881	YGL067W	0	0	0
frozenset({'PCCGCIGL_06618'})	0.422579	0.0949881	YJR137C	0	0	0
frozenset({'PCCGCIGL_06798'})	0.422579	0.0949881	YMR293C	0	0	0
frozenset({'PCCGCIGL_02765'})	0.422579	0.0949881	YDR023W	0	0	1
frozenset({'PCCGCIGL_04143'})	0.422579	0.0949881	YNL101W	0	0	0
frozenset({'PCCGCIGL_06127'})	0.422579	0.0949881	YHR044C	0	0	0
frozenset({'PCCGCIGL_01921'})	6.28929e-16	0	YJL167W	1	1	1
frozenset({'PCCGCIGL_03098'})	0.422579	0.0949881	YFR019W	0	0	0
frozenset({'PCCGCIGL_07946'})	0.422579	0.0949881	YGL037C	0	0	0
frozenset({'PCCGCIGL_03621'})	0.422579	0.0949881	YOR168W	0	0	1
frozenset({'PCCGCIGL_05380'})	0.422579	0.0949881	YER024W	0	0	0
frozenset({'PCCGCIGL_02472'})	0.422579	-6.98837e-19	YOL140W	1	0	0
frozenset({'PCCGCIGL_00126'})	0.422579	0.0949881	YNR012W	0	0	0
frozenset({'PCCGCIGL_08189'})	0.422579	0.0949881	YGL184C	0	0	0
frozenset({'PCCGCIGL_01027'})	0.422579	-1.65369e-16	YLR355C	1	0	1
frozenset({'PCCGCIGL_06338'})	0.422579	0.0949881	YGR191W	0	0	1
frozenset({'PCCGCIGL_00637'})	0.284449	0.0949881	YHL016C	0	0	0
frozenset({'PCCGCIGL_04372'})	0.422579	0.0949881	YDL238C	0	0	0
frozenset({'PCCGCIGL_05537'})	0.422579	0.0949881	YOR065W	0	0	0
frozenset({'PCCGCIGL_04070'})	0.422579	0.0949881	YIL134W	0	0	0
frozenset({'PCCGCIGL_07216'})	0.284449	0.0949881	YPL111W	0	0	0
frozenset({'PCCGCIGL_01384'})	0.422579	0.0949881	YOR332W	0	0	0
frozenset({'PCCGCIGL_07983'})	0.422579	0.0949881	YBL013W	0	0	0
frozenset({'PCCGCIGL_07883'})	0.422579	0.0949881	YBL015W	0	0	0
frozenset({'PCCGCIGL_05758'})	0.422579	0.0949881	YEL051W	0	0	0
frozenset({'PCCGCIGL_08268'})	0.422579	0.0949881	YHL032C	0	0	0
frozenset({'PCCGCIGL_04586'})	0.422579	0.0949881	YGL205W	0	0	0
frozenset({'PCCGCIGL_00582'})	0.422579	0.0949328	YBR291C	0	0	0
frozenset({'PCCGCIGL_02163'})	0.422579	-5.7728e-18	YOL064C	1	0	0
frozenset({'PCCGCIGL_05724'})	0.422579	0.0949881	YDR402C	0	0	0
frozenset({'PCCGCIGL_02344'})	0.422579	0.0949881	YBR003W	0	0	0
frozenset({'PCCGCIGL_07902'})	0.422579	0.0949881	YPR020W	0	0	0
frozenset({'PCCGCIGL_00911'})	0.422579	0.0949881	YPR001W	0	0	0
frozenset({'PCCGCIGL_03359'})	0.377639	0.0876143	YKL060C	0	0	1
frozenset({'PCCGCIGL_04029'})	0.422579	-4.23809e-17	YIL116W	1	0	0
frozenset({'PCCGCIGL_00133'})	0.422579	0.0949881	YMR205C	0	0	0
frozenset({'PCCGCIGL_07384'})	0.422579	0.0949881	YDR481C	0	0	0
frozenset({'PCCGCIGL_05366'})	0.422197	0.0949782	YJR105W	0	0	0
frozenset({'PCCGCIGL_01787'})	0.422579	0.0949881	YGR255C	0	0	0
frozenset({'PCCGCIGL_02949'})	0.422579	0.0949881	YBR265W	0	0	1
frozenset({'PCCGCIGL_07111'})	0.422579	0.0949881	YPL147W	0	0	0
frozenset({'PCCGCIGL_00054'})	1.76903e-15	1.89302e-18	YNR043W	1	1	1
frozenset({'PCCGCIGL_07586'})	0.422579	0.0949881	YLR151C	0	0	0
frozenset({'PCCGCIGL_01756'})	0.422579	0.0949881	YNL267W	0	0	1
frozenset({'PCCGCIGL_05845'})	0.422421	0.0949881	YML035C	0	0	0
frozenset({'PCCGCIGL_04323'})	0.422579	0.0949881	YNL192W	0	0	0
frozenset({'PCCGCIGL_05750'})	0.41843	0.0949881	YML042W	0	0	0
frozenset({'PCCGCIGL_02772'})	0.422579	0.0949881	YDR019C	0	0	0
frozenset({'PCCGCIGL_06469'})	0.422579	0.0949881	YKL182W	0	0	1
frozenset({'PCCGCIGL_03340'})	0.422579	0.0949881	YMR020W	0	0	0
frozenset({'PCCGCIGL_04313'})	0.422579	0.0949881	YDL215C	0	0	0
frozenset({'PCCGCIGL_06685'})	5.55889e-16	-1.14993e-18	YKL024C	1	1	1
frozenset({'PCCGCIGL_05744'})	0.422579	-3.54334e-16	YDR408C	1	0	0
frozenset({'PCCGCIGL_00187'})	0.422579	0.0949881	YPL244C	0	0	0
frozenset({'PCCGCIGL_07837'})	0.422579	0.0949881	YDR074W	0	0	0
frozenset({'PCCGCIGL_08275'})	0.422579	0.0949881	YHL036W	0	0	0
frozenset({'PCCGCIGL_06475'})	0.422579	0.0949881	YKL184W	0	0	0
frozenset({'PCCGCIGL_06394'})	0.422579	0.0949881	YPL265W	0	0	0
frozenset({'PCCGCIGL_06000'})	0.422579	0.0949881	YDR322C-A	0	0	0
frozenset({'PCCGCIGL_05170'})	0	-1.88837e-16	YER091C	1	1	0
frozenset({'PCCGCIGL_05273'})	0.422579	0.0949881	YJR078W	0	0	0
frozenset({'PCCGCIGL_05604'})	0.422579	0.0949881	YHR104W	0	0	0
frozenset({'PCCGCIGL_04433'})	0.371103	0.0949881	YKR097W	0	0	0
frozenset({'PCCGCIGL_03767'})	0.41894	0.0946953	YLR027C	0	0	0
frozenset({'PCCGCIGL_06049'})	0.422579	0.0949881	YHR067W	0	0	0
frozenset({'PCCGCIGL_02234'})	0.422579	0.0949881	YOL096C	0	0	0
frozenset({'PCCGCIGL_06142'})	0.422579	0.0949881	YHR051W	0	0	0
frozenset({'PCCGCIGL_07930'})	0.422579	0.0949881	YGR020C	0	0	0
frozenset({'PCCGCIGL_05700'})	0.422579	0.0949881	YOR136W	0	0	0
frozenset({'PCCGCIGL_07194'})	1.77554e-16	-7.35508e-18	YPL117C	1	1	1
frozenset({'PCCGCIGL_00912'})	0.422579	0.0949881	YPR002W	0	0	0
frozenset({'PCCGCIGL_00246'})	0.422579	0.0949881	YPL214C	0	0	0
frozenset({'PCCGCIGL_06965'})	0.422579	4.44247e-15	YGR061C	1	0	0
frozenset({'PCCGCIGL_06091'})	0.422579	0.0949881	YDR297W	0	0	0
frozenset({'PCCGCIGL_02438'})	0.421086	0.0949881	YOL126C	0	0	0
frozenset({'PCCGCIGL_00658'})	0.422579	0.0949881	YKL212W	0	0	0
frozenset({'PCCGCIGL_05708'})	0.422579	0.0949881	YOR143C	0	0	1
frozenset({'PCCGCIGL_01012'})	0.422579	0.0949881	YLR351C	0	0	0
frozenset({'PCCGCIGL_05253'})	0.422579	0.0949881	YBL099W	0	0	0
frozenset({'PCCGCIGL_07011'})	0.422579	0.0949881	YOR278W	0	0	1
frozenset({'PCCGCIGL_05113'})	0.422259	0.0949881	YLR209C	0	0	0
frozenset({'PCCGCIGL_07141'})	0.422579	0.0949881	YOR221C	0	0	0
frozenset({'PCCGCIGL_07620'})	0.422579	-2.15199e-17	YDR158W	1	0	0
frozenset({'PCCGCIGL_04134'})	0.41843	0.0949881	YOR100C	0	0	0
frozenset({'PCCGCIGL_07679'})	0.422579	0.0949881	YLR109W	0	0	0
frozenset({'PCCGCIGL_06109'})	0.422579	0.0949881	YHR039C-A	0	0	0
frozenset({'PCCGCIGL_06175'})	0.422579	0.0949881	YKL150W	0	0	0
frozenset({'PCCGCIGL_06967'})	-7.37062e-16	-5.3306e-16	YGR060W	1	1	1
frozenset({'PCCGCIGL_03114'})	0.422579	0.0949881	YHR019C	0	0	1
frozenset({'PCCGCIGL_06887'})	0.422579	0.0949881	YLR395C	0	0	0
frozenset({'PCCGCIGL_05029'})	0.422579	0.0949881	YIL078W	0	0	1
frozenset({'PCCGCIGL_00657'})	0.422579	-1.77375e-19	YKL211C	1	0	0
frozenset({'PCCGCIGL_07391'})	0.422579	0.0949881	YDR256C	0	0	0
frozenset({'PCCGCIGL_07498'})	0.422579	0.0949881	YLR231C	0	0	0
frozenset({'PCCGCIGL_03980'})	0.422579	-9.9947e-16	YIL094C	1	0	0
frozenset({'PCCGCIGL_06155'})	0.422579	0.0949881	YHR026W	0	0	0
frozenset({'PCCGCIGL_02915'})	0.404999	0.0949881	YBR263W	0	0	0
frozenset({'PCCGCIGL_02252'})	0.422579	-2.40298e-16	YBR153W	1	0	1
frozenset({'PCCGCIGL_03939'})	0.422579	-5.71153e-15	YGL148W	1	0	0
frozenset({'PCCGCIGL_01038'})	0.422579	0.0949881	YGR055W	0	0	0
frozenset({'PCCGCIGL_03038'})	0.422579	0.0949881	YCL009C	0	0	0
frozenset({'PCCGCIGL_04053'})	0.422579	0.0949881	YIL124W	0	0	0
frozenset({'PCCGCIGL_03679'})	0.411924	0.0948697	YKL106W	0	0	0
frozenset({'PCCGCIGL_00078'})	0.422579	0.0949881	YNR033W	0	0	0
frozenset({'PCCGCIGL_07246'})	0.422579	0.0949881	YBR176W	0	0	0
frozenset({'PCCGCIGL_05282'})	0.422579	0.0949881	YPR036W	0	0	0
frozenset({'PCCGCIGL_04546'})	2.85233e-16	-1.80384e-14	YER043C	1	1	1
frozenset({'PCCGCIGL_06173'})	0.422579	0.0949881	YKL152C	0	0	1
frozenset({'PCCGCIGL_04643'})	0.422579	0.0949881	YGR125W	0	0	0
frozenset({'PCCGCIGL_02866'})	0.294126	-3.02853e-17	YJL088W	1	0	0
frozenset({'PCCGCIGL_06758'})	0.422579	0.0949881	YMR306W	0	0	0
frozenset({'PCCGCIGL_07720'})	0.422579	0.0949881	YLR092W	0	0	0
frozenset({'PCCGCIGL_08263'})	0.422579	0.0949881	YLL041C	0	0	0
frozenset({'PCCGCIGL_05078'})	0.422579	0.0949881	YDL141W	0	0	1
frozenset({'PCCGCIGL_01363'})	0.422579	0.0949881	YAL022C	0	0	0
frozenset({'PCCGCIGL_05373'})	0.422579	3.97822e-17	YER023W	1	0	1
frozenset({'PCCGCIGL_06383'})	0.422579	0.0949881	YJR025C	0	0	0
frozenset({'PCCGCIGL_01352'})	0.422579	0.0949881	YOL049W	0	0	0
frozenset({'PCCGCIGL_04945'})	0.422579	-6.42883e-17	YER052C	1	0	0
frozenset({'PCCGCIGL_03547'})	0.422579	0.0949881	YEL058W	0	0	1
frozenset({'PCCGCIGL_04954'})	0.422579	4.73721e-18	YER055C	1	0	0
frozenset({'PCCGCIGL_05874'})	0.422579	0.0949881	YHR011W	0	0	0
frozenset({'PCCGCIGL_00349'})	0.422579	2.58235e-14	YBR248C	1	0	0
frozenset({'PCCGCIGL_07314'})	0.422579	0.0949881	YPL069C	0	0	0
frozenset({'PCCGCIGL_02573'})	0.422579	0.0949881	YML123C	0	0	0
frozenset({'PCCGCIGL_05735'})	0.422579	0.0949881	YOR155C	0	0	0
frozenset({'PCCGCIGL_03332'})	0.422579	0.0949881	YMR015C	0	0	0
frozenset({'PCCGCIGL_07008'})	-6.34304e-18	0	YMR220W	1	1	1
frozenset({'PCCGCIGL_01964'})	0.422579	0.0949881	YKR066C	0	0	0
frozenset({'PCCGCIGL_05281'})	0.326589	-2.5971e-15	YPR035W	1	0	1
frozenset({'PCCGCIGL_02380'})	0.422579	0.0949881	YBR023C	0	0	0
frozenset({'PCCGCIGL_04798'})	0.422579	0.0949881	YGR088W	0	0	0
frozenset({'PCCGCIGL_03671'})	0.422579	0.0949881	YMR083W	0	0	0
frozenset({'PCCGCIGL_05655'})	0.422579	0.0949881	YOR125C	0	0	0
frozenset({'PCCGCIGL_06370'})	0.422579	6.57149e-18	YJR016C	1	0	1
frozenset({'PCCGCIGL_07047'})	0.422579	0.0949881	YPL172C	0	0	0
frozenset({'PCCGCIGL_05726'})	0.422579	0.0949881	YDR403W	0	0	0
frozenset({'PCCGCIGL_00057'})	0.422579	0.0949881	YCR083W	0	0	0
frozenset({'PCCGCIGL_05565'})	0.422579	0.0949881	YKR067W	0	0	0
frozenset({'PCCGCIGL_08098'})	0.422579	0.0949881	YGL040C	0	0	1
frozenset({'PCCGCIGL_01272'})	0.422579	0.0949881	YBR127C	0	0	0
frozenset({'PCCGCIGL_00927'})	0.422579	0.0949881	YPR006C	0	0	0
frozenset({'PCCGCIGL_07100'})	0.422579	0.0949881	YOR241W	0	0	0
frozenset({'PCCGCIGL_06792'})	0.422579	0.0949881	YMR296C	0	0	1
frozenset({'PCCGCIGL_02451'})	0.422579	0.0949881	YOL132W	0	0	0
frozenset({'PCCGCIGL_06932'})	3.2334e-16	2.43257e-17	YDL052C	1	1	0
frozenset({'PCCGCIGL_07349'})	0.422579	0.0949881	YPL059W	0	0	0
frozenset({'PCCGCIGL_07464'})	-3.91777e-14	-6.57524e-16	YDR226W	1	1	0
frozenset({'PCCGCIGL_06859'})	0.422579	0.0949881	YGR247W	0	0	0
frozenset({'PCCGCIGL_07450'})	0.422579	0.0949881	YDR232W	0	0	1
frozenset({'PCCGCIGL_06117'})	0.422579	0.0949881	YDR284C	0	0	0
frozenset({'PCCGCIGL_07416'})	-3.55165e-16	7.79895e-18	YPL028W	1	1	1
frozenset({'PCCGCIGL_03808'})	0.422579	0.0949881	YDL078C	0	0	0
frozenset({'PCCGCIGL_00846'})	0.422579	0.0949881	YFL022C	0	0	1
frozenset({'PCCGCIGL_03223'})	0.422579	0.0949881	YEL027W	0	0	0
frozenset({'PCCGCIGL_05723'})	0.422579	0.0949881	YDR400W	0	0	0
frozenset({'PCCGCIGL_00139'})	8.36657e-16	5.71191e-17	YMR202W	1	1	0
frozenset({'PCCGCIGL_02785'})	0.422579	0.0949881	YDR017C	0	0	0
frozenset({'PCCGCIGL_02100'})	0.422579	0.0949881	YIR027C	0	0	0
frozenset({'PCCGCIGL_03682'})	0.422579	0.0949881	YMR088C	0	0	0
frozenset({'PCCGCIGL_06099'})	0.422579	0.0949881	YHR037W	0	0	0
frozenset({'PCCGCIGL_05248'})	0.422579	0.0949881	YBL098W	0	0	0
frozenset({'PCCGCIGL_04073'})	0.422579	0.0949881	YNL071W	0	0	0
frozenset({'PCCGCIGL_03211'})	0.422579	0.0949881	YEL024W	0	0	0
frozenset({'PCCGCIGL_04880'})	0.422579	0.0949881	YFR030W	0	0	0
frozenset({'PCCGCIGL_07576'})	0.422579	0.0949881	YDR173C	0	0	0
frozenset({'PCCGCIGL_04287'})	-1.17066e-15	6.85052e-31	YHR144C	1	1	0
frozenset({'PCCGCIGL_03551'})	0.184316	-2.8911e-14	YPL262W	1	0	0
frozenset({'PCCGCIGL_08193'})	0.422579	0.0949881	YGL186C	0	0	0
frozenset({'PCCGCIGL_07937'})	0.422579	0.0949881	YGR019W	0	0	0
frozenset({'PCCGCIGL_08135'})	0.422579	0.0949881	YLR308W	0	0	0
frozenset({'PCCGCIGL_02035'})	0.421907	0.0948535	YJL121C	0	0	0
frozenset({'PCCGCIGL_02402'})	0.422579	0.0949881	YNL292W	0	0	0
frozenset({'PCCGCIGL_01858'})	0.422579	0.0949881	YCR036W	0	0	0
frozenset({'PCCGCIGL_05255'})	0.422579	0.0949881	YPR026W	0	0	0
frozenset({'PCCGCIGL_00773'})	0.422579	0.0949881	YLR070C	0	0	0
frozenset({'PCCGCIGL_00761'})	-2.25407e-15	7.53956e-17	YFL045C	1	1	1
frozenset({'PCCGCIGL_03048'})	0.422579	-3.34697e-17	YCL018W	1	0	0
frozenset({'PCCGCIGL_03420'})	0.422579	0.0949881	YOR374W	0	0	0
frozenset({'PCCGCIGL_07027'})	0.422579	0.0949881	YOR273C	0	0	0
frozenset({'PCCGCIGL_07238'})	0.422579	0.0949881	YPL104W	0	0	0
frozenset({'PCCGCIGL_02705'})	0.422579	0.0949881	YDR037W	0	0	1
frozenset({'PCCGCIGL_06636'})	0.422579	0.0949881	YKL080W	0	0	0
frozenset({'PCCGCIGL_00141'})	0.422579	0.0949881	YNR008W	0	0	0
frozenset({'PCCGCIGL_06627'})	0.422579	8.10861e-17	YMR062C	1	0	0
frozenset({'PCCGCIGL_00493'})	0.422579	0.0949126	YOR184W	0	0	0
frozenset({'PCCGCIGL_07980'})	0.422579	1.24345e-16	YGL026C	1	0	0
frozenset({'PCCGCIGL_00315'})	0.422579	0.0949881	YPL188W	0	0	0
frozenset({'PCCGCIGL_01150'})	0.422579	0.0949881	YBR084W	0	0	0
frozenset({'PCCGCIGL_06779'})	0.422579	0.0949881	YMR313C	0	0	0
frozenset({'PCCGCIGL_05166'})	0.422579	0.0949881	YER090W	0	0	0
frozenset({'PCCGCIGL_00203'})	0.422579	0.0949881	YPL234C	0	0	0
frozenset({'PCCGCIGL_02717'})	0.422579	0.0949881	YDR044W	0	0	1
frozenset({'PCCGCIGL_07442'})	0.422579	0.0949881	YDR236C	0	0	1
frozenset({'PCCGCIGL_06467'})	0.422579	0.0949881	YKL181W	0	0	0
frozenset({'PCCGCIGL_06814'})	0.422579	0.0949881	YMR289W	0	0	0
frozenset({'PCCGCIGL_07516'})	0.422579	0.0949881	YLR240W	0	0	0
frozenset({'PCCGCIGL_08069'})	0.422579	0.0949881	YGR007W	0	0	0
frozenset({'PCCGCIGL_06015'})	-4.74077e-16	1.4296e-27	YHR072W	1	1	1
frozenset({'PCCGCIGL_03247'})	0.422579	0.0949881	YEL042W	0	0	0

## Sheet: Table S4
BBDH proteome hits between Saccharomyces cerevisiae and L. kluyveri
	Lachancea kluyveri				Saccharomyces cerevisiae
	Matchpos_x	MatchScore_x	GeneID_x	Position_x	Matchpos_y	MatchScore_y	GeneID_y	Position_y
0	174	100	Q0045	5988	1979	100	PCCGCIGL_00175	174
1	2176	58	Q0050	5983	1474	100	PCCGCIGL_02217	2176
2	2176	68	YHR105W	2563	1474	100	PCCGCIGL_02217	2176
3	6545	76	Q0055	5984			PCCGCIGL_06703	6545
4	6545	100	YAL068C	0			PCCGCIGL_06703	6545
5	6545	61	YHR104W	2562			PCCGCIGL_06703	6545
6	6545	33	YKL178C	3305			PCCGCIGL_06703	6545
7	3350	99	Q0060	5985	2868	100	PCCGCIGL_03438	3350
8	3350	100	YOR162C	5288	2868	100	PCCGCIGL_03438	3350
9	3340	100	Q0065	5986	3676	92	PCCGCIGL_03428	3340
10	3337	100	Q0070	5987	5460	94	PCCGCIGL_03425	3337
11	3334	100	Q0075	5989	5318	94	PCCGCIGL_03422	3334
12	3333	100	Q0080	5990	4045	94	PCCGCIGL_03421	3333
13	3328	95	Q0085	5991	5936	97	PCCGCIGL_03416	3328
14	3328	100	YOR159C	5284	5936	97	PCCGCIGL_03416	3328
15	3323	100	Q0105	5995	2269	98	PCCGCIGL_03411	3323
16	3321	100	Q0110	5992	4278	98	PCCGCIGL_03409	3321
17	3320	100	Q0115	5993	3870	98	PCCGCIGL_03408	3320
18	3320	58	YOR154W	5279	3870	98	PCCGCIGL_03408	3320
19	3317	100	Q0120	5994	1225	99	PCCGCIGL_03405	3317
20	3317	72	YOR153W	5278	1225	99	PCCGCIGL_03405	3317
21	3319	100	Q0130	5996	4615	98	PCCGCIGL_03407	3319
22	3316	100	Q0140	5997	4188	99	PCCGCIGL_03404	3316
23	3312	100	Q0160	5998	2134	100	PCCGCIGL_03400	3312
24	3309	100	Q0250	5999	4193	100	PCCGCIGL_03397	3309
25	3308	100	Q0255	6000	3132	100	PCCGCIGL_03396	3308
26	3307	100	Q0275	6001	5536	100	PCCGCIGL_03395	3307
27	3303	100	YAL001C	67	1669	100	PCCGCIGL_03391	3303
28	3299	100	YAL002W	66	2680	97	PCCGCIGL_03387	3299
29	3298	100	YAL003W	65	5027	98	PCCGCIGL_03386	3298
30	3290	100	YAL005C	64	3869	99	PCCGCIGL_03378	3290
31	1407	100	YAL007C	63	872	100	PCCGCIGL_01435	1407
32	1393	100	YAL008W	62	2182	100	PCCGCIGL_01421	1393
33	1393	81	YOR137C	5262	2182	100	PCCGCIGL_01421	1393
34	1385	45	YAL009W	61	895	100	PCCGCIGL_01412	1385
35	1385	100	YOR128C	5254	895	100	PCCGCIGL_01412	1385
36	1384	100	YAL010C	60	894	100	PCCGCIGL_01411	1384
37	1383	100	YAL011W	59	4584	100	PCCGCIGL_01410	1383
38	1371	100	YAL012W	58	2069	39	PCCGCIGL_01397	1371
39	1367	92	YAL013W	57	889	100	PCCGCIGL_01393	1367
40	1367	100	YOR124C	5250	889	100	PCCGCIGL_01393	1367
41	1362	100	YAL014C	56	3249	100	PCCGCIGL_01388	1362
42	1361	100	YAL015C	55	5073	99	PCCGCIGL_01387	1361
43	1360	100	YAL016W	54	887	100	PCCGCIGL_01386	1360
44	1351	95	YAL017W	53	3513	100	PCCGCIGL_01377	1351
45	1351	100	YOR114W	5241	3513	100	PCCGCIGL_01377	1351
46	1350	62	YAL018C	52	2997	100	PCCGCIGL_01376	1350
47	1350	100	YOR113W	5240	2997	100	PCCGCIGL_01376	1350
48	1349	100	YAL019W	51	2996	98	PCCGCIGL_01375	1349
49	1349	88	YOR112W	5239	2996	98	PCCGCIGL_01375	1349
50	1348	100	YAL020C	50	3514	100	PCCGCIGL_01374	1348
51	1346	100	YAL021C	49	3515	100	PCCGCIGL_01372	1346
52	1345	100	YAL022C	48	3516	100	PCCGCIGL_01371	1345
53	1344	100	YAL023C	47	2995	100	PCCGCIGL_01370	1344
54	1338	100	YAL024C	46	2992	100	PCCGCIGL_01364	1338
55	1338	86	YOR109W	5236	2992	100	PCCGCIGL_01364	1338
56	1337	100	YAL025C	45	2991	100	PCCGCIGL_01363	1337
57	1335	100	YAL026C	44	2990	100	PCCGCIGL_01361	1335
58	1330	100	YAL027W	43	2985	100	PCCGCIGL_01356	1330
59	1329	100	YAL028W	42	2984	100	PCCGCIGL_01355	1329
60	1321	100	YAL029C	41	3524	92	PCCGCIGL_01347	1321
61	1321	40	YNR019W	4905	3524	92	PCCGCIGL_01347	1321
62	1319	100	YAL030W	40	3525	100	PCCGCIGL_01345	1319
63	1319	93	YNR020C	4906	3525	100	PCCGCIGL_01345	1319
64	1317	100	YAL031C	39	3527	100	PCCGCIGL_01343	1317
65	1316	84	YAL032C	38	3528	99	PCCGCIGL_01342	1316
66	1316	100	YNR022C	4908	3528	99	PCCGCIGL_01342	1316
67	1311	100	YAL033W	37	3530	100	PCCGCIGL_01337	1311
68	1309	100	YAL034C	36	2973	99	PCCGCIGL_01335	1309
69	1306	100	YAL034W-A	35	2971	100	PCCGCIGL_01332	1306
70	1301	100	YAL035W	34	2967	100	PCCGCIGL_01327	1301
71	1300	100	YAL036C	33	2966	100	PCCGCIGL_01326	1300
72	1299	100	YAL037C-A	31	3533	100	PCCGCIGL_01325	1299
73	4673	87	YAL037W	32	674	95	PCCGCIGL_04795	4673
74	4673	100	YNR072W	4958	674	95	PCCGCIGL_04795	4673
75	7705	99	YAL038W	30			PCCGCIGL_07892	7705
76	7705	91	YBL008W	196			PCCGCIGL_07892	7705
77	7705	94	YER039C-A	1564			PCCGCIGL_07892	7705
78	7705	100	YKL219W	3266			PCCGCIGL_07892	7705
79	7857	100	YAL039C	29			PCCGCIGL_08049	7857
80	7856	100	YAL040C	28			PCCGCIGL_08048	7856
81	7850	100	YAL041W	27			PCCGCIGL_08042	7850
82	7846	100	YAL042W	26			PCCGCIGL_08038	7846
83	7844	100	YAL043C	25			PCCGCIGL_08036	7844
84	7844	89	YGL150C	1965			PCCGCIGL_08036	7844
85	7843	100	YAL044C	24			PCCGCIGL_08035	7843
86	7839	100	YAL044W-A	23			PCCGCIGL_08031	7839
87	7834	100	YAL046C	22			PCCGCIGL_08026	7834
88	1426	93	YAL047C	21	4619	100	PCCGCIGL_01454	1426
89	1426	93	YAR019C	78	4619	100	PCCGCIGL_01454	1426
90	1426	98	YBL074C	130	4619	100	PCCGCIGL_01454	1426
91	1426	97	YBL104C	101	4619	100	PCCGCIGL_01454	1426
92	1426	94	YCL004W	569	4619	100	PCCGCIGL_01454	1426
93	1426	94	YDL206W	717	4619	100	PCCGCIGL_01454	1426
94	1426	99	YDR026C	932	4619	100	PCCGCIGL_01454	1426
95	1426	94	YDR139C	1045	4619	100	PCCGCIGL_01454	1426
96	1426	100	YDR142C	1048	4619	100	PCCGCIGL_01454	1426
97	1426	94	YDR202C	1108	4619	100	PCCGCIGL_01454	1426
98	1426	86	YDR206W	1111	4619	100	PCCGCIGL_01454	1426
99	1426	99	YDR263C	1173	4619	100	PCCGCIGL_01454	1426
100	1426	100	YDR329C	1239	4619	100	PCCGCIGL_01454	1426
101	1426	100	YER064C	1594	4619	100	PCCGCIGL_01454	1426
102	1426	98	YER093C-A	1627	4619	100	PCCGCIGL_01454	1426
103	1426	94	YER181C	1718	4619	100	PCCGCIGL_01454	1426
104	1426	100	YGL186C	1933	4619	100	PCCGCIGL_01454	1426
105	1426	100	YGL200C	1919	4619	100	PCCGCIGL_01454	1426
106	1426	94	YGR058W	2168	4619	100	PCCGCIGL_01454	1426
107	1426	98	YGR061C	2171	4619	100	PCCGCIGL_01454	1426
108	1426	12	YGR248W	2354	4619	100	PCCGCIGL_01454	1426
109	1426	97	YHR106W	2564	4619	100	PCCGCIGL_01454	1426
110	1426	12	YIR012W	2868	4619	100	PCCGCIGL_01454	1426
111	1426	100	YJL104W	3008	4619	100	PCCGCIGL_01454	1426
112	1426	100	YJL115W	2997	4619	100	PCCGCIGL_01454	1426
113	1426	92	YKR052C	3523	4619	100	PCCGCIGL_01454	1426
114	1426	100	YLL067C	3579	4619	100	PCCGCIGL_01454	1426
115	1426	98	YLR081W	3719	4619	100	PCCGCIGL_01454	1426
116	1426	94	YLR244C	3884	4619	100	PCCGCIGL_01454	1426
117	1426	99	YLR384C	4018	4619	100	PCCGCIGL_01454	1426
118	1426	100	YLR398C	4032	4619	100	PCCGCIGL_01454	1426
119	1426	98	YML015C	4216	4619	100	PCCGCIGL_01454	1426
120	1426	99	YML023C	4208	4619	100	PCCGCIGL_01454	1426
121	1426	98	YMR205C	4442	4619	100	PCCGCIGL_01454	1426
122	1426	97	YNL101W	4788	4619	100	PCCGCIGL_01454	1426
123	1426	100	YNL294C	4606	4619	100	PCCGCIGL_01454	1426
124	1426	99	YOL111C	5020	4619	100	PCCGCIGL_01454	1426
125	1426	94	YOL160W	4972	4619	100	PCCGCIGL_01454	1426
126	1426	93	YOR131C	5257	4619	100	PCCGCIGL_01454	1426
127	1426	100	YOR208W	5332	4619	100	PCCGCIGL_01454	1426
128	1426	12	YPL005W	5783	4619	100	PCCGCIGL_01454	1426
129	1426	100	YPL177C	5614	4619	100	PCCGCIGL_01454	1426
130	1426	99	YPL214C	5579	4619	100	PCCGCIGL_01454	1426
131	1426	97	YPL218W	5575	4619	100	PCCGCIGL_01454	1426
132	4731	93	YAL048C	20	2630	100	PCCGCIGL_04857	4731
133	4731	94	YAR018C	77	2630	100	PCCGCIGL_04857	4731
134	4731	98	YBL075C	129	2630	100	PCCGCIGL_04857	4731
135	4731	97	YBL105C	100	2630	100	PCCGCIGL_04857	4731
136	4731	94	YCL002C	570	2630	100	PCCGCIGL_04857	4731
137	4731	94	YDL205C	718	2630	100	PCCGCIGL_04857	4731
138	4731	99	YDR025W	931	2630	100	PCCGCIGL_04857	4731
139	4731	94	YDR138W	1044	2630	100	PCCGCIGL_04857	4731
140	4731	100	YDR143C	1049	2630	100	PCCGCIGL_04857	4731
141	4731	94	YDR201W	1107	2630	100	PCCGCIGL_04857	4731
142	4731	99	YDR264C	1174	2630	100	PCCGCIGL_04857	4731
143	4731	100	YDR331W	1241	2630	100	PCCGCIGL_04857	4731
144	4731	100	YER065C	1595	2630	100	PCCGCIGL_04857	4731
145	4731	98	YER094C	1628	2630	100	PCCGCIGL_04857	4731
146	4731	94	YER180C-A	1717	2630	100	PCCGCIGL_04857	4731
147	4731	100	YGL187C	1932	2630	100	PCCGCIGL_04857	4731
148	4731	100	YGL201C	1918	2630	100	PCCGCIGL_04857	4731
149	4731	94	YGR057C	2167	2630	100	PCCGCIGL_04857	4731
150	4731	98	YGR062C	2172	2630	100	PCCGCIGL_04857	4731
151	4731	97	YHR107C	2565	2630	100	PCCGCIGL_04857	4731
152	4731	100	YJL105W	3007	2630	100	PCCGCIGL_04857	4731
153	4731	100	YJL116C	2996	2630	100	PCCGCIGL_04857	4731
154	4731	92	YKR053C	3524	2630	100	PCCGCIGL_04857	4731
155	4731	100	YLR002C	3642	2630	100	PCCGCIGL_04857	4731
156	4731	98	YLR082C	3720	2630	100	PCCGCIGL_04857	4731
157	4731	94	YLR243W	3883	2630	100	PCCGCIGL_04857	4731
158	4731	99	YLR385C	4019	2630	100	PCCGCIGL_04857	4731
159	4731	100	YLR399C	4033	2630	100	PCCGCIGL_04857	4731
160	4731	98	YML016C	4215	2630	100	PCCGCIGL_04857	4731
161	4731	99	YML024W	4207	2630	100	PCCGCIGL_04857	4731
162	4731	98	YMR206W	4443	2630	100	PCCGCIGL_04857	4731
163	4731	97	YNL102W	4787	2630	100	PCCGCIGL_04857	4731
164	4731	100	YNL295W	4605	2630	100	PCCGCIGL_04857	4731
165	4731	100	YOL112W	5019	2630	100	PCCGCIGL_04857	4731
166	4731	94	YOL159C-A	4973	2630	100	PCCGCIGL_04857	4731
167	4731	94	YOR130C	5256	2630	100	PCCGCIGL_04857	4731
168	4731	100	YOR209C	5333	2630	100	PCCGCIGL_04857	4731
169	4731	100	YPL178W	5613	2630	100	PCCGCIGL_04857	4731
170	4731	99	YPL215W	5578	2630	100	PCCGCIGL_04857	4731
171	4731	97	YPL219W	5574	2630	100	PCCGCIGL_04857	4731
172	2343	93	YAL049C	19	4980	27	PCCGCIGL_02387	2343
173	2343	93	YAR020C	79	4980	27	PCCGCIGL_02387	2343
174	2343	98	YBL076C	128	4980	27	PCCGCIGL_02387	2343
175	2343	97	YBL106C	99	4980	27	PCCGCIGL_02387	2343
176	2343	94	YCL005W	568	4980	27	PCCGCIGL_02387	2343
177	2343	94	YDL207W	716	4980	27	PCCGCIGL_02387	2343
178	2343	99	YDR027C	933	4980	27	PCCGCIGL_02387	2343
179	2343	94	YDR140W	1046	4980	27	PCCGCIGL_02387	2343
180	2343	100	YDR144C	1050	4980	27	PCCGCIGL_02387	2343
181	2343	93	YDR204W	1109	4980	27	PCCGCIGL_02387	2343
182	2343	99	YDR265W	1175	4980	27	PCCGCIGL_02387	2343
183	2343	100	YDR330W	1240	4980	27	PCCGCIGL_02387	2343
184	2343	100	YER066W	1596	4980	27	PCCGCIGL_02387	2343
185	2343	98	YER095W	1629	4980	27	PCCGCIGL_02387	2343
186	2343	94	YER182W	1719	4980	27	PCCGCIGL_02387	2343
187	2343	99	YGL188C-A	1931	4980	27	PCCGCIGL_02387	2343
188	2343	100	YGL202W	1917	4980	27	PCCGCIGL_02387	2343
189	2343	94	YGR059W	2169	4980	27	PCCGCIGL_02387	2343
190	2343	98	YGR063C	2173	4980	27	PCCGCIGL_02387	2343
191	2343	97	YHR108W	2566	4980	27	PCCGCIGL_02387	2343
192	2343	100	YJL106W	3006	4980	27	PCCGCIGL_02387	2343
193	2343	100	YJL117W	2995	4980	27	PCCGCIGL_02387	2343
194	2343	92	YKR054C	3525	4980	27	PCCGCIGL_02387	2343
195	2343	100	YLR001C	3641	4980	27	PCCGCIGL_02387	2343
196	2343	98	YLR083C	3721	4980	27	PCCGCIGL_02387	2343
197	2343	94	YLR245C	3885	4980	27	PCCGCIGL_02387	2343
198	2343	99	YLR386W	4020	4980	27	PCCGCIGL_02387	2343
199	2343	100	YLR401C	4034	4980	27	PCCGCIGL_02387	2343
200	2343	98	YML017W	4214	4980	27	PCCGCIGL_02387	2343
201	2343	99	YML025C	4206	4980	27	PCCGCIGL_02387	2343
202	2343	98	YMR207C	4444	4980	27	PCCGCIGL_02387	2343
203	2343	97	YNL103W	4786	4980	27	PCCGCIGL_02387	2343
204	2343	100	YNL297C	4604	4980	27	PCCGCIGL_02387	2343
205	2343	99	YOL113W	5018	4980	27	PCCGCIGL_02387	2343
206	2343	94	YOL161C	4971	4980	27	PCCGCIGL_02387	2343
207	2343	93	YOR132W	5258	4980	27	PCCGCIGL_02387	2343
208	2343	100	YOR210W	5334	4980	27	PCCGCIGL_02387	2343
209	2343	100	YPL179W	5612	4980	27	PCCGCIGL_02387	2343
210	2343	99	YPL216W	5577	4980	27	PCCGCIGL_02387	2343
211	2343	97	YPL220W	5573	4980	27	PCCGCIGL_02387	2343
212	7701	98	YAL051W	18			PCCGCIGL_07886	7701
213	7701	93	YAR023C	80			PCCGCIGL_07886	7701
214	7701	94	YBL078C	127			PCCGCIGL_07886	7701
215	7701	94	YBL107C	98			PCCGCIGL_07886	7701
216	7701	93	YCL005W-A	567			PCCGCIGL_07886	7701
217	7701	93	YDL208W	715			PCCGCIGL_07886	7701
218	7701	94	YDR028C	934			PCCGCIGL_07886	7701
219	7701	93	YDR141C	1047			PCCGCIGL_07886	7701
220	7701	94	YDR145W	1051			PCCGCIGL_07886	7701
221	7701	93	YDR205W	1110			PCCGCIGL_07886	7701
222	7701	94	YDR266C	1176			PCCGCIGL_07886	7701
223	7701	94	YDR332W	1242			PCCGCIGL_07886	7701
224	7701	94	YER067W	1597			PCCGCIGL_07886	7701
225	7701	94	YER096W	1630			PCCGCIGL_07886	7701
226	7701	93	YER183C	1720			PCCGCIGL_07886	7701
227	7701	94	YGL189C	1930			PCCGCIGL_07886	7701
228	7701	94	YGL203C	1916			PCCGCIGL_07886	7701
229	7701	93	YGR060W	2170			PCCGCIGL_07886	7701
230	7701	94	YGR065C	2174			PCCGCIGL_07886	7701
231	7701	94	YHR109W	2567			PCCGCIGL_07886	7701
232	7701	94	YJL107C	3005			PCCGCIGL_07886	7701
233	7701	94	YJL118W	2994			PCCGCIGL_07886	7701
234	7701	97	YKR055W	3526			PCCGCIGL_07886	7701
235	7701	94	YLR003C	3643			PCCGCIGL_07886	7701
236	7701	94	YLR084C	3722			PCCGCIGL_07886	7701
237	7701	93	YLR246W	3886			PCCGCIGL_07886	7701
238	7701	94	YLR387C	4021			PCCGCIGL_07886	7701
239	7701	94	YLR403W	4035			PCCGCIGL_07886	7701
240	7701	94	YML018C	4213			PCCGCIGL_07886	7701
241	7701	94	YML026C	4205			PCCGCIGL_07886	7701
242	7701	94	YMR208W	4445			PCCGCIGL_07886	7701
243	7701	94	YNL104C	4785			PCCGCIGL_07886	7701
244	7701	94	YNL298W	4603			PCCGCIGL_07886	7701
245	7701	94	YOL114C	5017			PCCGCIGL_07886	7701
246	7701	93	YOL162W	4970			PCCGCIGL_07886	7701
247	7701	93	YOR133W	5259			PCCGCIGL_07886	7701
248	7701	94	YOR211C	5335			PCCGCIGL_07886	7701
249	7701	94	YPL180W	5611			PCCGCIGL_07886	7701
250	7701	94	YPL217C	5576			PCCGCIGL_07886	7701
251	7701	94	YPL221W	5572			PCCGCIGL_07886	7701
252	2954	100	YAL053W	17	4680	100	PCCGCIGL_03023	2954
253	2954	87	YBL072C	131	4680	100	PCCGCIGL_03023	2954
254	2954	98	YBL100W-B	107	4680	100	PCCGCIGL_03023	2954
255	2954	63	YDL209C	714	4680	100	PCCGCIGL_03023	2954
256	2954	99	YDR031W	937	4680	100	PCCGCIGL_03023	2954
257	2954	89	YDR098C-B	1006	4680	100	PCCGCIGL_03023	2954
258	2954	98	YDR148C	1054	4680	100	PCCGCIGL_03023	2954
259	2954	100	YDR207C	1112	4680	100	PCCGCIGL_03023	2954
260	2954	99	YDR261C-C	1171	4680	100	PCCGCIGL_03023	2954
261	2954	99	YDR322C-A	1233	4680	100	PCCGCIGL_03023	2954
262	2954	99	YER068W	1598	4680	100	PCCGCIGL_03023	2954
263	2954	99	YER100W	1633	4680	100	PCCGCIGL_03023	2954
264	2954	99	YGL180W	1938	4680	100	PCCGCIGL_03023	2954
265	2954	99	YGL206C	1913	4680	100	PCCGCIGL_03023	2954
266	2954	99	YGR068C	2177	4680	100	PCCGCIGL_03023	2954
267	2954	96	YHR112C	2570	4680	100	PCCGCIGL_03023	2954
268	2954	98	YJL099W	3013	4680	100	PCCGCIGL_03023	2954
269	2954	99	YJL110C	3002	4680	100	PCCGCIGL_03023	2954
270	2954	99	YLR004C	3644	4680	100	PCCGCIGL_03023	2954
271	2954	98	YLR075W	3714	4680	100	PCCGCIGL_03023	2954
272	2954	98	YLR111W	3749	4680	100	PCCGCIGL_03023	2954
273	2954	99	YLR376C	4011	4680	100	PCCGCIGL_03023	2954
274	2954	98	YLR393W	4027	4680	100	PCCGCIGL_03023	2954
275	2954	88	YML019W	4212	4680	100	PCCGCIGL_03023	2954
276	2954	99	YML029W	4202	4680	100	PCCGCIGL_03023	2954
277	2954	94	YMR209C	4446	4680	100	PCCGCIGL_03023	2954
278	2954	100	YNL095C	4795	4680	100	PCCGCIGL_03023	2954
279	2954	98	YNL287W	4613	4680	100	PCCGCIGL_03023	2954
280	2954	99	YOL105C	5025	4680	100	PCCGCIGL_03023	2954
281	2954	62	YOL163W	4969	4680	100	PCCGCIGL_03023	2954
282	2954	99	YOR198C	5325	4680	100	PCCGCIGL_03023	2954
283	2954	100	YPL181W	5610	4680	100	PCCGCIGL_03023	2954
284	2954	99	YPL209C	5584	4680	100	PCCGCIGL_03023	2954
285	2954	99	YPL222W	5571	4680	100	PCCGCIGL_03023	2954
286	2344	99	YAL054C	16	4980	44	PCCGCIGL_02388	2344
287	2344	62	YAR015W	76	4980	44	PCCGCIGL_02388	2344
288	2344	99	YBL099W	108	4980	44	PCCGCIGL_02388	2344
289	2344	62	YCL001W-B	573	4980	44	PCCGCIGL_02388	2344
290	2344	99	YDR029W	935	4980	44	PCCGCIGL_02388	2344
291	2344	61	YDR137W	1043	4980	44	PCCGCIGL_02388	2344
292	2344	99	YDR146C	1052	4980	44	PCCGCIGL_02388	2344
293	2344	62	YDR200C	1106	4980	44	PCCGCIGL_02388	2344
294	2344	99	YDR208W	1113	4980	44	PCCGCIGL_02388	2344
295	2344	100	YDR260C	1166	4980	44	PCCGCIGL_02388	2344
296	2344	98	YDR322W	1232	4980	44	PCCGCIGL_02388	2344
297	2344	98	YER069W	1599	4980	44	PCCGCIGL_02388	2344
298	2344	100	YER098W	1631	4980	44	PCCGCIGL_02388	2344
299	2344	61	YER180C	1716	4980	44	PCCGCIGL_02388	2344
300	2344	99	YGL178W	1940	4980	44	PCCGCIGL_02388	2344
301	2344	100	YGL204C	1915	4980	44	PCCGCIGL_02388	2344
302	2344	61	YGR056W	2166	4980	44	PCCGCIGL_02388	2344
303	2344	100	YGR066C	2175	4980	44	PCCGCIGL_02388	2344
304	2344	97	YHR110W	2568	4980	44	PCCGCIGL_02388	2344
305	2344	99	YJL097W	3015	4980	44	PCCGCIGL_02388	2344
306	2344	100	YJL108C	3004	4980	44	PCCGCIGL_02388	2344
307	2344	98	YLR005W	3645	4980	44	PCCGCIGL_02388	2344
308	2344	99	YLR073C	3712	4980	44	PCCGCIGL_02388	2344
309	2344	98	YLR109W	3747	4980	44	PCCGCIGL_02388	2344
310	2344	62	YLR242C	3882	4980	44	PCCGCIGL_02388	2344
311	2344	99	YLR377C	4012	4980	44	PCCGCIGL_02388	2344
312	2344	99	YLR390W-A	4025	4980	44	PCCGCIGL_02388	2344
313	2344	100	YML027W	4204	4980	44	PCCGCIGL_02388	2344
314	2344	93	YMR212C	4449	4980	44	PCCGCIGL_02388	2344
315	2344	99	YNL096C	4794	4980	44	PCCGCIGL_02388	2344
316	2344	98	YNL288W	4612	4980	44	PCCGCIGL_02388	2344
317	2344	99	YOL103W-B	5028	4980	44	PCCGCIGL_02388	2344
318	2344	61	YOR129C	5255	4980	44	PCCGCIGL_02388	2344
319	2344	98	YOR201C	5326	4980	44	PCCGCIGL_02388	2344
320	2344	99	YPL183C	5609	4980	44	PCCGCIGL_02388	2344
321	2344	99	YPL207W	5586	4980	44	PCCGCIGL_02388	2344
322	2344	98	YPL223C	5570	4980	44	PCCGCIGL_02388	2344
323	4730	99	YAL055W	15	2631	100	PCCGCIGL_04856	4730
324	4730	99	YBL100W-A	106	2631	100	PCCGCIGL_04856	4730
325	4730	99	YDR030C	936	2631	100	PCCGCIGL_04856	4730
326	4730	99	YDR147W	1053	2631	100	PCCGCIGL_04856	4730
327	4730	99	YDR209C	1114	2631	100	PCCGCIGL_04856	4730
328	4730	100	YDR261C	1167	2631	100	PCCGCIGL_04856	4730
329	4730	98	YDR323C	1234	2631	100	PCCGCIGL_04856	4730
330	4730	98	YER070W	1600	2631	100	PCCGCIGL_04856	4730
331	4730	100	YER099C	1632	2631	100	PCCGCIGL_04856	4730
332	4730	99	YGL179C	1939	2631	100	PCCGCIGL_04856	4730
333	4730	100	YGL205W	1914	2631	100	PCCGCIGL_04856	4730
334	4730	100	YGR067C	2176	2631	100	PCCGCIGL_04856	4730
335	4730	97	YHR111W	2569	2631	100	PCCGCIGL_04856	4730
336	4730	99	YJL098W	3014	2631	100	PCCGCIGL_04856	4730
337	4730	100	YJL109C	3003	2631	100	PCCGCIGL_04856	4730
338	4730	98	YLR006C	3646	2631	100	PCCGCIGL_04856	4730
339	4730	99	YLR074C	3713	2631	100	PCCGCIGL_04856	4730
340	4730	98	YLR110C	3748	2631	100	PCCGCIGL_04856	4730
341	4730	99	YLR378C	4013	2631	100	PCCGCIGL_04856	4730
342	4730	99	YLR392C	4026	2631	100	PCCGCIGL_04856	4730
343	4730	100	YML028W	4203	2631	100	PCCGCIGL_04856	4730
344	4730	93	YMR213W	4450	2631	100	PCCGCIGL_04856	4730
345	4730	99	YNL098C	4791	2631	100	PCCGCIGL_04856	4730
346	4730	98	YNL289W	4611	2631	100	PCCGCIGL_04856	4730
347	4730	99	YOL104C	5026	2631	100	PCCGCIGL_04856	4730
348	4730	98	YOR202W	5327	2631	100	PCCGCIGL_04856	4730
349	4730	99	YPL183W-A	5608	2631	100	PCCGCIGL_04856	4730
350	4730	99	YPL208W	5585	2631	100	PCCGCIGL_04856	4730
351	4730	98	YPL224C	5569	2631	100	PCCGCIGL_04856	4730
352	1425	99	YAL056W	14	4617	100	PCCGCIGL_01453	1425
353	1425	98	YBL100W-C	105	4617	100	PCCGCIGL_01453	1425
354	1425	98	YDR032C	938	4617	100	PCCGCIGL_01453	1425
355	1425	98	YDR150W	1055	4617	100	PCCGCIGL_01453	1425
356	1425	99	YDR210C-C	1119	4617	100	PCCGCIGL_01453	1425
357	1425	99	YDR261C-D	1170	4617	100	PCCGCIGL_01453	1425
358	1425	99	YDR324C	1235	4617	100	PCCGCIGL_01453	1425
359	1425	99	YER071C	1601	4617	100	PCCGCIGL_01453	1425
360	1425	99	YER101C	1634	4617	100	PCCGCIGL_01453	1425
361	1425	98	YGL181W	1937	4617	100	PCCGCIGL_01453	1425
362	1425	99	YGL207W	1912	4617	100	PCCGCIGL_01453	1425
363	1425	99	YGR070W	2178	4617	100	PCCGCIGL_01453	1425
364	1425	96	YHR113W	2571	4617	100	PCCGCIGL_01453	1425
365	1425	98	YJL100W	3012	4617	100	PCCGCIGL_01453	1425
366	1425	99	YJL111W	3001	4617	100	PCCGCIGL_01453	1425
367	1425	99	YLR007W	3647	4617	100	PCCGCIGL_01453	1425
368	1425	98	YLR077W	3715	4617	100	PCCGCIGL_01453	1425
369	1425	98	YLR112W	3750	4617	100	PCCGCIGL_01453	1425
370	1425	99	YLR380W	4014	4617	100	PCCGCIGL_01453	1425
371	1425	98	YLR394W	4028	4617	100	PCCGCIGL_01453	1425
372	1425	99	YML030W	4201	4617	100	PCCGCIGL_01453	1425
373	1425	94	YMR210W	4447	4617	100	PCCGCIGL_01453	1425
374	1425	99	YNL097C	4793	4617	100	PCCGCIGL_01453	1425
375	1425	97	YNL290W	4610	4617	100	PCCGCIGL_01453	1425
376	1425	98	YOL107W	5024	4617	100	PCCGCIGL_01453	1425
377	1425	99	YOR204W	5328	4617	100	PCCGCIGL_01453	1425
378	1425	99	YPL184C	5607	4617	100	PCCGCIGL_01453	1425
379	1425	98	YPL210C	5583	4617	100	PCCGCIGL_01453	1425
380	1425	99	YPL225W	5568	4617	100	PCCGCIGL_01453	1425
381	3480	99	YAL058W	13	736	100	PCCGCIGL_03569	3480
382	3480	98	YBL101C	104	736	100	PCCGCIGL_03569	3480
383	3480	98	YDR033W	939	736	100	PCCGCIGL_03569	3480
384	3480	98	YDR151C	1056	736	100	PCCGCIGL_03569	3480
385	3480	99	YDR210C-D	1118	736	100	PCCGCIGL_03569	3480
386	3480	99	YDR261W-A	1168	736	100	PCCGCIGL_03569	3480
387	3480	99	YDR325W	1236	736	100	PCCGCIGL_03569	3480
388	3480	99	YER072W	1602	736	100	PCCGCIGL_03569	3480
389	3480	99	YER102W	1635	736	100	PCCGCIGL_03569	3480
390	3480	98	YGL183C	1936	736	100	PCCGCIGL_03569	3480
391	3480	99	YGL208W	1911	736	100	PCCGCIGL_03569	3480
392	3480	99	YGR071C	2179	736	100	PCCGCIGL_03569	3480
393	3480	96	YHR114W	2572	736	100	PCCGCIGL_03569	3480
394	3480	98	YJL101C	3011	736	100	PCCGCIGL_03569	3480
395	3480	99	YJL112W	3000	736	100	PCCGCIGL_03569	3480
396	3480	99	YLR008C	3648	736	100	PCCGCIGL_03569	3480
397	3480	98	YLR078C	3716	736	100	PCCGCIGL_03569	3480
398	3480	98	YLR113W	3751	736	100	PCCGCIGL_03569	3480
399	3480	99	YLR381W	4015	736	100	PCCGCIGL_03569	3480
400	3480	98	YLR395C	4029	736	100	PCCGCIGL_03569	3480
401	3480	99	YML031W	4200	736	100	PCCGCIGL_03569	3480
402	3480	94	YMR211W	4448	736	100	PCCGCIGL_03569	3480
403	3480	99	YNL097C-B	4792	736	100	PCCGCIGL_03569	3480
404	3480	97	YNL291C	4609	736	100	PCCGCIGL_03569	3480
405	3480	98	YOL108C	5023	736	100	PCCGCIGL_03569	3480
406	3480	99	YOR205C	5329	736	100	PCCGCIGL_03569	3480
407	3480	99	YPL186C	5606	736	100	PCCGCIGL_03569	3480
408	3480	98	YPL211W	5582	736	100	PCCGCIGL_03569	3480
409	3480	99	YPL226W	5567	736	100	PCCGCIGL_03569	3480
410	7700	99	YAL059W	12			PCCGCIGL_07885	7700
411	7700	98	YBL102W	103			PCCGCIGL_07885	7700
412	7700	98	YDR034C	940			PCCGCIGL_07885	7700
413	7700	98	YDR152W	1057			PCCGCIGL_07885	7700
414	7700	99	YDR210W	1115			PCCGCIGL_07885	7700
415	7700	98	YDR261W-B	1169			PCCGCIGL_07885	7700
416	7700	99	YDR326C	1237			PCCGCIGL_07885	7700
417	7700	99	YER073W	1603			PCCGCIGL_07885	7700
418	7700	98	YER103W	1636			PCCGCIGL_07885	7700
419	7700	98	YGL184C	1935			PCCGCIGL_07885	7700
420	7700	98	YGL209W	1910			PCCGCIGL_07885	7700
421	7700	98	YGR072W	2180			PCCGCIGL_07885	7700
422	7700	96	YHR115C	2573			PCCGCIGL_07885	7700
423	7700	98	YJL102W	3010			PCCGCIGL_07885	7700
424	7700	98	YJL113W	2999			PCCGCIGL_07885	7700
425	7700	99	YLR009W	3649			PCCGCIGL_07885	7700
426	7700	98	YLR079W	3717			PCCGCIGL_07885	7700
427	7700	98	YLR114C	3752			PCCGCIGL_07885	7700
428	7700	99	YLR382C	4016			PCCGCIGL_07885	7700
429	7700	98	YLR396C	4030			PCCGCIGL_07885	7700
430	7700	98	YML032C	4199			PCCGCIGL_07885	7700
431	7700	94	YMR214W	4451			PCCGCIGL_07885	7700
432	7700	99	YNL099C	4790			PCCGCIGL_07885	7700
433	7700	97	YNL292W	4608			PCCGCIGL_07885	7700
434	7700	98	YOL109W	5022			PCCGCIGL_07885	7700
435	7700	99	YOR206W	5330			PCCGCIGL_07885	7700
436	7700	99	YPL187W	5605			PCCGCIGL_07885	7700
437	7700	98	YPL212C	5581			PCCGCIGL_07885	7700
438	7700	99	YPL227C	5566			PCCGCIGL_07885	7700
439	6827	97	YAL060W	11			PCCGCIGL_06988	6827
440	6827	97	YBL103C	102			PCCGCIGL_06988	6827
441	6827	97	YDR034C-A	943			PCCGCIGL_06988	6827
442	6827	98	YDR153C	1058			PCCGCIGL_06988	6827
443	6827	97	YDR210W-A	1116			PCCGCIGL_06988	6827
444	6827	97	YDR262W	1172			PCCGCIGL_06988	6827
445	6827	98	YDR328C	1238			PCCGCIGL_06988	6827
446	6827	98	YER074W	1604			PCCGCIGL_06988	6827
447	6827	97	YER104W	1637			PCCGCIGL_06988	6827
448	6827	98	YGL185C	1934			PCCGCIGL_06988	6827
449	6827	97	YGL210W	1909			PCCGCIGL_06988	6827
450	6827	97	YGR074W	2181			PCCGCIGL_06988	6827
451	6827	96	YHR116W	2574			PCCGCIGL_06988	6827
452	6827	98	YJL103C	3009			PCCGCIGL_06988	6827
453	6827	97	YJL114W	2998			PCCGCIGL_06988	6827
454	6827	98	YLR010C	3650			PCCGCIGL_06988	6827
455	6827	98	YLR080W	3718			PCCGCIGL_06988	6827
456	6827	98	YLR115W	3753			PCCGCIGL_06988	6827
457	6827	97	YLR383W	4017			PCCGCIGL_06988	6827
458	6827	98	YLR397C	4031			PCCGCIGL_06988	6827
459	6827	97	YML034W	4198			PCCGCIGL_06988	6827
460	6827	94	YMR215W	4452			PCCGCIGL_06988	6827
461	6827	97	YNL100W	4789			PCCGCIGL_06988	6827
462	6827	98	YNL293W	4607			PCCGCIGL_06988	6827
463	6827	97	YOL110W	5021			PCCGCIGL_06988	6827
464	6827	98	YOR207C	5331			PCCGCIGL_06988	6827
465	6827	97	YPL188W	5604			PCCGCIGL_06988	6827
466	6827	97	YPL213W	5580			PCCGCIGL_06988	6827
467	6827	98	YPL228W	5565			PCCGCIGL_06988	6827
468	2060	100	YAL061W	10	4886	100	PCCGCIGL_02098	2060
469	2058	100	YAL062W	9	559	100	PCCGCIGL_02096	2058
470	2057	100	YAL063C	8	4885	100	PCCGCIGL_02095	2057
471	2056	100	YAL063C-A	7	560	100	PCCGCIGL_02094	2056
472	7747	88	YAL064C-A	5			PCCGCIGL_07934	7747
473	7747	90	YAL064W	6			PCCGCIGL_07934	7747
474	7747	94	YAL065C	3			PCCGCIGL_07934	7747
475	7747	96	YCL030C	547			PCCGCIGL_07934	7747
476	7749	97	YAL064W-B	4			PCCGCIGL_07936	7749
477	7749	100	YCL029C	548			PCCGCIGL_07936	7749
478	7749	88	YGL105W	2008			PCCGCIGL_07936	7749
479	2054	100	YAL067C	2	562	100	PCCGCIGL_02092	2054
480	2053	62	YAL067W-A	1	4884	100	PCCGCIGL_02091	2053
481	2053	100	YDL159W-A	760	4884	100	PCCGCIGL_02091	2053
482	6373	96	YAR002C-A	69			PCCGCIGL_06529	6373
483	6373	100	YBR066C	272			PCCGCIGL_06529	6373
484	6373	99	YBR067C	273			PCCGCIGL_06529	6373
485	6373	98	YDL155W	764			PCCGCIGL_06529	6373
486	6373	96	YHR117W	2575			PCCGCIGL_06529	6373
487	5137	100	YAR002W	68	5743	100	PCCGCIGL_05272	5137
488	5136	100	YAR003W	70	1162	100	PCCGCIGL_05271	5136
489	5136	94	YPL089C	5701	1162	100	PCCGCIGL_05271	5136
490	5134	100	YAR007C	71	5742	100	PCCGCIGL_05269	5134
491	5132	100	YAR008W	72	5740	100	PCCGCIGL_05267	5132
492	5129	100	YAR009C	73	1384	100	PCCGCIGL_05264	5129
493	5128	100	YAR010C	74	5738	100	PCCGCIGL_05263	5128
494	5127	100	YAR014C	75	5971	100	PCCGCIGL_05262	5127
495	5127	69	YPL087W	5703	5971	100	PCCGCIGL_05262	5127
496	5118	100	YAR027W	81	364	100	PCCGCIGL_05253	5118
497	5113	100	YAR028W	82	5732	100	PCCGCIGL_05248	5113
498	5114	100	YAR029W	83	367	100	PCCGCIGL_05249	5114
499	5109	100	YAR031W	84	414	100	PCCGCIGL_05244	5109
500	5107	100	YAR033W	85	5729	100	PCCGCIGL_05242	5107
501	5106	100	YAR035C-A	87	412	100	PCCGCIGL_05241	5106
502	5104	49	YAR035W	86	411	100	PCCGCIGL_05239	5104
503	5104	100	YER051W	1578	411	100	PCCGCIGL_05239	5104
504	5102	100	YAR042W	88	5723	100	PCCGCIGL_05237	5102
505	5100	100	YAR050W	89	4453	44	PCCGCIGL_05235	5100
506	5099	82	YAR064W	90	5725	100	PCCGCIGL_05234	5099
507	5099	100	YER050C	1577	5725	100	PCCGCIGL_05234	5099
508	5096	100	YAR066W	91	5728	100	PCCGCIGL_05231	5096
509	5095	100	YAR068W	92	5722	100	PCCGCIGL_05230	5095
510	5095	100	YER048W-A	1575	5722	100	PCCGCIGL_05230	5095
511	5092	100	YAR071W	93	5719	100	PCCGCIGL_05227	5092
512	5089	100	YBL001C	205	5717	100	PCCGCIGL_05224	5089
513	5089	67	YER046W	1572	5717	100	PCCGCIGL_05224	5089
514	5088	100	YBL002W	204	404	100	PCCGCIGL_05223	5088
515	5079	100	YBL003C	203	5712	100	PCCGCIGL_05214	5079
516	5076	100	YBL004W	202	395	100	PCCGCIGL_05211	5076
517	5073	100	YBL005W	199	393	99	PCCGCIGL_05208	5073
518	5070	100	YBL005W-A	200	787	100	PCCGCIGL_05205	5070
519	5070	71	YER041W	1566	787	100	PCCGCIGL_05205	5070
520	5068	100	YBL005W-B	201	391	100	PCCGCIGL_05203	5068
521	5066	100	YBL006C	198	5707	100	PCCGCIGL_05201	5066
522	5065	100	YBL007C	197	5706	100	PCCGCIGL_05200	5065
523	5065	98	YER039C	1563	5706	100	PCCGCIGL_05200	5065
524	5065	90	YKL220C	3265	5706	100	PCCGCIGL_05200	5065
525	5063	100	YBL008W-A	195	5705	100	PCCGCIGL_05198	5063
526	5061	100	YBL009W	194	1474	54	PCCGCIGL_05196	5061
527	5061	100	YER038W-A	1562	1474	54	PCCGCIGL_05196	5061
528	5059	100	YBL010C	193	387	96	PCCGCIGL_05194	5059
529	5057	100	YBL011W	192	4693	16	PCCGCIGL_05192	5057
530	5057	99	YER038C	1561	4693	16	PCCGCIGL_05192	5057
531	5054	100	YBL013W	191	5701	100	PCCGCIGL_05189	5054
532	5054	100	YER036C	1559	5701	100	PCCGCIGL_05189	5054
533	5053	96	YBL014C	190	384	100	PCCGCIGL_05188	5053
534	5053	100	YER035W	1558	384	100	PCCGCIGL_05188	5053
535	5052	100	YBL015W	189	5700	100	PCCGCIGL_05187	5052
536	5051	100	YBL016W	188	5699	100	PCCGCIGL_05186	5051
537	5049	100	YBL017C	187	383	100	PCCGCIGL_05184	5049
538	5047	100	YBL018C	186	5696	100	PCCGCIGL_05182	5047
539	5047	41	YER034W	1557	5696	100	PCCGCIGL_05182	5047
540	5044	100	YBL019W	185	381	100	PCCGCIGL_05179	5044
541	5041	100	YBL020W	184	5691	100	PCCGCIGL_05176	5041
542	5039	76	YBL021C	183	5689	100	PCCGCIGL_05174	5039
543	5039	100	YER031C	1554	5689	100	PCCGCIGL_05174	5039
544	5033	100	YBL022C	182	5686	100	PCCGCIGL_05168	5033
545	5032	100	YBL023C	181	379	100	PCCGCIGL_05167	5032
546	5030	100	YBL024W	180	5685	90	PCCGCIGL_05165	5030
547	5030	91	YER026C	1549	5685	90	PCCGCIGL_05165	5030
548	5029	100	YBL025W	179	377	100	PCCGCIGL_05164	5029
549	5027	86	YBL026W	178	375	100	PCCGCIGL_05162	5027
550	5027	100	YER025W	1548	375	100	PCCGCIGL_05162	5027
551	5025	100	YBL027W	177	5684	100	PCCGCIGL_05160	5025
552	5024	100	YBL028C	176	5790	56	PCCGCIGL_05159	5024
553	5200	100	YBL029C-A	174	204	99	PCCGCIGL_05335	5200
554	5214	100	YBL029W	175	3541	49	PCCGCIGL_05349	5214
555	5218	100	YBL030C	173	3872	100	PCCGCIGL_05353	5218
556	5223	100	YBL031W	172	950	100	PCCGCIGL_05358	5223
557	5224	100	YBL032W	171	3873	100	PCCGCIGL_05359	5224
558	5226	100	YBL033C	170	1111	100	PCCGCIGL_05361	5226
559	6760	100	YBL034C	169			PCCGCIGL_06921	6760
560	6758	92	YBL035C	168			PCCGCIGL_06919	6758
561	4372	91	YBL036C	167	3114	99	PCCGCIGL_04480	4372
562	5228	100	YBL037W	166	1110	100	PCCGCIGL_05363	5228
563	5229	100	YBL038W	165	3877	100	PCCGCIGL_05364	5229
564	5189	100	YBL039C	164	722	100	PCCGCIGL_05324	5189
565	5189	96	YJL192C	2927	722	100	PCCGCIGL_05324	5189
566	1158	100	YBL039W-B	163	1456	100	PCCGCIGL_01181	1158
567	1156	100	YBL040C	162	361	100	PCCGCIGL_01179	1156
568	1155	100	YBL041W	161	5538	17	PCCGCIGL_01178	1155
569	1152	100	YBL042C	160	4627	100	PCCGCIGL_01175	1152
570	1151	100	YBL043W	159	619	100	PCCGCIGL_01174	1151
571	1148	100	YBL044W	158	1541	100	PCCGCIGL_01171	1148
572	1147	100	YBL045C	157	3833	100	PCCGCIGL_01170	1147
573	1144	100	YBL046W	156	3831	100	PCCGCIGL_01167	1144
574	1142	100	YBL047C	155	4320	26	PCCGCIGL_01165	1142
575	1142	96	YBR058C-A	265	4320	26	PCCGCIGL_01165	1142
576	1142	89	YML039W	4193	4320	26	PCCGCIGL_01165	1142
577	1133	100	YBL048W	154	3654	92	PCCGCIGL_01156	1133
578	1130	100	YBL049W	153	1400	28	PCCGCIGL_01153	1130
579	1129	100	YBL050W	152	3828	93	PCCGCIGL_01152	1129
580	1129	100	YBR058C	264	3828	93	PCCGCIGL_01152	1129
581	7684	100	YBL051C	151			PCCGCIGL_07868	7684
582	7686	100	YBL052C	150			PCCGCIGL_07870	7686
583	7687	100	YBL054W	149			PCCGCIGL_07871	7687
584	7691	100	YBL055C	148			PCCGCIGL_07875	7691
585	7692	100	YBL056W	147			PCCGCIGL_07876	7692
586	7693	100	YBL057C	146			PCCGCIGL_07877	7693
587	7694	100	YBL058W	145			PCCGCIGL_07878	7694
588	7695	100	YBL059C-A	143			PCCGCIGL_07879	7695
589	7697	100	YBL059W	144			PCCGCIGL_07881	7697
590	7697	10	YCR031C	607			PCCGCIGL_07881	7697
591	7697	12	YCR032W	608			PCCGCIGL_07881	7697
592	7697	94	YHR119W	2577			PCCGCIGL_07881	7697
593	7697	94	YIL085C	2775			PCCGCIGL_07881	7697
594	7697	83	YNL220W	4677			PCCGCIGL_07881	7697
595	7697	12	YNL221C	4676			PCCGCIGL_07881	7697
596	7698	100	YBL060W	142			PCCGCIGL_07882	7698
597	7699	100	YBL061C	141			PCCGCIGL_07883	7699
598	7790	100	YBL063W	140			PCCGCIGL_07979	7790
599	7794	100	YBL064C	139			PCCGCIGL_07983	7794
600	7795	100	YBL066C	138			PCCGCIGL_07985	7795
601	7802	100	YBL067C	137			PCCGCIGL_07992	7802
602	7803	100	YBL068W	136			PCCGCIGL_07993	7803
603	7803	86	YGL133W	1982			PCCGCIGL_07993	7803
604	7812	100	YBL069W	135			PCCGCIGL_08003	7812
605	7817	100	YBL071C	134			PCCGCIGL_08008	7817
606	7821	100	YBL071C-B	132			PCCGCIGL_08012	7821
607	2538	100	YBL071W-A	133	3672	100	PCCGCIGL_02586	2538
608	2538	90	YGL140C	1975	3672	100	PCCGCIGL_02586	2538
609	2314	100	YBL079W	126	3266	90	PCCGCIGL_02357	2314
610	2309	98	YBL080C	125	1735	96	PCCGCIGL_02352	2309
611	2309	100	YDR168W	1072	1735	96	PCCGCIGL_02352	2309
612	7299	97	YBL081W	124			PCCGCIGL_07468	7299
613	7299	97	YDR169C	1073			PCCGCIGL_07468	7299
614	7300	99	YBL082C	123			PCCGCIGL_07469	7300
615	7300	100	YDR166C	1070			PCCGCIGL_07469	7300
616	2308	96	YBL084C	122	508	98	PCCGCIGL_02351	2308
617	2308	96	YDR167W	1071	508	98	PCCGCIGL_02351	2308
618	2307	100	YBL085W	121	4099	98	PCCGCIGL_02350	2307
619	2304	99	YBL086C	120	1436	9	PCCGCIGL_02347	2304
620	2304	100	YDL175C	746	1436	9	PCCGCIGL_02347	2304
621	2302	100	YBL087C	119	1865	100	PCCGCIGL_02345	2302
622	2301	100	YBL088C	118	4982	100	PCCGCIGL_02344	2301
623	2284	87	YBL089W	117	5488	100	PCCGCIGL_02327	2284
624	2284	100	YDL177C	744	5488	100	PCCGCIGL_02327	2284
625	2274	100	YBL090W	116	16	100	PCCGCIGL_02317	2274
626	2271	100	YBL091C	115	18	64	PCCGCIGL_02314	2271
627	1488	100	YBL091C-A	114	220	99	PCCGCIGL_01519	1488
628	2268	100	YBL092W	113	5478	100	PCCGCIGL_02311	2268
629	2268	100	YNL130C	4762	5478	100	PCCGCIGL_02311	2268
630	3860	100	YBL093C	112	2567	100	PCCGCIGL_03961	3860
631	3860	100	YNL130C-A	4763	2567	100	PCCGCIGL_03961	3860
632	2266	100	YBL095W	111	5477	100	PCCGCIGL_02309	2266
633	2266	100	YNL128W	4765	5477	100	PCCGCIGL_02309	2266
634	3861	100	YBL097W	110	2568	100	PCCGCIGL_03962	3861
635	3861	100	YNL129W	4764	2568	100	PCCGCIGL_03962	3861
636	2250	100	YBL098W	109	3422	100	PCCGCIGL_02293	2250
637	2247	99	YBL108C-A	97	3419	100	PCCGCIGL_02289	2247
638	2247	100	YDL166C	754	3419	100	PCCGCIGL_02289	2247
639	2244	100	YBL111C	96	4260	100	PCCGCIGL_02286	2244
640	2061	100	YBL112C	95	3821	100	PCCGCIGL_02099	2061
641	2325	100	YBL113C	94	2401	100	PCCGCIGL_02368	2325
642	2326	100	YBR001C	206	1856	50	PCCGCIGL_02369	2326
643	2326	32	YHR103W	2561	1856	50	PCCGCIGL_02369	2326
644	2326	33	YNL227C	4671	1856	50	PCCGCIGL_02369	2326
645	2327	100	YBR002C	207	1856	100	PCCGCIGL_02370	2327
646	2327	96	YDL182W	739	1856	100	PCCGCIGL_02370	2327
647	2328	100	YBR003W	208	1856	82	PCCGCIGL_02371	2328
648	2328	99	YIL071C	2787	1856	82	PCCGCIGL_02371	2328
649	2334	100	YBR004C	209	1721	48	PCCGCIGL_02377	2334
650	2337	100	YBR005W	210	1722	47	PCCGCIGL_02380	2337
651	2341	89	YBR006W	211	1722	46	PCCGCIGL_02384	2341
652	2341	100	YBR016W	222	1722	46	PCCGCIGL_02384	2341
653	2342	100	YBR007C	212	89	26	PCCGCIGL_02385	2342
654	2136	100	YBR008C	213	1498	100	PCCGCIGL_02174	2136
655	2132	100	YBR009C	214	598	100	PCCGCIGL_02170	2132
656	2130	100	YBR010W	215	1502	100	PCCGCIGL_02168	2130
657	2743	100	YBR011C	216	4820	100	PCCGCIGL_02802	2743
658	2741	100	YBR012W-A	217	2727	100	PCCGCIGL_02800	2741
659	2741	100	YDL184C	737	2727	100	PCCGCIGL_02800	2741
660	620	43	YBR012W-B	218	2140	97	PCCGCIGL_00627	620
661	620	100	YKL044W	3431	2140	97	PCCGCIGL_00627	620
662	2740	100	YBR013C	219	4821	100	PCCGCIGL_02799	2740
663	2736	100	YBR014C	220	2732	100	PCCGCIGL_02795	2736
664	2137	100	YBR015C	221	1497	100	PCCGCIGL_02175	2137
665	2340	100	YBR017C	223	1721	69	PCCGCIGL_02383	2340
666	2724	100	YBR018C	224	4826	100	PCCGCIGL_02780	2724
667	2723	100	YBR019C	225	2740	100	PCCGCIGL_02779	2723
668	2722	100	YBR020W	226	4827	100	PCCGCIGL_02778	2722
669	2720	100	YBR021W	227	4829	100	PCCGCIGL_02776	2720
670	2720	61	YDL190C	732	4829	100	PCCGCIGL_02776	2720
671	2718	100	YBR022W	228	5562	49	PCCGCIGL_02774	2718
672	2715	100	YBR023C	229	4832	100	PCCGCIGL_02771	2715
673	2709	100	YBR024W	230	2747	100	PCCGCIGL_02764	2709
674	2708	100	YBR025C	231	4838	100	PCCGCIGL_02763	2708
675	2707	100	YBR026C	232	2749	100	PCCGCIGL_02762	2707
676	2703	100	YBR027C	233	2751	100	PCCGCIGL_02758	2703
677	2703	100	YDL195W	727	2751	100	PCCGCIGL_02758	2703
678	2702	79	YBR028C	234	2752	100	PCCGCIGL_02757	2702
679	2702	100	YDL197C	726	2752	100	PCCGCIGL_02757	2702
680	2695	66	YBR029C	235	2756	100	PCCGCIGL_02750	2695
681	2695	100	YDL202W	721	2756	100	PCCGCIGL_02750	2695
682	2694	100	YBR030W	236	2757	100	PCCGCIGL_02749	2694
683	2693	100	YBR031W	237	4849	100	PCCGCIGL_02748	2693
684	2693	95	YDL203C	720	4849	100	PCCGCIGL_02748	2693
685	2689	100	YBR032W	238	2762	100	PCCGCIGL_02744	2689
686	2683	100	YBR033W	239	4855	100	PCCGCIGL_02736	2683
687	2679	100	YBR034C	240	2766	100	PCCGCIGL_02731	2679
688	2675	100	YBR035C	241	4865	100	PCCGCIGL_02727	2675
689	2671	100	YBR036C	242	2447	24	PCCGCIGL_02723	2671
690	2669	100	YBR037C	243	4858	100	PCCGCIGL_02721	2669
691	2668	100	YBR038W	244	2773	100	PCCGCIGL_02720	2668
692	2655	100	YBR039W	245	797	100	PCCGCIGL_02706	2655
693	2660	100	YBR040W	246	4227	100	PCCGCIGL_02711	2660
694	2663	93	YBR041W	247	2775	99	PCCGCIGL_02715	2663
695	2663	100	YDL219W	704	2775	99	PCCGCIGL_02715	2663
696	4610	96	YBR042C	248	3462	100	PCCGCIGL_04728	4610
697	4610	82	YEL025C	1494	3462	100	PCCGCIGL_04728	4610
698	4610	100	YIL034C	2823	3462	100	PCCGCIGL_04728	4610
699	4610	74	YNR067C	4953	3462	100	PCCGCIGL_04728	4610
700	4610	69	YNR068C	4954	3462	100	PCCGCIGL_04728	4610
701	2653	100	YBR043C	249	799	100	PCCGCIGL_02704	2653
702	2653	97	YDL223C	701	799	100	PCCGCIGL_02704	2653
703	2650	100	YBR044C	250	1961	100	PCCGCIGL_02701	2650
704	2645	100	YBR045C	251	1965	100	PCCGCIGL_02696	2645
705	2642	100	YBR046C	252	801	100	PCCGCIGL_02693	2642
706	2640	100	YBR047W	253	1968	99	PCCGCIGL_02691	2640
707	2636	100	YBR048W	254	805	100	PCCGCIGL_02687	2636
708	2633	100	YBR049C	255	1969	100	PCCGCIGL_02684	2633
709	2614	100	YBR050C	256	4399	100	PCCGCIGL_02665	2614
710	1108	100	YBR052C	257	1411	100	PCCGCIGL_01130	1108
711	1108	94	YDL231C	694	1411	100	PCCGCIGL_01130	1108
712	1112	100	YBR053C	258	3033	49	PCCGCIGL_01134	1112
713	1113	100	YBR054W	259	550	100	PCCGCIGL_01135	1113
714	1117	100	YBR055C	260	1410	100	PCCGCIGL_01139	1117
715	1118	100	YBR056W	261	1408	100	PCCGCIGL_01141	1118
716	1118	98	YDL234C	691	1408	100	PCCGCIGL_01141	1118
717	1125	100	YBR056W-A	262	1403	100	PCCGCIGL_01148	1125
718	1127	100	YBR057C	263	3827	100	PCCGCIGL_01150	1127
719	1127	89	YGR118W	2224	3827	100	PCCGCIGL_01150	1127
720	1150	100	YBR059C	266	4626	100	PCCGCIGL_01173	1150
721	1154	100	YBR060C	267	5279	100	PCCGCIGL_01177	1154
722	1157	100	YBR061C	268	4628	100	PCCGCIGL_01180	1157
723	1166	100	YBR062C	269	4633	100	PCCGCIGL_01189	1166
724	1168	100	YBR063C	270	2157	100	PCCGCIGL_01191	1168
725	1168	90	YPL105C	5685	2157	100	PCCGCIGL_01191	1168
726	1172	100	YBR065C	271	1975	100	PCCGCIGL_01195	1172
727	1173	100	YBR068C	274	4636	100	PCCGCIGL_01196	1173
728	1174	100	YBR069C	275	1986	100	PCCGCIGL_01197	1174
729	1176	100	YBR070C	276	4638	100	PCCGCIGL_01199	1176
730	1178	100	YBR071W	277	3856	94	PCCGCIGL_01201	1178
731	1180	100	YBR072C-A	279	2616	100	PCCGCIGL_01203	1180
732	1181	100	YBR072W	278	4640	100	PCCGCIGL_01204	1181
733	1183	100	YBR073W	280	4642	100	PCCGCIGL_01206	1183
734	1184	100	YBR074W	281	4643	100	PCCGCIGL_01207	1184
735	1188	86	YBR076W	282	4645	100	PCCGCIGL_01211	1188
736	1188	100	YPL110C	5680	4645	100	PCCGCIGL_01211	1188
737	1193	100	YBR077C	283	4650	100	PCCGCIGL_01216	1193
738	1193	36	YGL235W	1886	4650	100	PCCGCIGL_01216	1193
739	1199	100	YBR078W	284	4654	100	PCCGCIGL_01222	1199
740	1202	100	YBR079C	285	4656	100	PCCGCIGL_01225	1202
741	1204	100	YBR080C	286	666	100	PCCGCIGL_01227	1204
742	1206	100	YBR081C	287	138	6	PCCGCIGL_01229	1206
743	1207	100	YBR082C	288	2911	100	PCCGCIGL_01230	1207
744	1211	100	YBR083W	289	2876	95	PCCGCIGL_01235	1211
745	1215	100	YBR084C-A	291	187	21	PCCGCIGL_01239	1215
746	1217	100	YBR084W	290	614	100	PCCGCIGL_01241	1217
747	1218	100	YBR085C-A	293	3366	100	PCCGCIGL_01242	1218
748	1222	90	YBR085W	292	2923	100	PCCGCIGL_01246	1222
749	1222	100	YPL123C	5667	2923	100	PCCGCIGL_01246	1222
750	1236	100	YBR086C	294	2931	100	PCCGCIGL_01261	1236
751	1236	100	YPL126W	5664	2931	100	PCCGCIGL_01261	1236
752	1237	100	YBR087W	295	2932	100	PCCGCIGL_01262	1237
753	1238	100	YBR088C	296	606	100	PCCGCIGL_01263	1238
754	1239	100	YBR089C-A	297	2934	100	PCCGCIGL_01264	1239
755	1239	66	YPL127C	5663	2934	100	PCCGCIGL_01264	1239
756	1241	100	YBR090C	298	2935	100	PCCGCIGL_01266	1241
757	1242	100	YBR091C	299	3133	100	PCCGCIGL_01267	1242
758	1243	100	YBR092C	300	2937	100	PCCGCIGL_01268	1243
759	1244	100	YBR093C	301	2938	100	PCCGCIGL_01269	1244
760	1247	100	YBR094W	302	3303	99	PCCGCIGL_01272	1247
761	1248	100	YBR095C	303	3303	71	PCCGCIGL_01273	1248
762	1251	100	YBR096W	304	2942	100	PCCGCIGL_01276	1251
763	1252	100	YBR097W	305	2943	100	PCCGCIGL_01277	1252
764	1254	100	YBR098W	306	3305	100	PCCGCIGL_01279	1254
765	1260	100	YBR101C	307	3306	100	PCCGCIGL_01285	1260
766	1264	100	YBR102C	308	3309	100	PCCGCIGL_01289	1264
767	1265	100	YBR103W	309	3310	100	PCCGCIGL_01290	1265
768	1266	100	YBR104W	310	2948	100	PCCGCIGL_01291	1266
769	2079	100	YBR105C	311	4889	100	PCCGCIGL_02117	2079
770	2078	100	YBR106W	312	5519	54	PCCGCIGL_02116	2078
771	2238	100	YBR107C	313	4256	100	PCCGCIGL_02280	2238
772	7716	93	YBR108W	314			PCCGCIGL_07903	7716
773	2233	95	YBR109C	315	4254	100	PCCGCIGL_02275	2233
774	2233	100	YNL322C	4581	4254	100	PCCGCIGL_02275	2233
775	2231	100	YBR110W	316	4252	100	PCCGCIGL_02273	2231
776	2230	100	YBR111C	317	3430	100	PCCGCIGL_02272	2230
777	2228	100	YBR111W-A	318	4248	100	PCCGCIGL_02270	2228
778	2219	89	YBR112C	319	2428	100	PCCGCIGL_02261	2219
779	2219	92	YML064C	4166	2428	100	PCCGCIGL_02261	2219
780	2219	100	YMR140W	4374	2428	100	PCCGCIGL_02261	2219
781	2219	99	YNL317W	4585	2428	100	PCCGCIGL_02261	2219
782	2217	100	YBR114W	320	3435	100	PCCGCIGL_02259	2217
783	2200	96	YBR115C	321	3162	94	PCCGCIGL_02242	2200
784	2200	100	YNL310C	4592	3162	94	PCCGCIGL_02242	2200
785	2203	100	YBR117C	322	3164	100	PCCGCIGL_02245	2203
786	2205	61	YBR118W	323	3166	100	PCCGCIGL_02247	2205
787	2205	100	YNL312W	4590	3166	100	PCCGCIGL_02247	2205
788	2206	100	YBR119W	324	3282	100	PCCGCIGL_02248	2206
789	2209	100	YBR120C	325	3169	100	PCCGCIGL_02251	2209
790	2210	100	YBR121C	326	3281	100	PCCGCIGL_02252	2210
791	2211	100	YBR122C	327	3280	100	PCCGCIGL_02253	2211
792	7204	100	YBR123C	328			PCCGCIGL_07372	7204
793	7203	100	YBR125C	329			PCCGCIGL_07371	7203
794	1706	100	YBR126C	330	4135	100	PCCGCIGL_01738	1706
795	7197	100	YBR126W-A	331			PCCGCIGL_07365	7197
796	5348	93	YBR127C	332	3745	100	PCCGCIGL_05484	5348
797	5343	92	YBR128C	333	3748	100	PCCGCIGL_05479	5343
798	6536	92	YBR129C	334			PCCGCIGL_06694	6536
799	1512	90	YBR130C	335	908	100	PCCGCIGL_01543	1512
800	7195	100	YBR131W	336			PCCGCIGL_07363	7195
801	7193	100	YBR132C	337			PCCGCIGL_07361	7193
802	7192	95	YBR133C	338			PCCGCIGL_07360	7192
803	7192	100	YPL009C	5779			PCCGCIGL_07360	7192
804	7187	100	YBR135W	339			PCCGCIGL_07355	7187
805	7186	100	YBR136W	340			PCCGCIGL_07354	7186
806	1915	100	YBR137W	341	3027	100	PCCGCIGL_01952	1915
807	7184	100	YBR138C	342			PCCGCIGL_07352	7184
808	7056	100	YBR139W	343			PCCGCIGL_07222	7056
809	7057	100	YBR140C	344			PCCGCIGL_07223	7057
810	7058	100	YBR141C	345			PCCGCIGL_07224	7058
811	7062	100	YBR142W	346			PCCGCIGL_07228	7062
812	7063	100	YBR143C	347			PCCGCIGL_07229	7063
813	7066	91	YBR144C	348			PCCGCIGL_07232	7066
814	7066	100	YOR356W	5472			PCCGCIGL_07232	7066
815	7067	100	YBR145W	349			PCCGCIGL_07233	7067
816	7068	100	YBR146W	350			PCCGCIGL_07234	7068
817	7069	100	YBR147W	351			PCCGCIGL_07235	7069
818	7069	90	YOR357C	5473			PCCGCIGL_07235	7069
819	7070	100	YBR148W	352			PCCGCIGL_07236	7070
820	7071	100	YBR149W	353			PCCGCIGL_07237	7071
821	7079	100	YBR150C	354			PCCGCIGL_07246	7079
822	7089	100	YBR151W	355			PCCGCIGL_07256	7089
823	7089	95	YOR368W	5482			PCCGCIGL_07256	7089
824	7090	100	YBR152W	356			PCCGCIGL_07257	7090
825	7096	100	YBR153W	357			PCCGCIGL_07263	7096
826	7099	100	YBR154C	358			PCCGCIGL_07266	7099
827	7099	100	YOR373W	5487			PCCGCIGL_07266	7099
828	7101	90	YBR155W	359			PCCGCIGL_07268	7101
829	7101	100	YOR374W	5488			PCCGCIGL_07268	7101
830	7105	96	YBR156C	360			PCCGCIGL_07272	7105
831	7105	100	YOR376W-A	5491			PCCGCIGL_07272	7105
832	7110	100	YBR157C	361			PCCGCIGL_07277	7110
833	7114	100	YBR158W	362			PCCGCIGL_07281	7114
834	7116	100	YBR159W	363			PCCGCIGL_07283	7116
835	7122	99	YBR160W	364			PCCGCIGL_07289	7122
836	7122	100	YOR382W	5497			PCCGCIGL_07289	7122
837	7123	100	YBR161W	365			PCCGCIGL_07290	7123
838	7123	100	YOR383C	5498			PCCGCIGL_07290	7123
839	7124	100	YBR162C	366			PCCGCIGL_07291	7124
840	7125	100	YBR162W-A	367			PCCGCIGL_07292	7125
841	7127	100	YBR163W	368			PCCGCIGL_07294	7127
842	7130	100	YBR164C	369			PCCGCIGL_07297	7130
843	7132	100	YBR165W	370			PCCGCIGL_07299	7132
844	7133	90	YBR166C	371			PCCGCIGL_07300	7133
845	7133	100	YOR385W	5500			PCCGCIGL_07300	7133
846	7135	100	YBR167C	372			PCCGCIGL_07302	7135
847	7141	100	YBR168W	373			PCCGCIGL_07308	7141
848	7144	100	YBR169C	374			PCCGCIGL_07311	7144
849	7148	100	YBR170C	375			PCCGCIGL_07315	7148
850	7163	100	YBR171W	376			PCCGCIGL_07330	7163
851	7154	100	YBR172C	377			PCCGCIGL_07321	7154
852	7170	100	YBR173C	378			PCCGCIGL_07337	7170
853	7174	100	YBR175W	379			PCCGCIGL_07341	7174
854	7177	100	YBR176W	380			PCCGCIGL_07344	7177
855	7178	100	YBR177C	381			PCCGCIGL_07345	7178
856	455	65	YBR179C	382	4758	18	PCCGCIGL_00458	455
857	455	100	YGL104C	2009	4758	18	PCCGCIGL_00458	455
858	453	100	YBR180W	383	2407	28	PCCGCIGL_00456	453
859	449	100	YBR181C	384	3271	100	PCCGCIGL_00452	449
860	444	100	YBR182C	385	3175	100	PCCGCIGL_00447	444
861	442	100	YBR182C-A	386	3275	100	PCCGCIGL_00445	442
862	442	94	YGL101W	2011	3275	100	PCCGCIGL_00445	442
863	437	100	YBR183W	387	3436	100	PCCGCIGL_00440	437
864	436	100	YBR184W	388	2431	100	PCCGCIGL_00439	436
865	436	99	YGL097W	2015	2431	100	PCCGCIGL_00439	436
866	435	100	YBR185C	389	2433	100	PCCGCIGL_00438	435
867	432	100	YBR186W	390	3437	100	PCCGCIGL_00435	432
868	432	99	YGL095C	2017	3437	100	PCCGCIGL_00435	432
869	424	16	YBR187W	391	2442	100	PCCGCIGL_00427	424
870	424	100	YBR188C	392	2442	100	PCCGCIGL_00427	424
871	423	100	YBR189W	393	4308	100	PCCGCIGL_00426	423
872	421	100	YBR191W	394	4306	100	PCCGCIGL_00424	421
873	420	100	YBR192W	395	4305	100	PCCGCIGL_00423	420
874	416	100	YBR193C	396	4301	100	PCCGCIGL_00419	416
875	414	100	YBR194W	397	2454	100	PCCGCIGL_00417	414
876	413	100	YBR195C	398	2910	100	PCCGCIGL_00416	413
877	412	100	YBR196C	399	3444	100	PCCGCIGL_00415	412
878	407	100	YBR196C-A	400	495	100	PCCGCIGL_00410	407
879	389	100	YBR196C-B	401	3471	100	PCCGCIGL_00392	389
880	388	100	YBR197C	402	3470	98	PCCGCIGL_00391	388
881	382	100	YBR198C	403	5290	100	PCCGCIGL_00385	382
882	381	100	YBR199W	404	5291	100	PCCGCIGL_00384	381
883	378	100	YBR200W	405	3911	100	PCCGCIGL_00381	378
884	377	100	YBR200W-A	406	3912	100	PCCGCIGL_00380	377
885	376	100	YBR201C-A	408	5298	100	PCCGCIGL_00379	376
886	373	100	YBR201W	407	3913	100	PCCGCIGL_00376	373
887	373	63	YGL053W	2056	3913	100	PCCGCIGL_00376	373
888	371	100	YBR202W	409	5976	100	PCCGCIGL_00374	371
889	369	100	YBR203W	410	3915	100	PCCGCIGL_00372	369
890	368	100	YBR204C	411	3916	100	PCCGCIGL_00371	368
891	368	85	YGL056C	2053	3916	100	PCCGCIGL_00371	368
892	364	99	YBR205W	412	3920	100	PCCGCIGL_00367	364
893	364	100	YGL058W	2051	3920	100	PCCGCIGL_00367	364
894	363	100	YBR207W	413	3921	100	PCCGCIGL_00366	363
895	359	91	YBR208C	414	5305	100	PCCGCIGL_00362	359
896	359	100	YIL082W-A	2778	5305	100	PCCGCIGL_00362	359
897	359	70	YKL053C-A	3422	5305	100	PCCGCIGL_00362	359
898	358	100	YBR209W	415	3926	100	PCCGCIGL_00361	358
899	357	100	YBR210W	416	3927	100	PCCGCIGL_00360	357
900	350	100	YBR211C	417	3932	100	PCCGCIGL_00353	350
901	346	100	YBR212W	418	3937	100	PCCGCIGL_00349	346
902	345	100	YBR213W	419	5311	100	PCCGCIGL_00348	345
903	338	100	YBR214W	420	2055	100	PCCGCIGL_00341	338
904	4576	100	YBR215W	421	3237	100	PCCGCIGL_04692	4576
905	4737	100	YBR216C	422	2625	100	PCCGCIGL_04864	4737
906	4738	100	YBR217W	423	2624	100	PCCGCIGL_04865	4738
907	4740	100	YBR218C	424	2355	100	PCCGCIGL_04867	4740
908	4741	100	YBR219C	425	2623	100	PCCGCIGL_04868	4741
909	4742	100	YBR220C	426	2353	100	PCCGCIGL_04869	4742
910	4747	100	YBR221C	427	2621	100	PCCGCIGL_04874	4747
911	2914	100	YBR221W-A	428	4708	100	PCCGCIGL_02978	2914
912	2913	100	YBR222C	429	4709	100	PCCGCIGL_02977	2913
913	2907	100	YBR223C	430	4715	100	PCCGCIGL_02971	2907
914	2903	100	YBR225W	431	4718	100	PCCGCIGL_02967	2903
915	2902	100	YBR227C	432	2606	100	PCCGCIGL_02966	2902
916	2851	100	YBR228W	433	4758	100	PCCGCIGL_02915	2851
917	2852	97	YBR229C	434	671	95	PCCGCIGL_02916	2852
918	2885	100	YBR230C	435	2598	99	PCCGCIGL_02949	2885
919	2884	100	YBR230W-A	436	4731	100	PCCGCIGL_02948	2884
920	2882	100	YBR231C	437	4749	100	PCCGCIGL_02946	2882
921	2880	100	YBR233W	438	2596	100	PCCGCIGL_02944	2880
922	2876	100	YBR233W-A	439	4982	63	PCCGCIGL_02940	2876
923	2876	78	YJL026W	3085	4982	63	PCCGCIGL_02940	2876
924	2874	100	YBR234C	440	2593	100	PCCGCIGL_02938	2874
925	2858	100	YBR235W	441	2585	100	PCCGCIGL_02922	2858
926	2856	100	YBR236C	442	4755	100	PCCGCIGL_02920	2856
927	2856	48	YJL039C	3073	4755	100	PCCGCIGL_02920	2856
928	2854	100	YBR237W	443	4757	100	PCCGCIGL_02918	2854
929	2853	100	YBR238C	444	4092	94	PCCGCIGL_02917	2853
930	2889	100	YBR239C	445	4728	100	PCCGCIGL_02953	2889
931	2891	100	YBR240C	446	4726	100	PCCGCIGL_02955	2891
932	2891	100	YJL014W	3092	4726	100	PCCGCIGL_02955	2891
933	2893	100	YBR241C	447	4724	100	PCCGCIGL_02957	2893
934	2896	100	YBR242W	448	4723	95	PCCGCIGL_02960	2896
935	2897	100	YBR243C	449	4722	100	PCCGCIGL_02961	2897
936	2900	100	YBR244W	450	4720	100	PCCGCIGL_02964	2900
937	2901	100	YBR245C	451	943	85	PCCGCIGL_02965	2901
938	2845	71	YBR246W	452	4760	100	PCCGCIGL_02908	2845
939	2845	100	YJL010C	3096	4760	100	PCCGCIGL_02908	2845
940	2837	100	YBR247C	453	4766	100	PCCGCIGL_02900	2837
941	2834	100	YBR248C	454	4769	100	PCCGCIGL_02897	2834
942	571	100	YBR249C	455	5780	100	PCCGCIGL_00578	571
943	572	100	YBR250W	456	5781	100	PCCGCIGL_00579	572
944	574	100	YBR251W	457	5783	100	PCCGCIGL_00581	574
945	575	100	YBR252W	458	5784	100	PCCGCIGL_00582	575
946	457	100	YBR253W	459	3267	100	PCCGCIGL_00461	457
947	7542	100	YBR254C	460			PCCGCIGL_07720	7542
948	7542	100	YLL003W	3638			PCCGCIGL_07720	7542
949	5451	33	YBR255C-A	462	986	100	PCCGCIGL_05588	5451
950	5451	100	YDR217C	1126	986	100	PCCGCIGL_05588	5451
951	2466	100	YBR255W	461	4321	100	PCCGCIGL_02512	2466
952	341	99	YBR256C	463	5315	100	PCCGCIGL_00344	341
953	341	98	YCR042C	618	5315	100	PCCGCIGL_00344	341
954	341	100	YGR198W	2306	5315	100	PCCGCIGL_00344	341
955	341	97	YJR027W	3130	5315	100	PCCGCIGL_00344	341
956	3738	97	YBR257W	464	4091	100	PCCGCIGL_03836	3738
957	3738	97	YCR043C	619	4091	100	PCCGCIGL_03836	3738
958	3738	97	YGR199W	2307	4091	100	PCCGCIGL_03836	3738
959	3738	97	YJR028W	3131	4091	100	PCCGCIGL_03836	3738
960	1679	100	YBR258C	465	4574	100	PCCGCIGL_01711	1679
961	1679	100	YGR194C	2302	4574	100	PCCGCIGL_01711	1679
962	1679	100	YGR200C	2308	4574	100	PCCGCIGL_01711	1679
963	1679	99	YHR120W	2578	4574	100	PCCGCIGL_01711	1679
964	1679	99	YIL086C	2774	4574	100	PCCGCIGL_01711	1679
965	1679	94	YIL095W	2765	4574	100	PCCGCIGL_01711	1679
966	1679	99	YNL234W	4665	4574	100	PCCGCIGL_01711	1679
967	339	100	YBR259W	466	498	100	PCCGCIGL_00342	339
968	339	100	YGR193C	2301	498	100	PCCGCIGL_00342	339
969	339	100	YGR201C	2309	498	100	PCCGCIGL_00342	339
970	339	98	YHR122W	2580	498	100	PCCGCIGL_00342	339
971	339	98	YIL088C	2772	498	100	PCCGCIGL_00342	339
972	339	93	YIL096C	2764	498	100	PCCGCIGL_00342	339
973	339	98	YNL237W	4663	498	100	PCCGCIGL_00342	339
974	344	98	YBR260C	467	3938	100	PCCGCIGL_00347	344
975	344	99	YGR196C	2304	3938	100	PCCGCIGL_00347	344
976	344	99	YGR202C	2310	3938	100	PCCGCIGL_00347	344
977	344	98	YHR123W	2581	3938	100	PCCGCIGL_00347	344
978	344	98	YIL089W	2771	3938	100	PCCGCIGL_00347	344
979	344	92	YIL097W	2763	3938	100	PCCGCIGL_00347	344
980	344	98	YNL238W	4662	3938	100	PCCGCIGL_00347	344
981	9	94	YBR261C	468	3404	100	PCCGCIGL_00010	9
982	9	97	YGR195W	2303	3404	100	PCCGCIGL_00010	9
983	9	94	YGR203W	2311	3404	100	PCCGCIGL_00010	9
984	9	95	YHR121W	2579	3404	100	PCCGCIGL_00010	9
985	9	95	YIL087C	2773	3404	100	PCCGCIGL_00010	9
986	9	99	YIL094C	2766	3404	100	PCCGCIGL_00010	9
987	9	95	YNL236W	4664	3404	100	PCCGCIGL_00010	9
988	1527	92	YBR262C	469	225	100	PCCGCIGL_01558	1527
989	1527	95	YGR197C	2305	225	100	PCCGCIGL_01558	1527
990	1527	92	YGR204C-A	2313	225	100	PCCGCIGL_01558	1527
991	1527	93	YHR124W	2582	225	100	PCCGCIGL_01558	1527
992	1527	93	YIL090W	2770	225	100	PCCGCIGL_01558	1527
993	1527	100	YIL093C	2767	225	100	PCCGCIGL_01558	1527
994	1527	94	YNL239W	4661	225	100	PCCGCIGL_01558	1527
995	3381	98	YBR263W	470	2823	100	PCCGCIGL_03469	3381
996	3381	100	YCR040W	616	2823	100	PCCGCIGL_03469	3381
997	3381	96	YER135C	1666	2823	100	PCCGCIGL_03469	3381
998	3381	95	YGR205W	2314	2823	100	PCCGCIGL_03469	3381
999	3381	95	YGR208W	2317	2823	100	PCCGCIGL_03469	3381
1000	3381	97	YJR030C	3133	2823	100	PCCGCIGL_03469	3381
1001	3381	90	YJR039W	3140	2823	100	PCCGCIGL_03469	3381
1002	3381	98	YLR291C	3931	2823	100	PCCGCIGL_03469	3381
1003	3381	97	YMR163C	4397	2823	100	PCCGCIGL_03469	3381
1004	5305	93	YBR264C	471	3773	100	PCCGCIGL_05441	5305
1005	5305	98	YCR039C	615	3773	100	PCCGCIGL_05441	5305
1006	5305	100	YER134C	1665	3773	100	PCCGCIGL_05441	5305
1007	5305	85	YFL042C	1752	3773	100	PCCGCIGL_05441	5305
1008	5305	95	YGR204W	2312	3773	100	PCCGCIGL_05441	5305
1009	5305	96	YGR207C	2316	3773	100	PCCGCIGL_05441	5305
1010	5305	96	YJR029W	3132	3773	100	PCCGCIGL_05441	5305
1011	5305	93	YLR292C	3932	3773	100	PCCGCIGL_05441	5305
1012	5305	96	YMR162C	4396	3773	100	PCCGCIGL_05441	5305
1013	5305	83	YNL230C	4669	3773	100	PCCGCIGL_05441	5305
1014	2548	93	YBR265W	472	4365	100	PCCGCIGL_02596	2548
1015	2548	94	YCR041W	617	4365	100	PCCGCIGL_02596	2548
1016	2548	93	YGR209C	2318	4365	100	PCCGCIGL_02596	2548
1017	2548	92	YJR031C	3134	4365	100	PCCGCIGL_02596	2548
1018	2548	93	YLR293C	3933	4365	100	PCCGCIGL_02596	2548
1019	2548	92	YMR164C	4398	4365	100	PCCGCIGL_02596	2548
1020	5546	69	YBR267W	473	4278	94	PCCGCIGL_05686	5546
1021	5546	100	YGR215W	2324	4278	94	PCCGCIGL_05686	5546
1022	5546	69	YKL183W	3300	4278	94	PCCGCIGL_05686	5546
1023	51	80	YBR268W	474	4922	100	PCCGCIGL_00052	51
1024	51	91	YGR140W	2245	4922	100	PCCGCIGL_00052	51
1025	51	100	YKL181W	3302	4922	100	PCCGCIGL_00052	51
1026	1553	100	YBR269C	475	4283	99	PCCGCIGL_01584	1553
1027	1555	100	YBR270C	476	4188	99	PCCGCIGL_01586	1555
1028	1556	100	YBR271W	477	1225	99	PCCGCIGL_01587	1556
1029	1557	100	YBR272C	478	5935	99	PCCGCIGL_01588	1557
1030	1558	100	YBR273C	479	4615	98	PCCGCIGL_01589	1558
1031	1562	100	YBR274W	480	2269	98	PCCGCIGL_01593	1562
1032	1564	100	YBR275C	481	4835	97	PCCGCIGL_01595	1564
1033	1573	100	YBR276C	482	5318	94	PCCGCIGL_01604	1573
1034	1577	100	YBR278W	483	107	93	PCCGCIGL_01608	1577
1035	1579	100	YBR279W	484	3676	92	PCCGCIGL_01610	1579
1036	1580	100	YBR280C	485	3131	100	PCCGCIGL_01611	1580
1037	1580	71	YDR485C	1387	3131	100	PCCGCIGL_01611	1580
1038	1585	100	YBR281C	486	1224	100	PCCGCIGL_01616	1585
1039	1585	100	YDR487C	1389	1224	100	PCCGCIGL_01616	1585
1040	1599	100	YBR282W	487	3129	99	PCCGCIGL_01630	1599
1041	1599	89	YDR480W	1382	3129	99	PCCGCIGL_01630	1599
1042	1601	100	YBR283C	488	5535	98	PCCGCIGL_01632	1601
1043	1603	100	YBR284W	489	1670	98	PCCGCIGL_01634	1603
1044	1605	100	YBR285W	490	5937	98	PCCGCIGL_01636	1605
1045	1606	100	YBR286W	491	5027	98	PCCGCIGL_01637	1606
1046	1606	84	YDR477W	1379	5027	98	PCCGCIGL_01637	1606
1047	1610	100	YBR287W	492	4613	100	PCCGCIGL_01642	1610
1048	1610	94	YDR475C	1377	4613	100	PCCGCIGL_01642	1610
1049	1611	100	YBR288C	493	4612	100	PCCGCIGL_01643	1611
1050	1612	100	YBR289W	494	4611	100	PCCGCIGL_01644	1612
1051	1616	100	YBR290W	495	4608	100	PCCGCIGL_01648	1616
1052	1616	73	YDR473C	1376	4608	100	PCCGCIGL_01648	1616
1053	1619	83	YBR291C	496	4607	100	PCCGCIGL_01651	1619
1054	1619	100	YDR472W	1375	4607	100	PCCGCIGL_01651	1619
1055	1621	89	YBR292C	497	4605	100	PCCGCIGL_01653	1621
1056	1621	100	YDR471W	1374	4605	100	PCCGCIGL_01653	1621
1057	1622	100	YBR293W	498	4604	100	PCCGCIGL_01654	1622
1058	1623	100	YBR294W	499	4603	100	PCCGCIGL_01655	1623
1059	1626	100	YBR295W	500	5016	96	PCCGCIGL_01658	1626
1060	1628	100	YBR296C	501	5014	100	PCCGCIGL_01660	1628
1061	1632	100	YBR296C-A	502	5011	100	PCCGCIGL_01664	1632
1062	1633	100	YBR297W	503	4600	100	PCCGCIGL_01665	1633
1063	1634	100	YBR298C	504	4599	100	PCCGCIGL_01666	1634
1064	1640	100	YBR298C-A	505	5006	100	PCCGCIGL_01672	1640
1065	1641	100	YBR299W	506	5005	100	PCCGCIGL_01673	1641
1066	1641	80	YBR301W	507	5005	100	PCCGCIGL_01673	1641
1067	1643	100	YBR302C	508	5004	100	PCCGCIGL_01675	1643
1068	1643	99	YDR465C	1369	5004	100	PCCGCIGL_01675	1643
1069	1614	99	YCL001W	571	4610	100	PCCGCIGL_01646	1614
1070	1614	98	YDR466W	1370	4610	100	PCCGCIGL_01646	1614
1071	1649	50	YCL001W-A	572	1745	90	PCCGCIGL_01681	1649
1072	1649	100	YDR464W	1368	1745	90	PCCGCIGL_01681	1649
1073	2978	100	YCL008C	566	5208	100	PCCGCIGL_03048	2978
1074	2977	100	YCL009C	565	4693	19	PCCGCIGL_03047	2977
1075	2975	100	YCL010C	564	5207	100	PCCGCIGL_03045	2975
1076	2974	100	YCL011C	563	4664	100	PCCGCIGL_03044	2974
1077	2973	100	YCL012C	562	4665	100	PCCGCIGL_03043	2973
1078	2972	89	YCL014W	561	4666	100	PCCGCIGL_03042	2972
1079	2972	100	YNL151C	4740	4666	100	PCCGCIGL_03042	2972
1080	2971	100	YCL016C	560	4667	100	PCCGCIGL_03041	2971
1081	2968	100	YCL017C	559	4670	100	PCCGCIGL_03038	2968
1082	2996	100	YCL018W	558	3567	100	PCCGCIGL_03068	2996
1083	2996	93	YCL019W	557	3567	100	PCCGCIGL_03068	2996
1084	2991	100	YCL020W	556	2712	100	PCCGCIGL_03061	2991
1085	2990	100	YCL021W-A	555	2713	100	PCCGCIGL_03060	2990
1086	2989	100	YCL024W	554	3564	100	PCCGCIGL_03059	2989
1087	2988	15	YCL025C	553	713	70	PCCGCIGL_03058	2988
1088	2988	100	YNL154C	4737	713	70	PCCGCIGL_03058	2988
1089	2987	100	YCL026C-A	552	2714	100	PCCGCIGL_03057	2987
1090	2986	100	YCL026C-B	551	2715	100	PCCGCIGL_03056	2986
1091	3000	100	YCL027W	550	2706	100	PCCGCIGL_03072	3000
1092	3001	92	YCL028W	549	2705	100	PCCGCIGL_03073	3001
1093	3001	100	YNL155W	4736	2705	100	PCCGCIGL_03073	3001
1094	3006	100	YCL031C	546	3572	100	PCCGCIGL_03080	3006
1095	3010	100	YCL032W	545	604	88	PCCGCIGL_03084	3010
1096	3015	95	YCL033C	544	4982	50	PCCGCIGL_03089	3015
1097	3015	100	YNL156C	4735	4982	50	PCCGCIGL_03089	3015
1098	3022	100	YCL034W	543	160	91	PCCGCIGL_03096	3022
1099	3079	100	YCL035C	542	1901	100	PCCGCIGL_03157	3079
1100	3081	100	YCL036W	541	1903	100	PCCGCIGL_03159	3081
1101	3082	100	YCL037C	540	1904	100	PCCGCIGL_03160	3082
1102	3090	100	YCL038C	539	1554	94	PCCGCIGL_03168	3090
1103	3097	100	YCL039W	538	1914	100	PCCGCIGL_03176	3097
1104	3096	100	YCL040W	537	1913	100	PCCGCIGL_03175	3096
1105	3095	100	YCL042W	536	1912	100	PCCGCIGL_03174	3095
1106	3094	100	YCL043C	535	1550	100	PCCGCIGL_03173	3094
1107	1088	100	YCL044C	534	532	100	PCCGCIGL_01109	1088
1108	3115	100	YCL045C	533	2242	100	PCCGCIGL_03196	3115
1109	3112	100	YCL047C	532	5930	100	PCCGCIGL_03193	3112
1110	3104	100	YCL048W	531	5938	100	PCCGCIGL_03185	3104
1111	3104	74	YEL003W	1518	5938	100	PCCGCIGL_03185	3104
1112	3101	100	YCL048W-A	530	3268	36	PCCGCIGL_03182	3101
1113	1852	100	YCL049C	529	927	100	PCCGCIGL_01886	1852
1114	1845	100	YCL050C	528	931	100	PCCGCIGL_01879	1845
1115	1836	100	YCL051W	527	259	100	PCCGCIGL_01870	1836
1116	1836	100	YIL116W	2743	259	100	PCCGCIGL_01870	1836
1117	1832	100	YCL052C	526	1076	19	PCCGCIGL_01866	1832
1118	1827	100	YCL054W	525	261	100	PCCGCIGL_01861	1827
1119	1826	100	YCL054W-A	524	945	100	PCCGCIGL_01860	1826
1120	1826	70	YIL112W	2747	945	100	PCCGCIGL_01860	1826
1121	1825	100	YCL055W	523	263	100	PCCGCIGL_01859	1825
1122	1824	100	YCL056C	522	264	100	PCCGCIGL_01858	1824
1123	1821	100	YCL057C-A	520	266	100	PCCGCIGL_01855	1821
1124	1821	96	YIL110W	2749	266	100	PCCGCIGL_01855	1821
1125	1813	100	YCL057W	521	268	100	PCCGCIGL_01846	1813
1126	1701	100	YCL058C	518	1292	47	PCCGCIGL_01733	1701
1127	1698	100	YCL058W-A	519	1440	15	PCCGCIGL_01730	1698
1128	1696	100	YCL059C	517	705	95	PCCGCIGL_01728	1696
1129	113	100	YCL061C	516	5539	100	PCCGCIGL_00114	113
1130	111	100	YCL063W	515	4436	100	PCCGCIGL_00112	111
1131	109	100	YCL064C	514	4892	100	PCCGCIGL_00110	109
1132	108	79	YCL066W	513	4438	100	PCCGCIGL_00109	108
1133	108	100	YNL169C	4721	4438	100	PCCGCIGL_00109	108
1134	106	100	YCL067C	512	4894	100	PCCGCIGL_00107	106
1135	103	74	YCL068C	511	4896	100	PCCGCIGL_00104	103
1136	103	100	YNL176C	4717	4896	100	PCCGCIGL_00104	103
1137	102	100	YCL069W	510	4440	100	PCCGCIGL_00103	102
1138	101	100	YCL073C	509	4441	100	PCCGCIGL_00102	101
1139	100	100	YCR001W	574	4442	100	PCCGCIGL_00101	100
1140	98	100	YCR002C	575	8	45	PCCGCIGL_00099	98
1141	97	100	YCR003W	576	4897	100	PCCGCIGL_00098	97
1142	95	100	YCR004C	577	4899	100	PCCGCIGL_00096	95
1143	94	100	YCR005C	578	4443	100	PCCGCIGL_00095	94
1144	93	100	YCR006C	579	4901	100	PCCGCIGL_00094	93
1145	92	100	YCR007C	580	4902	100	PCCGCIGL_00093	92
1146	91	94	YCR008W	581	4903	100	PCCGCIGL_00092	91
1147	91	100	YNL177C	4716	4903	100	PCCGCIGL_00092	91
1148	89	100	YCR009C	582	4904	100	PCCGCIGL_00090	89
1149	86	100	YCR010C	583	4905	100	PCCGCIGL_00087	86
1150	86	68	YNL180C	4714	4905	100	PCCGCIGL_00087	86
1151	82	100	YCR011C	584	4908	100	PCCGCIGL_00083	82
1152	81	100	YCR012W	585	4909	100	PCCGCIGL_00082	81
1153	80	84	YCR014C	586	628	100	PCCGCIGL_00081	80
1154	80	100	YNL183C	4711	628	100	PCCGCIGL_00081	80
1155	76	97	YCR015C	587	632	100	PCCGCIGL_00077	76
1156	76	100	YNL187W	4707	632	100	PCCGCIGL_00077	76
1157	75	100	YCR016W	588	3977	45	PCCGCIGL_00076	75
1158	72	100	YCR017C	589	635	100	PCCGCIGL_00073	72
1159	69	100	YCR018C	590	4911	100	PCCGCIGL_00070	69
1160	65	100	YCR019W	591	4914	100	PCCGCIGL_00066	65
1161	61	100	YCR020C	592	4916	100	PCCGCIGL_00062	61
1162	58	100	YCR020C-A	593	4919	100	PCCGCIGL_00059	58
1163	56	100	YCR020W-B	594	4920	100	PCCGCIGL_00057	56
1164	43	100	YCR021C	595	650	100	PCCGCIGL_00044	43
1165	42	100	YCR022C	596	651	100	PCCGCIGL_00043	42
1166	41	100	YCR023C	597	4927	100	PCCGCIGL_00042	41
1167	40	100	YCR024C	598	4928	100	PCCGCIGL_00041	40
1168	38	100	YCR024C-A	600	2332	91	PCCGCIGL_00039	38
1169	34	78	YCR024C-B	599	3263	32	PCCGCIGL_00035	34
1170	34	100	YNL199C	4696	3263	32	PCCGCIGL_00035	34
1171	33	100	YCR025C	601	3263	21	PCCGCIGL_00034	33
1172	31	100	YCR026C	602	654	100	PCCGCIGL_00032	31
1173	30	100	YCR027C	603	655	100	PCCGCIGL_00031	30
1174	30	94	YNL200C	4695	655	100	PCCGCIGL_00031	30
1175	23	100	YCR028C	604	661	100	PCCGCIGL_00024	23
1176	1780	100	YCR028C-A	605	4500	100	PCCGCIGL_01812	1780
1177	5784	100	YCR030C	606	2417	100	PCCGCIGL_05928	5784
1178	4104	95	YCR033W	609	2904	90	PCCGCIGL_04211	4104
1179	4104	94	YLR289W	3929	2904	90	PCCGCIGL_04211	4104
1180	4104	100	YNL020C	4870	2904	90	PCCGCIGL_04211	4104
1181	4102	92	YCR034W	610	2908	91	PCCGCIGL_04209	4102
1182	4102	92	YLR290C	3930	2908	91	PCCGCIGL_04209	4102
1183	4102	97	YNL021W	4869	2908	91	PCCGCIGL_04209	4102
1184	1537	86	YCR035C	611	244	100	PCCGCIGL_01568	1537
1185	1537	100	YMR157C	4390	244	100	PCCGCIGL_01568	1537
1186	6609	95	YCR036W	612			PCCGCIGL_06767	6609
1187	6609	89	YKL190W	3292			PCCGCIGL_06767	6609
1188	6608	92	YCR037C	613			PCCGCIGL_06766	6608
1189	7103	21	YCR038C	614			PCCGCIGL_07270	7103
1190	7103	23	YCR047C	623			PCCGCIGL_07270	7103
1191	7103	18	YJR019C	3124			PCCGCIGL_07270	7103
1192	7103	25	YMR168C	4402			PCCGCIGL_07270	7103
1193	7103	100	YOR375C	5489			PCCGCIGL_07270	7103
1194	764	100	YCR044C	620	313	100	PCCGCIGL_00773	764
1195	764	100	YJR026W	3129	313	100	PCCGCIGL_00773	764
1196	764	81	YKR086W	3557	313	100	PCCGCIGL_00773	764
1197	5802	77	YCR045C	621	4010	45	PCCGCIGL_05947	5802
1198	5802	100	YDR295C	1202	4010	45	PCCGCIGL_05947	5802
1199	5802	100	YDR300C	1207	4010	45	PCCGCIGL_05947	5802
1200	5802	77	YDR496C	1397	4010	45	PCCGCIGL_05947	5802
1201	5802	94	YHR002W	2452	4010	45	PCCGCIGL_05947	5802
1202	5802	90	YIL091C	2769	4010	45	PCCGCIGL_05947	5802
1203	5802	91	YIL101C	2760	4010	45	PCCGCIGL_05947	5802
1204	5802	77	YJR025C	3128	4010	45	PCCGCIGL_05947	5802
1205	5802	97	YKR096W	3568	4010	45	PCCGCIGL_05947	5802
1206	5802	77	YNL229C	4670	4010	45	PCCGCIGL_05947	5802
1207	5802	90	YNL240C	4660	4010	45	PCCGCIGL_05947	5802
1208	6063	100	YCR046C	622			PCCGCIGL_06212	6063
1209	6063	100	YER137C-A	1670			PCCGCIGL_06212	6063
1210	6063	100	YJR024C	3127			PCCGCIGL_06212	6063
1211	6063	100	YMR167W	4401			PCCGCIGL_06212	6063
1212	5369	100	YCR048W	624	2637	43	PCCGCIGL_05505	5369
1213	4270	84	YCR050C	625	3097	100	PCCGCIGL_04378	4270
1214	4270	100	YMR267W	4506	3097	100	PCCGCIGL_04378	4270
1215	4265	100	YCR051W	626	3333	100	PCCGCIGL_04372	4265
1216	4264	100	YCR052W	627	3333	7	PCCGCIGL_04371	4264
1217	4257	100	YCR053W	628	3327	100	PCCGCIGL_04364	4257
1218	4254	100	YCR054C	629	3072	100	PCCGCIGL_04361	4254
1219	4249	100	YCR057C	630	2475	100	PCCGCIGL_04356	4249
1220	4247	100	YCR059C	631	2478	100	PCCGCIGL_04354	4247
1221	4242	100	YCR060W	632	2483	100	PCCGCIGL_04349	4242
1222	4241	100	YCR061W	633	2484	100	PCCGCIGL_04348	4241
1223	4240	100	YCR063W	634	2485	100	PCCGCIGL_04347	4240
1224	4238	100	YCR065W	635	2508	100	PCCGCIGL_04345	4238
1225	4238	100	YMR282C	4522	2508	100	PCCGCIGL_04345	4238
1226	4231	100	YCR066W	636	3323	100	PCCGCIGL_04338	4231
1227	4231	38	YMR286W	4526	3323	100	PCCGCIGL_04338	4231
1228	4225	100	YCR067C	637	2498	100	PCCGCIGL_04332	4225
1229	4223	85	YCR068W	638	2497	100	PCCGCIGL_04330	4223
1230	4223	100	YMR291W	4531	2497	100	PCCGCIGL_04330	4223
1231	4219	95	YCR069W	639	1193	100	PCCGCIGL_04326	4219
1232	4219	100	YMR292W	4532	1193	100	PCCGCIGL_04326	4219
1233	4218	100	YCR071C	640	1193	88	PCCGCIGL_04325	4218
1234	4215	100	YCR072C	641	2496	100	PCCGCIGL_04322	4215
1235	2477	100	YCR073C	642	4328	95	PCCGCIGL_02523	2477
1236	2477	95	YCR075C	644	4328	95	PCCGCIGL_02523	2477
1237	5336	99	YCR073W-A	643	3754	100	PCCGCIGL_05472	5336
1238	4209	100	YCR075W-A	645	2494	100	PCCGCIGL_04316	4209
1239	4207	100	YCR076C	646	2492	100	PCCGCIGL_04314	4207
1240	4206	100	YCR077C	647	2194	94	PCCGCIGL_04313	4206
1241	4201	52	YCR079W	648	2490	100	PCCGCIGL_04308	4201
1242	4201	100	YMR302C	4542	2490	100	PCCGCIGL_04308	4201
1243	4198	100	YCR081W	649	2489	100	PCCGCIGL_04305	4198
1244	4190	100	YCR082W	650	1208	100	PCCGCIGL_04297	4190
1245	4188	51	YCR083W	651	1210	100	PCCGCIGL_04295	4188
1246	4188	100	YMR308C	4548	1210	100	PCCGCIGL_04295	4188
1247	6258	100	YCR084C	652			PCCGCIGL_06410	6258
1248	6235	99	YCR085W	653			PCCGCIGL_06387	6235
1249	7265	100	YCR086W	654			PCCGCIGL_07434	7265
1250	7266	100	YCR087C-A	655			PCCGCIGL_07435	7266
1251	7272	100	YCR088W	656			PCCGCIGL_07441	7272
1252	7276	100	YCR089W	657			PCCGCIGL_07445	7276
1253	7278	100	YCR090C	658			PCCGCIGL_07447	7278
1254	7280	48	YCR091W	659			PCCGCIGL_07449	7280
1255	7280	100	YDR173C	1079			PCCGCIGL_07449	7280
1256	7282	100	YCR092C	660			PCCGCIGL_07451	7282
1257	7288	100	YCR093W	661			PCCGCIGL_07457	7288
1258	7289	100	YCR094W	662			PCCGCIGL_07458	7289
1259	6591	100	YCR095C	663			PCCGCIGL_06749	6591
1260	7290	100	YCR095W-A	664			PCCGCIGL_07459	7290
1261	7292	100	YCR096C	665			PCCGCIGL_07461	7292
1262	4938	100	YCR097W	666	5362	100	PCCGCIGL_05072	4938
1263	4937	100	YCR098C	667	5363	100	PCCGCIGL_05071	4937
1264	4937	89	YDL045W-A	868	5363	100	PCCGCIGL_05071	4937
1265	4936	100	YCR099C	668	5364	100	PCCGCIGL_05070	4936
1266	4934	99	YCR100C	669	5365	100	PCCGCIGL_05068	4934
1267	4934	100	YDL046W	867	5365	100	PCCGCIGL_05068	4934
1268	4933	100	YCR101C	670	5640	100	PCCGCIGL_05067	4933
1269	4933	100	YDL047W	866	5640	100	PCCGCIGL_05067	4933
1270	4932	100	YCR102C	671	5366	100	PCCGCIGL_05066	4932
1271	4931	100	YCR104W	672	3283	21	PCCGCIGL_05065	4931
1272	4928	97	YCR105W	673	5636	100	PCCGCIGL_05062	4928
1273	4928	100	YDL049C	864	5636	100	PCCGCIGL_05062	4928
1274	4926	100	YCR106W	674	5634	100	PCCGCIGL_05060	4926
1275	4925	100	YCR107W	675	5633	99	PCCGCIGL_05059	4925
1276	4923	100	YCR108C	676	4447	100	PCCGCIGL_05057	4923
1277	7120	99	YDL001W	907			PCCGCIGL_07287	7120
1278	7120	100	YDL053C	861			PCCGCIGL_07287	7120
1279	4918	100	YDL002C	906	5629	100	PCCGCIGL_05052	4918
1280	4918	68	YDL054C	860	5629	100	PCCGCIGL_05052	4918
1281	4910	100	YDL003W	905	5372	100	PCCGCIGL_05043	4910
1282	4908	100	YDL004W	904	5373	100	PCCGCIGL_05041	4908
1283	4908	98	YDL058W	856	5373	100	PCCGCIGL_05041	4908
1284	4903	100	YDL005C	903	5615	98	PCCGCIGL_05036	4903
1285	4903	79	YDR495C	1396	5615	98	PCCGCIGL_05036	4903
1286	4901	100	YDL006W	902	5616	100	PCCGCIGL_05034	4901
1287	4900	100	YDL007C-A	900	5617	100	PCCGCIGL_05033	4900
1288	4898	100	YDL007W	901	5618	100	PCCGCIGL_05030	4898
1289	4898	97	YHR200W	2662	5618	100	PCCGCIGL_05030	4898
1290	5014	100	YDL008W	899	5680	100	PCCGCIGL_05148	5014
1291	5012	100	YDL009C	898	5678	100	PCCGCIGL_05146	5012
1292	5011	100	YDL010W	897	5677	100	PCCGCIGL_05145	5011
1293	5009	100	YDL012C	896	5322	100	PCCGCIGL_05143	5009
1294	5003	100	YDL013W	895	5674	100	PCCGCIGL_05137	5003
1295	4998	100	YDL014W	894	5328	99	PCCGCIGL_05132	4998
1296	4997	100	YDL015C	893	5672	100	PCCGCIGL_05131	4997
1297	4996	100	YDL017W	892	5668	100	PCCGCIGL_05130	4996
1298	4995	100	YDL018C	891	5331	100	PCCGCIGL_05129	4995
1299	4972	100	YDL019C	890	5659	100	PCCGCIGL_05106	4972
1300	4972	12	YNR063W	4949	5659	100	PCCGCIGL_05106	4972
1301	4974	53	YDL020C	889	5341	100	PCCGCIGL_05108	4974
1302	4974	100	YLR050C	3690	5341	100	PCCGCIGL_05108	4974
1303	4975	100	YDL021W	888	5340	100	PCCGCIGL_05109	4975
1304	4982	100	YDL022C-A	886	5663	100	PCCGCIGL_05116	4982
1305	4984	100	YDL022W	887	5334	100	PCCGCIGL_05118	4984
1306	4985	100	YDL024C	885	5664	100	PCCGCIGL_05119	4985
1307	4986	100	YDL025C	884	5333	100	PCCGCIGL_05120	4986
1308	4967	90	YDL027C	883	5656	98	PCCGCIGL_05101	4967
1309	4967	100	YLR054C	3694	5656	98	PCCGCIGL_05101	4967
1310	4964	100	YDL028C	882	5347	100	PCCGCIGL_05098	4964
1311	4963	100	YDL029W	881	5348	99	PCCGCIGL_05097	4963
1312	4962	100	YDL030W	880	5655	100	PCCGCIGL_05096	4962
1313	4961	100	YDL031W	879	5349	92	PCCGCIGL_05095	4961
1314	4960	100	YDL033C	878	5654	100	PCCGCIGL_05094	4960
1315	4959	100	YDL035C	877	5350	100	PCCGCIGL_05093	4959
1316	4956	100	YDL036C	876	5351	100	PCCGCIGL_05090	4956
1317	4954	100	YDL037C	875	5353	100	PCCGCIGL_05088	4954
1318	4951	100	YDL039C	874	5356	99	PCCGCIGL_05085	4951
1319	4946	100	YDL040C	873	5646	100	PCCGCIGL_05080	4946
1320	4945	100	YDL042C	872	5360	100	PCCGCIGL_05079	4945
1321	4944	100	YDL043C	871	5645	100	PCCGCIGL_05078	4944
1322	4943	100	YDL044C	870	2987	22	PCCGCIGL_05077	4943
1323	4941	100	YDL045C	869	5361	100	PCCGCIGL_05075	4941
1324	4930	100	YDL048C	865	5638	100	PCCGCIGL_05064	4930
1325	4922	100	YDL051W	863	5632	100	PCCGCIGL_05056	4922
1326	4921	100	YDL052C	862	5631	100	PCCGCIGL_05055	4921
1327	3723	68	YDL055C	859	5947	100	PCCGCIGL_03821	3723
1328	3723	100	YDL106C	812	5947	100	PCCGCIGL_03821	3723
1329	4911	100	YDL056W	858	5624	100	PCCGCIGL_05044	4911
1330	4909	100	YDL057W	857	5623	100	PCCGCIGL_05042	4909
1331	4907	100	YDL059C	855	5374	100	PCCGCIGL_05040	4907
1332	4906	100	YDL060W	854	5622	100	PCCGCIGL_05039	4906
1333	4902	100	YDL061C	853	5376	100	PCCGCIGL_05035	4902
1334	7704	100	YDL063C	852			PCCGCIGL_07891	7704
1335	3851	100	YDL064W	851	1262	100	PCCGCIGL_03951	3851
1336	3850	100	YDL065C	850	2563	100	PCCGCIGL_03950	3850
1337	3849	100	YDL066W	849	2562	100	PCCGCIGL_03949	3849
1338	3845	100	YDL067C	848	2560	100	PCCGCIGL_03945	3845
1339	3836	100	YDL069C	847	1179	100	PCCGCIGL_03936	3836
1340	3835	100	YDL070W	846	1180	97	PCCGCIGL_03935	3835
1341	3833	100	YDL072C	845	5174	100	PCCGCIGL_03933	3833
1342	3829	100	YDL073W	844	5179	96	PCCGCIGL_03929	3829
1343	3828	100	YDL074C	843	1185	100	PCCGCIGL_03928	3828
1344	3827	100	YDL075W	842	1725	100	PCCGCIGL_03927	3827
1345	3825	100	YDL076C	841	3319	100	PCCGCIGL_03925	3825
1346	3820	100	YDL077C	840	3540	100	PCCGCIGL_03920	3820
1347	3818	75	YDL078C	839	5183	100	PCCGCIGL_03918	3818
1348	3818	100	YGL018C	2088	5183	100	PCCGCIGL_03918	3818
1349	3816	100	YDL079C	838	3543	91	PCCGCIGL_03916	3816
1350	3814	100	YDL080C	837	5185	100	PCCGCIGL_03914	3814
1351	3807	100	YDL081C	836	3546	97	PCCGCIGL_03907	3807
1352	3801	100	YDL082W	835	5195	100	PCCGCIGL_03901	3801
1353	3800	100	YDL083C	834	5196	100	PCCGCIGL_03900	3800
1354	3794	100	YDL084W	833	3553	100	PCCGCIGL_03893	3794
1355	3786	100	YDL085C-A	831	3557	100	PCCGCIGL_03885	3786
1356	3787	100	YDL085W	832	3556	100	PCCGCIGL_03886	3787
1357	3783	100	YDL086W	830	4663	100	PCCGCIGL_03881	3783
1358	3782	100	YDL087C	829	4662	100	PCCGCIGL_03880	3782
1359	3779	100	YDL088C	828	4659	100	PCCGCIGL_03877	3779
1360	3777	100	YDL089W	827	5800	60	PCCGCIGL_03875	3777
1361	3774	100	YDL090C	826	362	92	PCCGCIGL_03872	3774
1362	3774	73	YDL091C	825	362	92	PCCGCIGL_03872	3774
1363	3772	100	YDL092W	824	773	50	PCCGCIGL_03870	3772
1364	3771	100	YDL093W	823	1957	100	PCCGCIGL_03869	3771
1365	3770	100	YDL095W	822	1586	39	PCCGCIGL_03868	3770
1366	3768	100	YDL097C	821	4177	48	PCCGCIGL_03866	3768
1367	3767	100	YDL098C	820	4992	18	PCCGCIGL_03865	3767
1368	3767	82	YML132W	4099	4992	18	PCCGCIGL_03865	3767
1369	3764	100	YDL099W	819	2365	40	PCCGCIGL_03862	3764
1370	3756	100	YDL100C	818	2395	95	PCCGCIGL_03854	3756
1371	3753	100	YDL101C	817	3261	96	PCCGCIGL_03851	3753
1372	3743	82	YDL102W	816	5966	100	PCCGCIGL_03841	3743
1373	3743	100	YML126C	4105	5966	100	PCCGCIGL_03841	3743
1374	3730	100	YDL103C	815	5953	100	PCCGCIGL_03828	3730
1375	3727	100	YDL104C	814	4088	100	PCCGCIGL_03825	3727
1376	3727	100	YML124C	4107	4088	100	PCCGCIGL_03825	3727
1377	3724	100	YDL105W	813	5948	100	PCCGCIGL_03822	3724
1378	3724	96	YML123C	4108	5948	100	PCCGCIGL_03822	3724
1379	3715	100	YDL107W	811	5941	100	PCCGCIGL_03813	3715
1380	3713	86	YDL108W	810	1548	100	PCCGCIGL_03811	3713
1381	3713	100	YML121W	4110	1548	100	PCCGCIGL_03811	3713
1382	3710	100	YDL109C	809	1547	100	PCCGCIGL_03808	3710
1383	6307	100	YDL110C	808			PCCGCIGL_06461	6307
1384	6304	100	YDL111C	807			PCCGCIGL_06458	6304
1385	6302	99	YDL112W	806			PCCGCIGL_06456	6302
1386	6302	100	YLR237W	3877			PCCGCIGL_06456	6302
1387	6298	100	YDL113C	805			PCCGCIGL_06452	6298
1388	6297	100	YDL114W	804			PCCGCIGL_06451	6297
1389	6290	100	YDL115C	803			PCCGCIGL_06444	6290
1390	6289	52	YDL116W	802			PCCGCIGL_06443	6289
1391	6289	100	YLR229C	3872			PCCGCIGL_06443	6289
1392	6725	100	YDL117W	801			PCCGCIGL_06886	6725
1393	6728	100	YDL119C	800			PCCGCIGL_06889	6728
1394	6734	100	YDL120W	799			PCCGCIGL_06895	6734
1395	6735	100	YDL121C	798			PCCGCIGL_06896	6735
1396	6736	100	YDL122W	797			PCCGCIGL_06897	6736
1397	6740	100	YDL123W	796			PCCGCIGL_06901	6740
1398	6745	100	YDL124W	795			PCCGCIGL_06906	6745
1399	6746	100	YDL125C	794			PCCGCIGL_06907	6746
1400	6754	100	YDL126C	793			PCCGCIGL_06915	6754
1401	6756	100	YDL127W	792			PCCGCIGL_06917	6756
1402	6757	100	YDL128W	791			PCCGCIGL_06918	6757
1403	6765	100	YDL129W	790			PCCGCIGL_06926	6765
1404	6766	100	YDL130W	789			PCCGCIGL_06927	6766
1405	6771	100	YDL130W-A	788			PCCGCIGL_06932	6771
1406	3775	94	YDL131W	787	362	93	PCCGCIGL_03873	3775
1407	6774	100	YDL132W	786			PCCGCIGL_06935	6774
1408	6775	97	YDL133C-A	784			PCCGCIGL_06936	6775
1409	6780	92	YDL133W	785			PCCGCIGL_06941	6780
1410	6780	100	YLR208W	3850			PCCGCIGL_06941	6780
1411	2102	100	YDL134C	783	1808	100	PCCGCIGL_02140	2102
1412	2103	100	YDL135C	782	1807	100	PCCGCIGL_02141	2103
1413	2106	100	YDL136W	781	5110	83	PCCGCIGL_02144	2106
1414	2108	100	YDL137W	780	1806	100	PCCGCIGL_02146	2108
1415	2109	100	YDL138W	779	5108	100	PCCGCIGL_02147	2109
1416	2114	100	YDL139C	778	587	100	PCCGCIGL_02152	2114
1417	2115	100	YDL140C	777	588	100	PCCGCIGL_02153	2115
1418	2115	97	YNL335W	4569	588	100	PCCGCIGL_02153	2115
1419	2118	100	YDL141W	776	1510	100	PCCGCIGL_02156	2118
1420	7786	82	YDL142C	775			PCCGCIGL_07975	7786
1421	7786	100	YIL063C	2795			PCCGCIGL_07975	7786
1422	3052	97	YDL143W	774	1885	100	PCCGCIGL_03129	3052
1423	2120	68	YDL144C	773	594	100	PCCGCIGL_02158	2120
1424	2120	100	YNL339C	4567	594	100	PCCGCIGL_02158	2120
1425	2124	100	YDL145C	772	1508	100	PCCGCIGL_02162	2124
1426	2126	100	YDL146W	771	603	100	PCCGCIGL_02164	2126
1427	2128	100	YDL147W	770	1504	100	PCCGCIGL_02166	2128
1428	2129	100	YDL148C	769	1503	100	PCCGCIGL_02167	2129
1429	2028	100	YDL149W	768	2133	99	PCCGCIGL_02066	2028
1430	2027	100	YDL150W	767	1007	99	PCCGCIGL_02065	2027
1431	2029	100	YDL153C	766	5934	99	PCCGCIGL_02067	2029
1432	2033	100	YDL154W	765	4192	98	PCCGCIGL_02071	2033
1433	2037	100	YDL156W	763	5027	98	PCCGCIGL_02075	2037
1434	2037	99	YNR008W	4894	5027	98	PCCGCIGL_02075	2037
1435	2045	94	YDL157C	762	4876	100	PCCGCIGL_02083	2045
1436	2045	100	YNR011C	4897	4876	100	PCCGCIGL_02083	2045
1437	2046	100	YDL159W	761	3890	100	PCCGCIGL_02084	2046
1438	2064	100	YDL160C	759	576	100	PCCGCIGL_02102	2064
1439	2065	100	YDL160C-A	758	575	100	PCCGCIGL_02103	2065
1440	2066	100	YDL161W	757	4887	100	PCCGCIGL_02104	2066
1441	2072	100	YDL164C	756	3820	100	PCCGCIGL_02110	2072
1442	2074	100	YDL165W	755	4888	100	PCCGCIGL_02112	2074
1443	2249	100	YDL167C	753	3421	100	PCCGCIGL_02291	2249
1444	2322	100	YDL168W	752	4956	3	PCCGCIGL_02365	2322
1445	2321	100	YDL169C	751	918	4	PCCGCIGL_02364	2321
1446	2319	100	YDL170W	750	4956	14	PCCGCIGL_02362	2319
1447	2316	100	YDL171C	749	918	9	PCCGCIGL_02359	2316
1448	2312	100	YDL173W	748	2400	95	PCCGCIGL_02355	2312
1449	2310	100	YDL174C	747	4568	97	PCCGCIGL_02353	2310
1450	2303	100	YDL176W	745	4945	90	PCCGCIGL_02346	2303
1451	2273	100	YDL178W	743	17	100	PCCGCIGL_02316	2273
1452	2272	100	YDL179W	742	19	100	PCCGCIGL_02315	2272
1453	2269	100	YDL180W	741	20	100	PCCGCIGL_02312	2269
1454	2251	100	YDL181W	740	3423	100	PCCGCIGL_02294	2251
1455	2330	100	YDL183C	738	4573	67	PCCGCIGL_02373	2330
1456	2330	88	YNL225C	4672	4573	67	PCCGCIGL_02373	2330
1457	2738	100	YDL185W	736	2730	100	PCCGCIGL_02797	2738
1458	2737	100	YDL186W	735	2731	100	PCCGCIGL_02796	2737
1459	2728	100	YDL188C	734	2737	100	PCCGCIGL_02786	2728
1460	2727	100	YDL189W	733	2739	94	PCCGCIGL_02785	2727
1461	2716	100	YDL191W	731	4831	100	PCCGCIGL_02772	2716
1462	2713	100	YDL192W	730	2744	100	PCCGCIGL_02769	2713
1463	2712	100	YDL193W	729	4833	100	PCCGCIGL_02768	2712
1464	2710	100	YDL194W	728	4837	100	PCCGCIGL_02765	2710
1465	2701	100	YDL198C	725	2753	100	PCCGCIGL_02756	2701
1466	2699	100	YDL199C	724	2754	100	PCCGCIGL_02754	2699
1467	2697	100	YDL200C	723	4846	100	PCCGCIGL_02752	2697
1468	2696	100	YDL201W	722	4848	100	PCCGCIGL_02751	2696
1469	2690	100	YDL204W	719	2761	100	PCCGCIGL_02745	2690
1470	7180	100	YDL210W	713			PCCGCIGL_07348	7180
1471	397	90	YDL211C	712	3477	100	PCCGCIGL_00400	397
1472	2680	100	YDL212W	711	4868	100	PCCGCIGL_02732	2680
1473	2674	100	YDL213C	710	2769	100	PCCGCIGL_02726	2674
1474	2654	100	YDL214C	709	798	100	PCCGCIGL_02705	2654
1475	7328	100	YDL215C	708			PCCGCIGL_07497	7328
1476	7328	100	YDL216C	707			PCCGCIGL_07497	7328
1477	7328	100	YDL217C	706			PCCGCIGL_07497	7328
1478	2656	100	YDL218W	705	4873	100	PCCGCIGL_02707	2656
1479	2665	100	YDL220C	703	214	100	PCCGCIGL_02717	2665
1480	2667	100	YDL222C	702	215	100	PCCGCIGL_02719	2667
1481	2638	100	YDL224C	700	803	100	PCCGCIGL_02689	2638
1482	2639	100	YDL225W	699	4823	100	PCCGCIGL_02690	2639
1483	2646	100	YDL226C	698	1964	100	PCCGCIGL_02697	2646
1484	2647	100	YDL227C	697	1963	100	PCCGCIGL_02698	2647
1485	2617	100	YDL229W	696	813	100	PCCGCIGL_02668	2617
1486	2613	100	YDL230W	695	4397	100	PCCGCIGL_02664	2613
1487	1116	100	YDL232W	693	1409	99	PCCGCIGL_01138	1116
1488	1753	100	YDL233W	692	4517	100	PCCGCIGL_01785	1753
1489	1123	100	YDL235C	690	1404	100	PCCGCIGL_01146	1123
1490	7677	100	YDL236W	689			PCCGCIGL_07861	7677
1491	7676	100	YDL237W	688			PCCGCIGL_07860	7676
1492	7675	100	YDL238C	687			PCCGCIGL_07859	7675
1493	7674	100	YDL239C	686			PCCGCIGL_07858	7674
1494	7671	100	YDL240W	685			PCCGCIGL_07854	7671
1495	7670	36	YDL241W	684			PCCGCIGL_07853	7670
1496	7670	100	YER074W-A	1605			PCCGCIGL_07853	7670
1497	7665	100	YDL242W	683			PCCGCIGL_07848	7665
1498	7664	100	YDL243C	682			PCCGCIGL_07847	7664
1499	7663	100	YDL244W	681			PCCGCIGL_07846	7663
1500	7663	63	YER078W-A	1610			PCCGCIGL_07846	7663
1501	7661	100	YDL245C	680			PCCGCIGL_07844	7661
1502	7657	100	YDL246C	679			PCCGCIGL_07840	7657
1503	7655	100	YDL247W	678			PCCGCIGL_07838	7655
1504	7654	100	YDL248W	677			PCCGCIGL_07837	7654
1505	7650	100	YDR001C	908			PCCGCIGL_07833	7650
1506	7649	100	YDR002W	909			PCCGCIGL_07832	7649
1507	7648	90	YDR003W	910			PCCGCIGL_07831	7648
1508	7648	100	YER085C	1617			PCCGCIGL_07831	7648
1509	7645	100	YDR003W-A	911			PCCGCIGL_07827	7645
1510	7637	100	YDR004W	912			PCCGCIGL_07819	7637
1511	7635	100	YDR005C	913			PCCGCIGL_07817	7635
1512	7634	100	YDR006C	914			PCCGCIGL_07816	7634
1513	7633	100	YDR007W	915			PCCGCIGL_07815	7633
1514	7631	100	YDR009W	916			PCCGCIGL_07813	7631
1515	7630	100	YDR010C	917			PCCGCIGL_07812	7630
1516	7629	100	YDR011W	918			PCCGCIGL_07811	7629
1517	7628	100	YDR012W	919			PCCGCIGL_07809	7628
1518	7628	67	YER092W	1625			PCCGCIGL_07809	7628
1519	7623	100	YDR013W	920			PCCGCIGL_07804	7623
1520	7622	100	YDR014W	921			PCCGCIGL_07803	7622
1521	7621	100	YDR014W-A	922			PCCGCIGL_07802	7621
1522	7618	100	YDR016C	923			PCCGCIGL_07798	7618
1523	7614	100	YDR017C	924			PCCGCIGL_07794	7614
1524	7612	100	YDR018C	925			PCCGCIGL_07792	7612
1525	7607	100	YDR019C	926			PCCGCIGL_07787	7607
1526	7605	96	YDR020C	927			PCCGCIGL_07785	7605
1527	7605	100	YER112W	1643			PCCGCIGL_07785	7605
1528	7600	43	YDR021W	928			PCCGCIGL_07780	7600
1529	7600	100	YER115C	1646			PCCGCIGL_07780	7600
1530	7598	100	YDR022C	929			PCCGCIGL_07778	7598
1531	7592	100	YDR023W	930			PCCGCIGL_07772	7592
1532	7592	97	YER120W	1651			PCCGCIGL_07772	7592
1533	7583	100	YDR034C-C	942			PCCGCIGL_07762	7583
1534	7583	99	YER123W	1654			PCCGCIGL_07762	7583
1535	7580	100	YDR034C-D	941			PCCGCIGL_07759	7580
1536	7574	100	YDR034W-B	944			PCCGCIGL_07753	7574
1537	7577	100	YDR035W	945			PCCGCIGL_07756	7577
1538	7578	100	YDR036C	946			PCCGCIGL_07757	7578
1539	7570	100	YDR037W	947			PCCGCIGL_07749	7570
1540	7569	100	YDR038C	948			PCCGCIGL_07748	7569
1541	7565	99	YDR039C	949			PCCGCIGL_07743	7565
1542	7565	100	YKR100C	3572			PCCGCIGL_07743	7565
1543	7563	100	YDR040C	950			PCCGCIGL_07741	7563
1544	7559	100	YDR041W	951			PCCGCIGL_07737	7559
1545	7553	100	YDR042C	952			PCCGCIGL_07731	7553
1546	7551	87	YDR043C	953			PCCGCIGL_07729	7551
1547	7551	100	YKR106W	3578			PCCGCIGL_07729	7551
1548	7548	100	YDR044W	954			PCCGCIGL_07726	7548
1549	7546	100	YDR045C	955			PCCGCIGL_07724	7546
1550	7545	100	YDR046C	956			PCCGCIGL_07723	7545
1551	7544	100	YDR047W	957			PCCGCIGL_07722	7544
1552	7543	100	YDR049W	958			PCCGCIGL_07721	7543
1553	7541	100	YDR050C	959			PCCGCIGL_07719	7541
1554	7539	100	YDR051C	960			PCCGCIGL_07717	7539
1555	7538	100	YDR052C	961			PCCGCIGL_07716	7538
1556	7537	100	YDR054C	962			PCCGCIGL_07715	7537
1557	7530	100	YDR055W	963			PCCGCIGL_07708	7530
1558	7530	98	YLL006W-A	3634			PCCGCIGL_07708	7530
1559	7528	100	YDR056C	964			PCCGCIGL_07706	7528
1560	7526	100	YDR057W	965			PCCGCIGL_07704	7526
1561	7523	100	YDR058C	966			PCCGCIGL_07701	7523
1562	7523	71	YLL009C	3631			PCCGCIGL_07701	7523
1563	7520	100	YDR059C	967			PCCGCIGL_07698	7520
1564	7517	100	YDR060W	968			PCCGCIGL_07695	7517
1565	7516	100	YDR061W	969			PCCGCIGL_07694	7516
1566	7514	100	YDR062W	970			PCCGCIGL_07692	7514
1567	7505	100	YDR063W	971			PCCGCIGL_07683	7505
1568	7504	100	YDR064W	972			PCCGCIGL_07682	7504
1569	7503	100	YDR065W	973			PCCGCIGL_07681	7503
1570	7503	87	YLL018C-A	3623			PCCGCIGL_07681	7503
1571	7496	100	YDR066C	974			PCCGCIGL_07674	7496
1572	7493	100	YDR067C	975			PCCGCIGL_07670	7493
1573	7491	100	YDR068W	976			PCCGCIGL_07668	7491
1574	8063	14	YDR069C	977			PCCGCIGL_08260	8063
1575	8063	100	YKL206C	3279			PCCGCIGL_08260	8063
1576	8063	100	YKL207W	3278			PCCGCIGL_08260	8063
1577	7485	100	YDR070C	978			PCCGCIGL_07662	7485
1578	7484	100	YDR071C	979			PCCGCIGL_07661	7484
1579	7481	100	YDR072C	980			PCCGCIGL_07658	7481
1580	7480	100	YDR073W	981			PCCGCIGL_07657	7480
1581	7479	95	YDR074W	982			PCCGCIGL_07656	7479
1582	7479	50	YIL084C	2776			PCCGCIGL_07656	7479
1583	7479	100	YLL029W	3613			PCCGCIGL_07656	7479
1584	7479	73	YLL030C	3612			PCCGCIGL_07656	7479
1585	7466	100	YDR075W	983			PCCGCIGL_07643	7466
1586	7461	74	YDR076W	984			PCCGCIGL_07638	7461
1587	7461	100	YLL038C	3605			PCCGCIGL_07638	7461
1588	7458	64	YDR077W	985			PCCGCIGL_07635	7458
1589	7458	100	YLL040C	3603			PCCGCIGL_07635	7458
1590	7457	100	YDR078C	986			PCCGCIGL_07634	7457
1591	7455	100	YDR079C-A	988			PCCGCIGL_07632	7455
1592	7455	96	YDR079W	987			PCCGCIGL_07632	7455
1593	7451	100	YDR080W	989			PCCGCIGL_07628	7451
1594	7451	80	YLL046C	3598			PCCGCIGL_07628	7451
1595	7448	100	YDR081C	990			PCCGCIGL_07625	7448
1596	7447	100	YDR082W	991			PCCGCIGL_07624	7447
1597	7446	100	YDR083W	992			PCCGCIGL_07623	7446
1598	7445	100	YDR084C	993			PCCGCIGL_07621	7445
1599	7444	100	YDR085C	994			PCCGCIGL_07620	7444
1600	7441	100	YDR086C	995			PCCGCIGL_07617	7441
1601	7439	100	YDR087C	996			PCCGCIGL_07615	7439
1602	7438	100	YDR088C	997			PCCGCIGL_07614	7438
1603	7437	100	YDR089W	998			PCCGCIGL_07613	7437
1604	7436	100	YDR090C	999			PCCGCIGL_07612	7436
1605	7428	100	YDR091C	1000			PCCGCIGL_07604	7428
1606	7423	100	YDR092W	1001			PCCGCIGL_07599	7423
1607	7420	100	YDR093W	1002			PCCGCIGL_07596	7420
1608	7417	100	YDR096W	1003			PCCGCIGL_07593	7417
1609	7416	100	YDR097C	1004			PCCGCIGL_07592	7416
1610	7413	100	YDR098C	1005			PCCGCIGL_07589	7413
1611	7406	100	YDR098C-A	1007			PCCGCIGL_07582	7406
1612	7403	100	YDR099W	1008			PCCGCIGL_07578	7403
1613	7402	100	YDR100W	1009			PCCGCIGL_07577	7402
1614	7401	100	YDR101C	1010			PCCGCIGL_07576	7401
1615	7381	100	YDR102C	1011			PCCGCIGL_07550	7381
1616	7380	100	YDR103W	1012			PCCGCIGL_07549	7380
1617	7379	100	YDR104C	1013			PCCGCIGL_07548	7379
1618	29	100	YDR105C	1014	656	100	PCCGCIGL_00030	29
1619	7377	100	YDR106W	1015			PCCGCIGL_07546	7377
1620	7377	92	YLR015W	3655			PCCGCIGL_07546	7377
1621	7376	100	YDR107C	1016			PCCGCIGL_07545	7376
1622	7375	100	YDR108W	1017			PCCGCIGL_07544	7375
1623	7373	100	YDR109C	1018			PCCGCIGL_07542	7373
1624	7371	100	YDR110W	1019			PCCGCIGL_07540	7371
1625	7366	100	YDR111C	1020			PCCGCIGL_07535	7366
1626	7364	100	YDR113C	1021			PCCGCIGL_07533	7364
1627	7362	100	YDR114C	1022			PCCGCIGL_07531	7362
1628	7361	69	YDR115W	1023			PCCGCIGL_07530	7361
1629	7361	100	YLR019W	3659			PCCGCIGL_07530	7361
1630	7359	100	YDR116C	1024			PCCGCIGL_07528	7359
1631	7355	100	YDR117C	1025			PCCGCIGL_07524	7355
1632	7354	100	YDR118W	1026			PCCGCIGL_07523	7354
1633	7353	100	YDR119W	1027			PCCGCIGL_07522	7353
1634	7352	100	YDR119W-A	1028			PCCGCIGL_07521	7352
1635	7350	100	YDR120C	1029			PCCGCIGL_07519	7350
1636	7345	100	YDR121W	1030			PCCGCIGL_07514	7345
1637	7344	100	YDR122W	1031			PCCGCIGL_07513	7344
1638	7343	100	YDR123C	1032			PCCGCIGL_07512	7343
1639	7342	100	YDR124W	1033			PCCGCIGL_07511	7342
1640	7341	100	YDR125C	1034			PCCGCIGL_07510	7341
1641	7339	99	YDR126W	1035			PCCGCIGL_07508	7339
1642	7339	100	YLR092W	3730			PCCGCIGL_07508	7339
1643	7338	100	YDR127W	1036			PCCGCIGL_07507	7338
1644	7337	100	YDR128W	1037			PCCGCIGL_07506	7337
1645	7336	100	YDR129C	1038			PCCGCIGL_07505	7336
1646	7333	100	YDR130C	1039			PCCGCIGL_07502	7333
1647	7331	100	YDR131C	1040			PCCGCIGL_07500	7331
1648	7331	67	YLR088W	3726			PCCGCIGL_07500	7331
1649	7330	100	YDR132C	1041			PCCGCIGL_07499	7330
1650	7327	100	YDR135C	1042			PCCGCIGL_07496	7327
1651	7325	100	YDR155C	1059			PCCGCIGL_07494	7325
1652	7322	100	YDR156W	1060			PCCGCIGL_07491	7322
1653	7320	100	YDR157W	1061			PCCGCIGL_07489	7320
1654	7320	21	YLR085C	3723			PCCGCIGL_07489	7320
1655	7319	100	YDR158W	1062			PCCGCIGL_07488	7319
1656	7317	100	YDR159W	1063			PCCGCIGL_07486	7317
1657	7315	100	YDR160W	1064			PCCGCIGL_07484	7315
1658	7313	100	YDR161W	1065			PCCGCIGL_07482	7313
1659	7310	100	YDR162C	1066			PCCGCIGL_07479	7310
1660	7309	100	YDR163W	1067			PCCGCIGL_07478	7309
1661	7307	95	YDR164C	1068			PCCGCIGL_07476	7307
1662	7307	100	YLR070C	3709			PCCGCIGL_07476	7307
1663	7305	15	YDR165W	1069			PCCGCIGL_07474	7305
1664	7305	100	YLR068W	3707			PCCGCIGL_07474	7305
1665	7295	100	YDR169C-A	1074			PCCGCIGL_07464	7295
1666	7293	100	YDR170C	1075			PCCGCIGL_07462	7293
1667	7287	100	YDR170W-A	1076			PCCGCIGL_07456	7287
1668	7283	100	YDR171W	1077			PCCGCIGL_07452	7283
1669	7281	100	YDR172W	1078			PCCGCIGL_07450	7281
1670	7279	100	YDR174W	1080			PCCGCIGL_07448	7279
1671	7277	100	YDR175C	1081			PCCGCIGL_07446	7277
1672	7273	100	YDR176W	1082			PCCGCIGL_07442	7273
1673	7270	100	YDR177W	1083			PCCGCIGL_07439	7270
1674	7269	100	YDR178W	1084			PCCGCIGL_07438	7269
1675	7268	100	YDR179C	1085			PCCGCIGL_07437	7268
1676	7267	100	YDR179W-A	1086			PCCGCIGL_07436	7267
1677	7264	100	YDR180W	1087			PCCGCIGL_07433	7264
1678	7263	100	YDR181C	1088			PCCGCIGL_07432	7263
1679	7262	100	YDR182W	1089			PCCGCIGL_07431	7262
1680	7262	34	YLR455W	4088			PCCGCIGL_07431	7262
1681	7261	100	YDR182W-A	1090			PCCGCIGL_07430	7261
1682	7251	100	YDR183W	1091			PCCGCIGL_07420	7251
1683	7249	90	YDR184C	1092			PCCGCIGL_07418	7249
1684	7249	100	YPL038W	5752			PCCGCIGL_07418	7249
1685	7248	100	YDR185C	1093			PCCGCIGL_07417	7248
1686	7243	100	YDR186C	1094			PCCGCIGL_07412	7243
1687	7242	69	YDR188W	1095			PCCGCIGL_07411	7242
1688	7242	100	YPL032C	5757			PCCGCIGL_07411	7242
1689	7237	59	YDR189W	1096			PCCGCIGL_07405	7237
1690	7237	100	YPL028W	5761			PCCGCIGL_07405	7237
1691	7236	100	YDR190C	1097			PCCGCIGL_07404	7236
1692	7236	85	YPL027W	5762			PCCGCIGL_07404	7236
1693	7229	100	YDR191W	1098			PCCGCIGL_07397	7229
1694	7226	100	YDR192C	1099			PCCGCIGL_07394	7226
1695	7223	100	YDR194C	1100			PCCGCIGL_07391	7223
1696	5757	100	YDR194W-A	1101	1922	100	PCCGCIGL_05900	5757
1697	5760	100	YDR195W	1102	1920	100	PCCGCIGL_05903	5760
1698	5762	81	YDR196C	1103	1664	100	PCCGCIGL_05905	5762
1699	5762	100	YOL005C	5127	1664	100	PCCGCIGL_05905	5762
1700	5763	100	YDR197W	1104	1919	100	PCCGCIGL_05906	5763
1701	5765	100	YDR198C	1105	2423	100	PCCGCIGL_05908	5765
1702	5769	100	YDR210W-B	1117	3614	100	PCCGCIGL_05913	5769
1703	5772	79	YDR211W	1120	2422	100	PCCGCIGL_05916	5772
1704	5772	100	YOL008W	5124	2422	100	PCCGCIGL_05916	5772
1705	5773	100	YDR212W	1121	3610	100	PCCGCIGL_05917	5773
1706	5773	64	YOL009C	5123	3610	100	PCCGCIGL_05917	5773
1707	5776	100	YDR213W	1122	3607	100	PCCGCIGL_05920	5776
1708	5777	100	YDR214W	1123	2420	100	PCCGCIGL_05921	5777
1709	5456	100	YDR215C	1124	983	100	PCCGCIGL_05593	5456
1710	5454	100	YDR216W	1125	985	90	PCCGCIGL_05591	5454
1711	5448	97	YDR218C	1127	1688	100	PCCGCIGL_05585	5448
1712	5448	100	YOL014W	5117	1688	100	PCCGCIGL_05585	5448
1713	5447	22	YDR219C	1128	1689	100	PCCGCIGL_05584	5447
1714	5447	100	YOL015W	5116	1689	100	PCCGCIGL_05584	5447
1715	5438	100	YDR221W	1129	993	100	PCCGCIGL_05575	5438
1716	5438	96	YOL019W	5112	993	100	PCCGCIGL_05575	5438
1717	5983	100	YDR222W	1130			PCCGCIGL_06130	5983
1718	5982	100	YDR223W	1131			PCCGCIGL_06129	5982
1719	5979	100	YDR224C	1132			PCCGCIGL_06126	5979
1720	5970	100	YDR225W	1133			PCCGCIGL_06116	5970
1721	5971	100	YDR226W	1134			PCCGCIGL_06117	5971
1722	5973	100	YDR227W	1135			PCCGCIGL_06119	5973
1723	5974	100	YDR228C	1136			PCCGCIGL_06120	5974
1724	5975	100	YDR229W	1137			PCCGCIGL_06122	5975
1725	5977	100	YDR231C	1138			PCCGCIGL_06124	5977
1726	5968	100	YDR232W	1139			PCCGCIGL_06114	5968
1727	5967	100	YDR233C	1140			PCCGCIGL_06113	5967
1728	5966	100	YDR234W	1141			PCCGCIGL_06112	5966
1729	5957	100	YDR235W	1142			PCCGCIGL_06103	5957
1730	5950	100	YDR236C	1143			PCCGCIGL_06096	5950
1731	5949	100	YDR237W	1144			PCCGCIGL_06095	5949
1732	5947	100	YDR238C	1145			PCCGCIGL_06093	5947
1733	5945	100	YDR239C	1146			PCCGCIGL_06091	5945
1734	5944	100	YDR240C	1147			PCCGCIGL_06090	5944
1735	5941	100	YDR242W	1148			PCCGCIGL_06087	5941
1736	5938	100	YDR243C	1149			PCCGCIGL_06084	5938
1737	5938	88	YGR292W	2393			PCCGCIGL_06084	5938
1738	5937	100	YDR244W	1150			PCCGCIGL_06083	5937
1739	5936	100	YDR245W	1151			PCCGCIGL_06082	5936
1740	5934	100	YDR246W	1152			PCCGCIGL_06080	5934
1741	5934	32	YHL015W-A	2432			PCCGCIGL_06080	5934
1742	5933	100	YDR246W-A	1153			PCCGCIGL_06079	5933
1743	5933	88	YHL016C	2431			PCCGCIGL_06079	5933
1744	5929	100	YDR247W	1154			PCCGCIGL_06075	5929
1745	5927	100	YDR248C	1155			PCCGCIGL_06073	5927
1746	5925	100	YDR249C	1156			PCCGCIGL_06070	5925
1747	5924	100	YDR251W	1157			PCCGCIGL_06069	5924
1748	5922	100	YDR252W	1158			PCCGCIGL_06067	5922
1749	5922	59	YHL020C	2427			PCCGCIGL_06067	5922
1750	5919	100	YDR253C	1159			PCCGCIGL_06064	5919
1751	5913	100	YDR254W	1160			PCCGCIGL_06058	5913
1752	5907	100	YDR255C	1161			PCCGCIGL_06052	5907
1753	5907	99	YHL025W	2422			PCCGCIGL_06052	5907
1754	5906	100	YDR256C	1162			PCCGCIGL_06051	5906
1755	5905	100	YDR257C	1163			PCCGCIGL_06050	5905
1756	5903	100	YDR258C	1164			PCCGCIGL_06048	5903
1757	5901	100	YDR259C	1165			PCCGCIGL_06046	5901
1758	5873	100	YDR267C	1177			PCCGCIGL_06018	5873
1759	5872	100	YDR268W	1178			PCCGCIGL_06017	5872
1760	5871	100	YDR270W	1179			PCCGCIGL_06016	5871
1761	5869	100	YDR272W	1180			PCCGCIGL_06014	5869
1762	5867	100	YDR273W	1181			PCCGCIGL_06012	5867
1763	5864	100	YDR274C	1182			PCCGCIGL_06009	5864
1764	5864	56	YLL066C	3581			PCCGCIGL_06009	5864
1765	5864	56	YLL066W-B	3580			PCCGCIGL_06009	5864
1766	5864	56	YLR011W	3651			PCCGCIGL_06009	5864
1767	5864	56	YLR012C	3652			PCCGCIGL_06009	5864
1768	5856	100	YDR275W	1183			PCCGCIGL_06001	5856
1769	5855	100	YDR276C	1184			PCCGCIGL_06000	5855
1770	5852	100	YDR277C	1185			PCCGCIGL_05997	5852
1771	5850	100	YDR278C	1186			PCCGCIGL_05995	5850
1772	5848	100	YDR279W	1187			PCCGCIGL_05993	5848
1773	5846	100	YDR280W	1188			PCCGCIGL_05991	5846
1774	5846	81	YHL040C	2407			PCCGCIGL_05991	5846
1775	5845	100	YDR281C	1189			PCCGCIGL_05990	5845
1776	5844	100	YDR282C	1190			PCCGCIGL_05989	5844
1777	5840	100	YDR283C	1191			PCCGCIGL_05985	5840
1778	5839	100	YDR284C	1192			PCCGCIGL_05984	5839
1779	5835	100	YDR285W	1193			PCCGCIGL_05980	5835
1780	5830	100	YDR286C	1194			PCCGCIGL_05975	5830
1781	5825	100	YDR287W	1195			PCCGCIGL_05970	5825
1782	5819	100	YDR288W	1196			PCCGCIGL_05964	5819
1783	5817	100	YDR289C	1197			PCCGCIGL_05962	5817
1784	5814	100	YDR291W	1198			PCCGCIGL_05959	5814
1785	5812	100	YDR292C	1199			PCCGCIGL_05957	5812
1786	5807	100	YDR293C	1200			PCCGCIGL_05952	5807
1787	5805	100	YDR294C	1201			PCCGCIGL_05950	5805
1788	5805	70	YHR001W	2450			PCCGCIGL_05950	5805
1789	1477	98	YDR296W	1203	345	100	PCCGCIGL_01508	1477
1790	1477	98	YDR301W	1208	345	100	PCCGCIGL_01508	1477
1791	1477	96	YHR001W-A	2451	345	100	PCCGCIGL_01508	1477
1792	1477	100	YKR095W-A	3567	345	100	PCCGCIGL_01508	1477
1793	1524	92	YDR297W	1204	902	100	PCCGCIGL_01555	1524
1794	1524	92	YDR302W	1209	902	100	PCCGCIGL_01555	1524
1795	1524	91	YHR003C	2453	902	100	PCCGCIGL_01555	1524
1796	1524	100	YIL098C	2762	902	100	PCCGCIGL_01555	1524
1797	1524	94	YKR097W	3569	902	100	PCCGCIGL_01555	1524
1798	6534	91	YDR298C	1205			PCCGCIGL_06692	6534
1799	6534	91	YDR303C	1210			PCCGCIGL_06692	6534
1800	6534	94	YER173W	1708			PCCGCIGL_06692	6534
1801	6534	92	YHR004C	2454			PCCGCIGL_06692	6534
1802	6534	90	YIL092W	2768			PCCGCIGL_06692	6534
1803	6534	91	YKR098C	3570			PCCGCIGL_06692	6534
1804	6534	100	YLR448W	4081			PCCGCIGL_06692	6534
1805	6534	90	YNL241C	4659			PCCGCIGL_06692	6534
1806	5799	91	YDR299W	1206	3595	100	PCCGCIGL_05944	5799
1807	5799	91	YDR304C	1211	3595	100	PCCGCIGL_05944	5799
1808	5799	96	YDR305C	1212	3595	100	PCCGCIGL_05944	5799
1809	5799	91	YHR005C	2455	3595	100	PCCGCIGL_05944	5799
1810	5799	97	YHR005C-A	2456	3595	100	PCCGCIGL_05944	5799
1811	5799	100	YHR006W	2457	3595	100	PCCGCIGL_05944	5799
1812	5799	90	YKR099W	3571	3595	100	PCCGCIGL_05944	5799
1813	5794	100	YDR306C	1213	2413	100	PCCGCIGL_05939	5794
1814	5792	100	YDR307W	1214	2414	99	PCCGCIGL_05937	5792
1815	5790	100	YDR308C	1215	2415	100	PCCGCIGL_05935	5790
1816	5790	82	YHR007C	2458	2415	100	PCCGCIGL_05935	5790
1817	5786	100	YDR309C	1216	3602	100	PCCGCIGL_05931	5786
1818	5460	100	YDR310C	1217	982	100	PCCGCIGL_05597	5460
1819	5463	95	YDR311W	1218	1680	100	PCCGCIGL_05600	5463
1820	5463	100	YHR012W	2464	1680	100	PCCGCIGL_05600	5463
1821	5464	100	YDR312W	1219	1678	100	PCCGCIGL_05601	5464
1822	5469	100	YDR313C	1220	1676	100	PCCGCIGL_05606	5469
1823	5469	96	YHR015W	2467	1676	100	PCCGCIGL_05606	5469
1824	5473	100	YDR314C	1221	1672	100	PCCGCIGL_05610	5473
1825	5477	100	YDR315C	1222	970	100	PCCGCIGL_05614	5477
1826	5478	100	YDR316W	1223	969	100	PCCGCIGL_05615	5478
1827	5479	81	YDR316W-A	1224	1521	100	PCCGCIGL_05616	5479
1828	5479	100	YHR017W	2469	1521	100	PCCGCIGL_05616	5479
1829	5480	100	YDR316W-B	1225	1667	100	PCCGCIGL_05617	5480
1830	5481	100	YDR317W	1226	1668	100	PCCGCIGL_05618	5481
1831	5486	100	YDR318W	1227	182	100	PCCGCIGL_05623	5486
1832	5491	100	YDR319C	1228	187	100	PCCGCIGL_05628	5491
1833	5493	100	YDR320C	1229	2689	94	PCCGCIGL_05631	5493
1834	5495	100	YDR320C-A	1230	189	100	PCCGCIGL_05633	5495
1835	5497	100	YDR321W	1231	74	99	PCCGCIGL_05636	5497
1836	5502	100	YDR333C	1243	4284	98	PCCGCIGL_05641	5502
1837	5503	100	YDR334W	1244	2270	98	PCCGCIGL_05642	5503
1838	5503	97	YOL086C	5047	2270	98	PCCGCIGL_05642	5503
1839	5504	100	YDR335W	1245	1695	98	PCCGCIGL_05643	5504
1840	5506	100	YDR336W	1246	2149	98	PCCGCIGL_05645	5506
1841	5512	100	YDR337W	1247	1007	98	PCCGCIGL_05651	5512
1842	5513	100	YDR338C	1248	5934	98	PCCGCIGL_05652	5513
1843	5515	100	YDR339C	1249	2133	98	PCCGCIGL_05654	5515
1844	5517	100	YDR341C	1250	1119	98	PCCGCIGL_05656	5517
1845	5519	100	YDR342C	1251	3869	98	PCCGCIGL_05658	5519
1846	5521	100	YDR343C	1252	3896	98	PCCGCIGL_05660	5521
1847	5523	100	YDR344C	1253	2680	96	PCCGCIGL_05662	5523
1848	5524	100	YDR345C	1254	4616	94	PCCGCIGL_05663	5524
1849	5525	78	YDR346C	1255	1275	94	PCCGCIGL_05664	5525
1850	5525	100	YOL091W	5041	1275	94	PCCGCIGL_05664	5525
1851	5531	100	YDR347W	1256	5536	94	PCCGCIGL_05670	5531
1852	5535	100	YDR348C	1257	2134	94	PCCGCIGL_05674	5535
1853	5536	100	YDR349C	1258	4193	94	PCCGCIGL_05675	5536
1854	5540	100	YDR350C	1259	4188	94	PCCGCIGL_05679	5540
1855	5541	100	YDR351W	1260	1225	94	PCCGCIGL_05680	5541
1856	5543	100	YDR352W	1261	73	98	PCCGCIGL_05683	5543
1857	5554	100	YDR353W	1262	5936	94	PCCGCIGL_05694	5554
1858	5554	100	YOL097C	5035	5936	94	PCCGCIGL_05694	5554
1859	5555	100	YDR354W	1263	2268	93	PCCGCIGL_05695	5555
1860	5556	100	YDR356W	1264	1795	93	PCCGCIGL_05696	5556
1861	5557	100	YDR357C	1265	557	93	PCCGCIGL_05697	5557
1862	5558	100	YDR358W	1266	941	93	PCCGCIGL_05698	5558
1863	5558	39	YOL097W-A	5034	941	93	PCCGCIGL_05698	5558
1864	5559	100	YDR359C	1267	4045	93	PCCGCIGL_05699	5559
1865	4987	100	YDR361C	1268	5665	100	PCCGCIGL_05121	4987
1866	4987	60	YNR070W	4956	5665	100	PCCGCIGL_05121	4987
1867	5568	100	YDR362C	1269	64	99	PCCGCIGL_05709	5568
1868	5573	100	YDR363W	1270	1179	34	PCCGCIGL_05714	5573
1869	5574	100	YDR363W-A	1271	3621	100	PCCGCIGL_05715	5574
1870	5576	100	YDR364C	1272	1946	100	PCCGCIGL_05717	5576
1871	5577	100	YDR365C	1273	5807	100	PCCGCIGL_05718	5577
1872	5578	100	YDR365W-A	1274	343	93	PCCGCIGL_05719	5578
1873	5580	100	YDR365W-B	1275	5805	100	PCCGCIGL_05721	5580
1874	5582	100	YDR366C	1276	5804	100	PCCGCIGL_05723	5582
1875	5583	100	YDR367W	1277	5803	100	PCCGCIGL_05724	5583
1876	5585	100	YDR368W	1278	5800	100	PCCGCIGL_05726	5585
1877	5586	100	YDR369C	1279	5802	96	PCCGCIGL_05727	5586
1878	5589	100	YDR370C	1280	2127	100	PCCGCIGL_05730	5589
1879	5821	99	YDR371W	1281			PCCGCIGL_05966	5821
1880	5821	100	YOL123W	5008			PCCGCIGL_05966	5821
1881	5821	93	YOR115C	5242			PCCGCIGL_05966	5821
1882	5601	100	YDR372C	1282	2069	100	PCCGCIGL_05742	5601
1883	5603	100	YDR373W	1283	2071	100	PCCGCIGL_05744	5603
1884	5604	98	YDR374C	1284	2250	100	PCCGCIGL_05745	5604
1885	5604	100	YOL126C	5005	2250	100	PCCGCIGL_05745	5604
1886	5605	100	YDR374W-A	1285	2116	100	PCCGCIGL_05746	5605
1887	5609	100	YDR375C	1286	2253	100	PCCGCIGL_05751	5609
1888	5610	100	YDR376W	1287	2075	100	PCCGCIGL_05752	5610
1889	5611	100	YDR377W	1288	2254	100	PCCGCIGL_05753	5611
1890	5615	100	YDR378C	1289	2256	100	PCCGCIGL_05757	5615
1891	5617	100	YDR379C-A	1291	2079	100	PCCGCIGL_05759	5617
1892	5621	100	YDR379W	1290	2081	100	PCCGCIGL_05763	5621
1893	5621	100	YDR511W	1411	2081	100	PCCGCIGL_05763	5621
1894	5624	100	YDR380W	1292	192	100	PCCGCIGL_05766	5624
1895	5625	100	YDR381C-A	1294	2083	100	PCCGCIGL_05767	5625
1896	5626	100	YDR381W	1293	2084	100	PCCGCIGL_05768	5626
1897	5628	100	YDR382W	1295	194	100	PCCGCIGL_05770	5628
1898	5630	30	YDR383C	1296	2087	100	PCCGCIGL_05772	5630
1899	5630	100	YLR431C	4065	2087	100	PCCGCIGL_05772	5630
1900	5637	100	YDR384C	1297	110	42	PCCGCIGL_05779	5637
1901	5638	100	YDR385W	1298	197	100	PCCGCIGL_05780	5638
1902	5639	100	YDR386W	1299	2096	100	PCCGCIGL_05781	5639
1903	5640	100	YDR387C	1300	2095	100	PCCGCIGL_05782	5640
1904	5641	100	YDR388W	1301	198	100	PCCGCIGL_05783	5641
1905	5646	100	YDR389W	1302	2098	100	PCCGCIGL_05788	5646
1906	5647	100	YDR390C	1303	5754	95	PCCGCIGL_05789	5647
1907	5652	100	YDR391C	1304	2104	100	PCCGCIGL_05794	5652
1908	5655	100	YDR392W	1305	70	100	PCCGCIGL_05797	5655
1909	5656	90	YDR393W	1306	69	100	PCCGCIGL_05798	5656
1910	5656	100	YLR421C	4056	69	100	PCCGCIGL_05798	5656
1911	5657	100	YDR394W	1307	68	100	PCCGCIGL_05799	5657
1912	5661	44	YDR395W	1308	2107	100	PCCGCIGL_05803	5661
1913	5661	100	YLR419W	4054	2107	100	PCCGCIGL_05803	5661
1914	5663	100	YDR397C	1309	66	100	PCCGCIGL_05805	5663
1915	5666	100	YDR398W	1310	3955	100	PCCGCIGL_05808	5666
1916	5667	71	YDR399W	1311	3956	100	PCCGCIGL_05809	5667
1917	5667	100	YLR414C	4050	3956	100	PCCGCIGL_05809	5667
1918	5670	100	YDR400W	1312	3959	100	PCCGCIGL_05812	5670
1919	5671	100	YDR402C	1313	2109	100	PCCGCIGL_05813	5671
1920	5674	100	YDR403W	1314	3962	100	PCCGCIGL_05817	5674
1921	5676	100	YDR404C	1315	2112	100	PCCGCIGL_05819	5676
1922	5676	99	YLR412W	4047	2112	100	PCCGCIGL_05819	5676
1923	5678	100	YDR405W	1316	3964	100	PCCGCIGL_05821	5678
1924	5680	100	YDR406W	1317	3965	100	PCCGCIGL_05823	5680
1925	5684	100	YDR407C	1318	2118	100	PCCGCIGL_05827	5684
1926	5684	100	YLR411W	4046	2118	100	PCCGCIGL_05827	5684
1927	5685	57	YDR408C	1319	2119	100	PCCGCIGL_05828	5685
1928	5685	100	YLR410W-B	4045	2119	100	PCCGCIGL_05828	5685
1929	5689	100	YDR409W	1320	3967	100	PCCGCIGL_05832	5689
1930	5690	96	YDR410C	1321	2261	100	PCCGCIGL_05833	5690
1931	5690	100	YLR410W-A	4044	2261	100	PCCGCIGL_05833	5690
1932	5694	100	YDR411C	1322	2260	100	PCCGCIGL_05837	5694
1933	5695	100	YDR412W	1323	4309	100	PCCGCIGL_05838	5695
1934	5698	100	YDR414C	1324	2263	100	PCCGCIGL_05841	5698
1935	5701	71	YDR415C	1325	2265	100	PCCGCIGL_05844	5701
1936	5701	100	YLR406C-A	4039	2265	100	PCCGCIGL_05844	5701
1937	5703	100	YDR416W	1326	2060	100	PCCGCIGL_05846	5703
1938	5704	100	YDR418W	1327	2271	100	PCCGCIGL_05847	5704
1939	5709	100	YDR419W	1328	3942	100	PCCGCIGL_05852	5709
1940	5712	100	YDR420W	1329	3944	100	PCCGCIGL_05855	5712
1941	5712	73	YGR263C	2368	3944	100	PCCGCIGL_05855	5712
1942	5713	100	YDR421W	1330	3945	100	PCCGCIGL_05856	5713
1943	5715	100	YDR422C	1331	3946	93	PCCGCIGL_05858	5715
1944	5720	100	YDR423C	1332	3623	100	PCCGCIGL_05863	5720
1945	5725	100	YDR424C	1333	1943	100	PCCGCIGL_05868	5725
1946	5726	100	YDR425W	1334	1942	100	PCCGCIGL_05869	5726
1947	5727	100	YDR427W	1335	5808	100	PCCGCIGL_05870	5727
1948	5730	98	YDR428C	1336	1654	100	PCCGCIGL_05873	5730
1949	5730	100	YGR268C	2372	1654	100	PCCGCIGL_05873	5730
1950	5736	100	YDR429C	1337	1657	100	PCCGCIGL_05879	5736
1951	5747	100	YDR430C	1338	1933	100	PCCGCIGL_05890	5747
1952	5748	100	YDR432W	1339	1932	100	PCCGCIGL_05891	5748
1953	5748	74	YNR075C-A	4962	1932	100	PCCGCIGL_05891	5748
1954	5751	100	YDR434W	1340	1929	100	PCCGCIGL_05894	5751
1955	5752	100	YDR435C	1341	1928	100	PCCGCIGL_05895	5752
1956	5754	100	YDR436W	1342	1925	100	PCCGCIGL_05897	5754
1957	5755	100	YDR437W	1343	940	13	PCCGCIGL_05898	5755
1958	7219	85	YDR438W	1344			PCCGCIGL_07387	7219
1959	7219	100	YPL016W	5772			PCCGCIGL_07387	7219
1960	7216	100	YDR439W	1345			PCCGCIGL_07384	7216
1961	7212	100	YDR440W	1346			PCCGCIGL_07380	7212
1962	7206	100	YDR441C	1347			PCCGCIGL_07374	7206
1963	7206	69	YPL012W	5776			PCCGCIGL_07374	7206
1964	2195	100	YDR443C	1348	3159	100	PCCGCIGL_02237	2195
1965	2193	100	YDR444W	1349	3157	100	PCCGCIGL_02235	2193
1966	2191	100	YDR446W	1350	4181	52	PCCGCIGL_02233	2191
1967	2189	100	YDR447C	1351	3156	100	PCCGCIGL_02231	2189
1968	2187	100	YDR448W	1352	4183	100	PCCGCIGL_02228	2187
1969	2186	100	YDR449C	1353	4184	100	PCCGCIGL_02227	2186
1970	2155	74	YDR450W	1354	3145	100	PCCGCIGL_02196	2155
1971	2155	100	YNL302C	4599	3145	100	PCCGCIGL_02196	2155
1972	3490	68	YDR451C	1355	730	99	PCCGCIGL_03580	3490
1973	3490	19	YNL301C	4600	730	99	PCCGCIGL_03580	3490
1974	3490	100	YNR057C	4943	730	99	PCCGCIGL_03580	3490
1975	2161	100	YDR452W	1356	1487	100	PCCGCIGL_02202	2161
1976	2163	100	YDR453C	1357	1485	97	PCCGCIGL_02204	2163
1977	2164	100	YDR454C	1358	1483	100	PCCGCIGL_02205	2164
1978	2165	100	YDR456W	1359	1482	100	PCCGCIGL_02206	2165
1979	2166	100	YDR457W	1360	1481	100	PCCGCIGL_02207	2166
1980	2166	100	YNL299W	4602	1481	100	PCCGCIGL_02207	2166
1981	2168	100	YDR458C	1361	1480	93	PCCGCIGL_02209	2168
1982	1664	100	YDR459C	1362	1304	65	PCCGCIGL_01696	1664
1983	1661	100	YDR460W	1363	4996	100	PCCGCIGL_01693	1661
1984	1661	93	YLR032W	3672	4996	100	PCCGCIGL_01693	1661
1985	1658	100	YDR461C-A	1365	4586	100	PCCGCIGL_01690	1658
1986	1658	100	YLR029C	3669	4586	100	PCCGCIGL_01690	1658
1987	1657	100	YDR461W	1364	4587	100	PCCGCIGL_01689	1657
1988	1653	82	YDR462W	1366	4999	100	PCCGCIGL_01685	1653
1989	1653	100	YLR026C	3666	4999	100	PCCGCIGL_01685	1653
1990	766	21	YDR463W	1367	315	100	PCCGCIGL_00775	766
1991	766	100	YER147C	1681	315	100	PCCGCIGL_00775	766
1992	1647	100	YDR468C	1371	4594	100	PCCGCIGL_01679	1647
1993	1629	100	YDR469W	1372	3747	34	PCCGCIGL_01661	1629
1994	1625	100	YDR470C	1373	4602	100	PCCGCIGL_01657	1625
1995	1608	100	YDR476C	1378	4616	93	PCCGCIGL_01640	1608
1996	1602	100	YDR478W	1380	3800	98	PCCGCIGL_01633	1602
[truncated: 3,793 more rows]

## Sheet: Table S5
Reaction database obtained from Kbase
DATABASE	NAME	EC NUMBER(S)	KEGG ID(S)	DELTAG (kcal/mol)	DELTAG ERROR (kcal/mol)	EQUATION	NAME EQ	THERMODYNAMIC FEASIBILTY
rxn05785	rxn05785			10000000	10000000	cpd11463 <=> cpd12036	Protein <=> L-Arginyl-tRNA	<=>
rxn05784	rxn05784		R00166	10000000	10000000	cpd11463 <=> cpd12003	Protein <=> L-Leucyl-tRNA	<=>
rxn05783	rxn05783		R00165	10000000	10000000	cpd11463 <=> cpd11770	Protein <=> L-Alanyl-tRNA	<=>
rxn05782	Phosphoprotein phosphohydrolase	|3.1.3.16|	R00164	10000000	10000000	cpd00001 + cpd11698 <=> cpd00009 + cpd11463	H2O + Phosphoprotein <=> Phosphate + Protein	<=>
rxn05781	ATP:protein phosphotransferase	|2.7.1.13|2.7.11.1|2.7.11.8|2.7.11.9|2.7.11.10|2.7.11.11|2.7.11.12|2.7.11.13|2.7.11.17|2.7.11.21|2.7.11.22|2.7.11.24|2.7.11.25|2.7.11.30|2.7.12.1|2.7.12.2|	R00162	10000000	10000000	cpd00002 + cpd11463 <=> cpd00008 + cpd11698	ATP + Protein <=> ADP + Phosphoprotein	<=>
rxn05780	Reduced ferredoxin:dinitrogen oxidoreductase (ATP-hydrolysing)	|1.18.6.1|		10000000	10000000	(2) cpd00067 + cpd03177 + (2) cpd12713 <=> cpd00013	2 H+ + Hydrazine + 2 e- <=> NH3	<=>
rxn05779	rxn05779	|1.4.1.1|1.4.1.2|1.4.1.3|1.4.1.4|1.4.1.5|1.4.1.7|1.4.1.8|1.4.1.9|1.4.1.10|1.4.1.12|1.4.1.15|1.4.1.19|1.4.1.20|	R00146	9.927	1.339	cpd00001 + cpd00006 + cpd03077 <=> cpd00005 + cpd00013 + cpd11625	H2O + TPN + alpha-Amino acid <=> TPNH + NH3 + 2-Oxo acid	<=>
rxn05778	rxn05778	|1.4.1.1|1.4.1.2|1.4.1.3|1.4.1.4|1.4.1.5|1.4.1.7|1.4.1.8|1.4.1.9|1.4.1.10|1.4.1.12|1.4.1.15|1.4.1.19|1.4.1.20|	R00145	9.927	1.339	cpd00001 + cpd00003 + cpd03077 <=> cpd00004 + cpd00013 + cpd11625	H2O + NAD + alpha-Amino acid <=> NADH + NH3 + 2-Oxo acid	<=>
rxn05777	ATP:ammonia phosphotransferase	|2.7.3.8|		10000000	10000000	cpd00002 + cpd00013 <=> cpd00008 + cpd12010	ATP + NH3 <=> ADP + Phosphoramide	<=>
rxn05776	rxn05776	|3.4.11.5|	R00135	-5.853	1.06821	cpd00001 <=> cpd00129	H2O <=> L-Proline	=>
rxn05775	NADPH:ferrileghemoglobin oxidoreductase	|1.6.2.6|	R00109	10000000	10000000	cpd00005 + cpd00067 + (2) cpd12158 <=> cpd00006 + (2) cpd12160	TPNH + H+ + 2 Ferrileghemoglobin <=> TPN + 2 Ferroleghemoglobin	<=>
rxn05774	NADPH:ferricytochrome-c2 oxidoreductase	|1.6.2.5|	R00108	10000000	10000000	cpd00005 + cpd00067 + (2) cpd11796 <=> cpd00006 + (2) cpd11798	TPNH + H+ + 2 Ferricytochrome c2 <=> TPN + 2 Ferrocytochrome c2	<=>
rxn05773	NADH:ferrileghemoglobin oxidoreductase	|1.6.2.6|	R00101	10000000	10000000	cpd00004 + cpd00067 + (2) cpd12158 <=> cpd00003 + (2) cpd12160	NADH + H+ + 2 Ferrileghemoglobin <=> NAD + 2 Ferroleghemoglobin	<=>
rxn05772	NADH:ferricytochrome-b5 oxidoreductase	|1.6.2.2|	R00100	10000000	10000000	cpd00004 + cpd00067 + (2) cpd11795 <=> cpd00003 + (2) cpd11797	NADH + H+ + 2 Ferricytochrome b5 <=> NAD + 2 Ferrocytochrome b5	<=>
rxn05771	Ferrocytochrome c2:oxygen oxidoreductase	|1.7.2.1|	R00082	10000000	10000000	cpd00007 + (4) cpd11798 <=> (2) cpd00001 + (4) cpd11796	O2 + 4 Ferrocytochrome c2 <=> 2 H2O + 4 Ferricytochrome c2	<=>
rxn05770	[Phosphorylase a] phosphohydrolase	|3.1.3.17|	R00077	10000000	10000000	(4) cpd00001 + cpd12067 <=> (4) cpd00009 + (2) cpd12068	4 H2O + Phosphorylase a <=> 4 Phosphate + 2 Phosphorylase b	<=>
rxn05769	ATP:phosphorylase-b phosphotransferase	|2.7.11.19|		10000000	10000000	(2) cpd00002 + cpd12068 <=> (2) cpd00008 + cpd12067	2 ATP + Phosphorylase b <=> 2 ADP + Phosphorylase a	<=>
rxn05768	rxn05768			82.8797	0.886587	(2) cpd12781 <=> cpd00007 + (2) cpd12780	2 5-Hydroxy-2-polyprenylphenol <=> O2 + 2 2-Polyprenylphenol	<=
rxn05767	Reduced ferredoxin:dinitrogen oxidoreductase (ATP-hydrolysing)	|1.18.6.1|	R00067	10000000	10000000	(2) cpd00067 + (2) cpd12713 <=> cpd11640	2 H+ + 2 e- <=> H2	<=>
rxn05766	Sulochrin:oxygen oxidoreductase (cyclizing, (-)-specific)	|1.21.3.5|	R00061	10000000	10000000	cpd00007 + (2) cpd00385 <=> (2) cpd00001 + (2) cpd12243	O2 + 2 Sulochrin <=> 2 H2O + 2 (-)-Bisdechlorogeodin	<=>
rxn05765	Sulochrin:oxygen oxidoreductase (cyclizing, (+)-specific)	|1.21.3.4|	R00060	10000000	10000000	cpd00007 + (2) cpd00385 <=> (2) cpd00001 + (2) cpd12242	O2 + 2 Sulochrin <=> 2 H2O + 2 (+)-Bisdechlorogeodin	<=>
rxn05764	Thiol:oxygen oxidoreductase	|1.8.3.2|	R00057	-102.938	3.67178	cpd00007 + (4) cpd11884 <=> (2) cpd00001 + (2) cpd12074	O2 + 4 R'C(R)SH <=> 2 H2O + 2 R'C(R)S-S(R)CR'	=>
rxn05763	Dinucleotide nucleotidohydrolase	|3.6.1.9|	R00056	-9.313	0.746895	cpd00001 + cpd11973 <=> (2) cpd01469	H2O + Dinucleotide <=> 2 Mononucleotide	=>
rxn05762	Chloride:hydrogen-peroxide oxidoreductase	|1.11.1.10|		10000000	10000000	cpd00025 + (2) cpd00099 + (2) cpd11855 <=> (2) cpd00001 + (2) cpd11847	H2O2 + 2 HCl + 2 RH <=> 2 H2O + 2 RCl	<=>
rxn05761	Long-chain-alcohol:oxygen oxidoreductase	|1.1.3.20|	R00041	-91.8537	1.20496	cpd00007 + (2) cpd11650 <=> (2) cpd00001 + (2) cpd11709	O2 + 2 Long-chain alcohol <=> 2 H2O + 2 Long-chain aldehyde	=>
rxn05760	L-Glutamate:ferredoxin oxidoreductase (transaminating)	|1.4.7.1|		10000000	10000000	(2) cpd00023 + cpd11621 <=> cpd00024 + cpd00053 + (2) cpd00067 + cpd11620	2 GLU + Oxidizedferredoxin <=> 2-Oxoglutarate + L-Glutamine + 2 H+ + Reducedferredoxin	<=>
rxn05759	Reduced ferredoxin:H+ oxidoreductase	|1.12.7.2|	R00019	10000000	10000000	(2) cpd00067 + (2) cpd11620 <=> (2) cpd11621 + cpd11640	2 H+ + 2 Reducedferredoxin <=> 2 Oxidizedferredoxin + H2	<=>
rxn05758	Reduced ferredoxin:dinitrogen oxidoreductase (ATP-hydrolysing)	|1.18.6.1|		10000000	10000000	(16) cpd00001 + (16) cpd00002 <=> (16) cpd00008 + (16) cpd00009 + (8) cpd00067 + (8) cpd12713	16 H2O + 16 ATP <=> 16 ADP + 16 Phosphate + 8 H+ + 8 e-	<=>
rxn05757	Polyphosphate polyphosphohydrolase	|3.6.1.10|		10000000	10000000	cpd00001 + cpd11772 <=> cpd12039	H2O + Polyphosphate <=> Oligophosphate	<=>
rxn05749	succinate dehydrogenase	|Undetermined,|Undetermined, |		-16.979	3.42754	(2) cpd00067[e] + cpd00982 + cpd11606 <=> cpd00015 + (2) cpd00067 + cpd11451	2 H+[e] + FADH2 + Menaquinone 7 <=> FAD + 2 H+ + mql7	=>
rxn05748	nitrate reductase	|1.7.99.4,|1.7.99.4, |		-13.188	3.01313	(2) cpd00067 + cpd00209 + cpd11451 <=> cpd00001 + (2) cpd00067[e] + cpd00075 + cpd11606	2 H+ + Nitrate + mql7 <=> H2O + 2 H+[e] + Nitrite + Menaquinone 7	<=>
rxn05747	NADH dehydrogenase (Menaquinone 7 & cpd00418 proton)	|1.6.5.3|		-21.529	3.06969	cpd00004 + cpd00067 + cpd11606 <=> cpd00003 + cpd11451	NADH + H+ + Menaquinone 7 <=> NAD + mql7	=>
rxn05746	Maltodextrin glucosidase (maltotriose)			-3.113	0.692797	cpd00001 + cpd01262 <=> cpd00027 + cpd00179	H2O + Maltotriose <=> Glucose + Maltose	<=>
rxn05745	Methyl-cis-aconitase	|Undetermined|		0	2	cpd01501 <=> cpd02799	2-Methylcitrate <=> Methylisocitrate	<=>
rxn05744	b-ketoacyl synthetase (n-C14:0)	|2.3.1.41|		-101.703	15.2297	(12) cpd00005 + cpd00022 + (17) cpd00067 + (6) cpd00070 <=> (5) cpd00001 + (12) cpd00006 + (7) cpd00010 + (6) cpd00011 + cpd03847	12 TPNH + Acetyl-CoA + 17 H+ + 6 Malonyl-CoA <=> 5 H2O + 12 TPN + 7 CoA + 6 CO2 + Myristic acid	=>
rxn05743	inositol catabolic reactions (lumped)			-20.67	1.29878	cpd00002 + cpd00524 <=> cpd00008 + cpd00067 + cpd00095 + cpd00191	ATP + 2-Inosose <=> ADP + H+ + Glycerone phosphate + 3-Oxopropanoate	=>
rxn05740	cpd00155 phosphorylase	2.4.1.1		-0.796	0.676477	cpd00009 + cpd00067 + cpd00155 <=> cpd00089 + cpd15302	Phosphate + H+ + Glycogen <=> Cori ester + glycogen(n-1)	<=>
rxn05739	glycerol-3-phosphate dehydrogenase (menaquinone 7)	|1.1.99.5|		-17.769	2.88741	cpd00080 + cpd11606 <=> cpd00095 + cpd11451	GLYC-3-P + Menaquinone 7 <=> Glycerone phosphate + mql7	=>
rxn05737	FMN-dependent monooxygenase (taurine)			-71.9142	2.15635	cpd00007 + cpd00210 + cpd01270 <=> cpd00001 + cpd00050 + cpd00081 + cpd04122	O2 + Taurine + FMNH2 <=> H2O + FMN + HSO3- + Aminoacetaldehyde	=>
rxn05736	fatty-acid--CoA ligase (tetradecanoate)	|6.2.1.3|		-2.486	1.23168	cpd00002 + cpd00010 + cpd00067 + cpd03847 <=> cpd00012 + cpd00018 + cpd01695	ATP + CoA + H+ + Myristic acid <=> PPi + AMP + Myristoyl-CoA	=>
rxn05735	aldehyde dehydrogenase (aminoacetaldehyde, NAD)			-9.803	1.17612	cpd00001 + cpd00003 + cpd04122 <=> cpd00004 + cpd00033 + (2) cpd00067	H2O + NAD + Aminoacetaldehyde <=> NADH + Gly + 2 H+	=>
rxn05734	aldehyde dehydrogenase (glyoxylate, NAD)			-7.063	1.29103	cpd00001 + cpd00003 + cpd00040 <=> cpd00004 + (2) cpd00067 + cpd00180	H2O + NAD + Glyoxylate <=> NADH + 2 H+ + Oxalate	<=>
rxn05733	cysteine synthase (Thiosulfate)	|4.2.99.8|2.5.1.47|2.5.1.49|	R04859	-13.986	2.13524	cpd00268 + cpd00722 + cpd11421 <=> cpd00029 + cpd00081 + cpd00084 + cpd11420	H2S2O3 + O-Acetyl-L-serine + trdrd <=> ACET + HSO3- + L-Cysteine + trdox	=>
rxn05731	Taurocholic Acid transport in via proton symport			0	2	cpd00067[e] + cpd03047[e] <=> cpd00067 + cpd03047	H+[e] + Taurocholate[e] <=> H+ + Taurocholate	<=>
rxn05732	acyl-CoA dehydrogenase (hexadecanoyl-CoA)	|1.3.99.3|		16.55	1.19027	cpd00003 + cpd00134 <=> cpd00004 + cpd00067 + cpd03126	NAD + Palmitoyl-CoA <=> NADH + H+ + (2E)-Hexadecenoyl-CoA	<=
rxn05730	Tetrathionate transport in via proton symport			0	2	cpd00067[e] + cpd01414[e] <=> cpd00067 + cpd01414	H+[e] + Tetrathionate[e] <=> H+ + Tetrathionate	<=>
rxn05727	2-Deoxy-D-Glucose 6-Phosphate transport in via proton symport			0	2	cpd00067[e] + cpd03805[e] <=> cpd00067 + cpd03805	H+[e] + 2-Deoxy-D-glucose 6-phosphate[e] <=> H+ + 2-Deoxy-D-glucose 6-phosphate	<=>
rxn05728	Thiosulfate transport in via proton symport			0	2	cpd00067[e] + cpd00268[e] <=> cpd00067 + cpd00268	H+[e] + H2S2O3[e] <=> H+ + H2S2O3	<=>
rxn05726	Phosphono Acetic Acid transport in via proton symport			0	2	cpd00067[e] + cpd03385[e] <=> cpd00067 + cpd03385	H+[e] + Fosfonet[e] <=> H+ + Fosfonet	<=>
rxn05725	2-Aminoethyl Phosphonic Acid transport in via proton symport			0	2	cpd00067[e] + cpd02233[e] <=> cpd00067 + cpd02233	H+[e] + Ciliatine[e] <=> H+ + Ciliatine	<=>
rxn05724	Cytidine- 2'- Monophosphate transport in via proton symport			0	2	cpd00067[e] + cpd01991[e] <=> cpd00067 + cpd01991	H+[e] + 2'-Cytidylic acid[e] <=> H+ + 2'-Cytidylic acid	<=>
rxn05723	Phosphocreatine transport in via proton symport			0	2	cpd00067[e] + cpd01550[e] <=> cpd00067 + cpd01550	H+[e] + Phosphocreatine[e] <=> H+ + Phosphocreatine	<=>
rxn05719	Cytidine- 3',5'-Cyclic Monophosphate transport in via proton symport			0	2	cpd00067[e] + cpd00696[e] <=> cpd00067 + cpd00696	H+[e] + 3',5'-Cyclic CMP[e] <=> H+ + 3',5'-Cyclic CMP	<=>
rxn05720	Guanosine- 3',5'-Cyclic Monophosphate transport in via proton symport			0	2	cpd00067[e] + cpd00697[e] <=> cpd00067 + cpd00697	H+[e] + cGMP[e] <=> H+ + cGMP	<=>
rxn05721	Adenosine- 2'-Monophosphate transport in via proton symport			0	2	cpd00067[e] + cpd00700[e] <=> cpd00067 + cpd00700	H+[e] + 2'-Adenylic acid[e] <=> H+ + 2'-Adenylic acid	<=>
rxn05722	Trimetaphosphate transport in via proton symport			0	2	cpd00067[e] + cpd00793[e] <=> cpd00067 + cpd00793	H+[e] + TMP[e] <=> H+ + TMP	<=>
rxn05717	Tripolyphosphate transport in via proton symport			0	2	cpd00067[e] + cpd00421[e] <=> cpd00067 + cpd00421	H+[e] + Triphosphate[e] <=> H+ + Triphosphate	<=>
rxn05718	Phosphoryl Choline transport in via proton symport			0	2	cpd00067[e] + cpd00457[e] <=> cpd00067 + cpd00457	H+[e] + Phosphocholine[e] <=> H+ + Phosphocholine	<=>
rxn05716	O-Phosphoryl-Ethanolamine transport in via proton symport			0	2	cpd00067[e] + cpd00285[e] <=> cpd00067 + cpd00285	H+[e] + Phosphoethanolamine[e] <=> H+ + Phosphoethanolamine	<=>
rxn05715	D-Valine transport in via proton symport			0	2	cpd00067[e] + cpd03840[e] <=> cpd00067 + cpd03840	H+[e] + D-Valine[e] <=> H+ + D-Valine	<=>
rxn05714	D-Mannosamine transport in via proton symport			0	2	cpd00067[e] + cpd02241[e] <=> cpd00067 + cpd02241	H+[e] + D-Mannosamine[e] <=> H+ + D-Mannosamine	<=>
rxn05711	D-Asparagine transport in via proton symport			0	2	cpd00067[e] + cpd01308[e] <=> cpd00067 + cpd01308	H+[e] + D-Asparagine[e] <=> H+ + D-Asparagine	<=>
rxn05713	D-Galactosamine transport in via proton symport			0	2	cpd00067[e] + cpd01524[e] <=> cpd00067 + cpd01524	H+[e] + D-Galactosamine[e] <=> H+ + D-Galactosamine	<=>
rxn05710	Ethylamine transport in via proton symport			0	2	cpd00067[e] + cpd00591[e] <=> cpd00067 + cpd00591	H+[e] + Ethylamine[e] <=> H+ + Ethylamine	<=>
rxn05708	Formamide transport in via proton symport			0	2	cpd00067[e] + cpd00378[e] <=> cpd00067 + cpd00378	H+[e] + Formamide[e] <=> H+ + Formamide	<=>
rxn05709	D-Lysine transport in via proton symport			0	2	cpd00067[e] + cpd00549[e] <=> cpd00067 + cpd00549	H+[e] + D-Lysine[e] <=> H+ + D-Lysine	<=>
rxn05706	Histamine transport in via proton symport			0	2	cpd00067[e] + cpd00312[e] <=> cpd00067 + cpd00312	H+[e] + Histamine[e] <=> H+ + Histamine	<=>
rxn05704	Methylamine transport in via proton symport			0	2	cpd00067[e] + cpd00187[e] <=> cpd00067 + cpd00187	H+[e] + Methylamine[e] <=> H+ + Methylamine	<=>
rxn05703	Hydroxylamine transport in via proton symport			0	2	cpd00067[e] + cpd00165[e] <=> cpd00067 + cpd00165	H+[e] + Hydroxylamine[e] <=> H+ + Hydroxylamine	<=>
rxn05701	b-Methyl-D-Glucoside transport in via proton symport			0	2	cpd00067[e] + cpd11603[e] <=> cpd00067 + cpd11603	H+[e] + b-Methyl-D-Glucoside[e] <=> H+ + b-Methyl-D-Glucoside	<=>
rxn05700	Amygdalin transport in via proton symport			0	2	cpd00067[e] + cpd05240[e] <=> cpd00067 + cpd05240	H+[e] + Amygdalin[e] <=> H+ + Amygdalin	<=>
rxn05699	Gentiobiose transport in via proton symport			0	2	cpd00067[e] + cpd05158[e] <=> cpd00067 + cpd05158	H+[e] + Gentiobiose[e] <=> H+ + Gentiobiose	<=>
rxn05698	Lactulose transport in via proton symport			0	2	cpd00067[e] + cpd04349[e] <=> cpd00067 + cpd04349	H+[e] + Lactulose[e] <=> H+ + Lactulose	<=>
rxn05697	D-Psicose transport in via proton symport			0	2	cpd00067[e] + cpd03884[e] <=> cpd00067 + cpd03884	H+[e] + D-Psicose[e] <=> H+ + D-Psicose	<=>
rxn05695	Inulin transport in via proton symport			0	2	cpd00067[e] + cpd11602[e] <=> cpd00067 + cpd11602	H+[e] + Inulin[e] <=> H+ + Inulin	<=>
rxn05696	D-Glucosaminic Acid transport in via proton symport			0	2	cpd00067[e] + cpd02351[e] <=> cpd00067 + cpd02351	H+[e] + Glucosaminate[e] <=> H+ + Glucosaminate	<=>
rxn05694	L-Pyroglutamic Acid transport in via proton symport			0	2	cpd00067[e] + cpd01293[e] <=> cpd00067 + cpd01293	H+[e] + 5-Oxoproline[e] <=> H+ + 5-Oxoproline	<=>
rxn05693	Stachyose transport in via proton symport			0	2	cpd00067[e] + cpd01133[e] <=> cpd00067 + cpd01133	H+[e] + Stachyose[e] <=> H+ + Stachyose	<=>
rxn05691	L-Fucose transport in via proton symport			0	2	cpd00067[e] + cpd00751[e] <=> cpd00067 + cpd00751	H+[e] + L-Fucose[e] <=> H+ + L-Fucose	<=>
rxn05692	L-Lyxose transport in via proton symport			0	2	cpd00067[e] + cpd01067[e] <=> cpd00067 + cpd01067	H+[e] + L-Lyxose[e] <=> H+ + L-Lyxose	<=>
rxn05690	D-Fucose transport in via proton symport			0	2	cpd00067[e] + cpd00750[e] <=> cpd00067 + cpd00750	H+[e] + D-Fucose[e] <=> H+ + D-Fucose	<=>
rxn05689	D-Tagatose transport in via proton symport			0	2	cpd00067[e] + cpd00589[e] <=> cpd00067 + cpd00589	H+[e] + D-Tagatose[e] <=> H+ + D-Tagatose	<=>
rxn05687	Putrescine transport in via proton symport			0	2	cpd00067[e] + cpd00118[e] <=> cpd00067 + cpd00118	H+[e] + PUTR[e] <=> H+ + PUTR	=>
rxn05688	Pectin transport in via proton symport			0	2	cpd00067[e] + cpd11601[e] <=> cpd00067 + cpd11601	H+[e] + Pectin[e] <=> H+ + Pectin	<=>
rxn05686	Tyramine transport in via proton symport			0	2	cpd00067[e] + cpd00374[e] <=> cpd00067 + cpd00374	H+[e] + Tyramine[e] <=> H+ + Tyramine	<=>
rxn05684	L-Homoserine transport in via proton symport			0	2	cpd00067[e] + cpd00227[e] <=> cpd00067 + cpd00227	H+[e] + L-Homoserine[e] <=> H+ + L-Homoserine	<=>
rxn05685	Adonitol transport in via proton symport			0	2	cpd00067[e] + cpd00366[e] <=> cpd00067 + cpd00366	H+[e] + Ribitol[e] => H+ + Ribitol	<=>
rxn05683	butanoate transport in via proton symport			0	2	cpd00067[e] + cpd00211[e] <=> cpd00067 + cpd00211	H+[e] + Butyrate[e] <=> H+ + Butyrate	<=>
rxn05682	allantoin transport in via proton symport			0	2	cpd00067[e] + cpd01092[e] <=> cpd00067 + cpd01092	H+[e] + Allantoin[e] <=> H+ + Allantoin	<=>
rxn05681	2-dehydro-3-deoxy-D-gluconate transport via proton symport, reversible			0	2	cpd00067[e] + cpd00176[e] <=> cpd00067 + cpd00176	H+[e] + 2-keto-3-deoxygluconate[e] <=> H+ + 2-keto-3-deoxygluconate	<=>
rxn05680	Xanthosine transport via proton symport			0	2	cpd00067[e] + cpd01217[e] <=> cpd00067 + cpd01217	H+[e] + Xanthosine[e] <=> H+ + Xanthosine	<=>
rxn05679	dTMP transport in/out via proton symport			0	2	cpd00067[e] + cpd00298[e] <=> cpd00067 + cpd00298	H+[e] + dTMP[e] <=> H+ + dTMP	<=>
rxn05678	hydroquinone transport in/out via proton symport			0	2	cpd00067[e] + cpd00415[e] <=> cpd00067 + cpd00415	H+[e] + Quinol[e] <=> H+ + Quinol	<=>
rxn05674	L-Citrulline transport in via proton symport			0	2	cpd00067[e] + cpd00274[e] <=> cpd00067 + cpd00274	H+[e] + Citrulline[e] <=> H+ + Citrulline	<=>
rxn05676	MAN6P transport in/out via proton symport			0	2	cpd00067[e] + cpd00235[e] <=> cpd00067 + cpd00235	H+[e] + D-Mannose6-phosphate[e] <=> H+ + D-Mannose6-phosphate	<=>
rxn05673	galacturonate transport in via proton symport	|TC-2.A.1.14|2.A.1.14|		0	2	cpd00067[e] + cpd00280[e] <=> cpd00067 + cpd00280	H+[e] + D-Galacturonate[e] <=> H+ + D-Galacturonate	<=>
rxn05671	D-xylose transport in via proton symport			0	2	cpd00067[e] + cpd00154[e] <=> cpd00067 + cpd00154	H+[e] + Xylose[e] <=> H+ + Xylose	<=>
rxn05672	D-glutamate transport in via proton symport			0	2	cpd00067[e] + cpd00186[e] <=> cpd00067 + cpd00186	H+[e] + D-Glutamate[e] <=> H+ + D-Glutamate	<=>
rxn05667	Urea transport via facilitate diffusion			0	2	cpd00073[e] <=> cpd00073	Urea[e] <=> Urea	<=>
rxn05669	L-valine transport in via proton symport			0	2	cpd00067[e] + cpd00156[e] <=> cpd00067 + cpd00156	H+[e] + L-Valine[e] <=> H+ + L-Valine	<=>
rxn05665	UMP transport in via proton symport			0	2	cpd00067[e] + cpd00091[e] <=> cpd00067 + cpd00091	H+[e] + UMP[e] <=> H+ + UMP	<=>
rxn05663	L-tryptophan transport in via proton symport	|TC-2.A.3.1|2.A.3.1|		0	2	cpd00065[e] + cpd00067[e] <=> cpd00065 + cpd00067	Tryptophan[e] + H+[e] <=> Tryptophan + H+	<=>
rxn05661	TMP transport in/out via proton symport			0	2	cpd00067[e] + cpd01622[e] <=> cpd00067 + cpd01622	H+[e] + Trimetaphosphate[e] <=> H+ + Trimetaphosphate	<=>
rxn05659	thymine transport in/out via proton symport			0	2	cpd00067[e] + cpd00151[e] <=> cpd00067 + cpd00151	H+[e] + Thymine[e] <=> H+ + Thymine	<=>
rxn05657	thioglycolate transport via ABC system			-6.817	0.717554	cpd00001 + cpd00002 + cpd01415[e] <=> cpd00008 + cpd00009 + cpd00067 + cpd01415	H2O + ATP + Thioglycolate[e] <=> ADP + Phosphate + H+ + Thioglycolate	=>
rxn05656	sulfoacetate transport via ABC system			-6.817	0.717554	cpd00001 + cpd00002 + cpd09878[e] <=> cpd00008 + cpd00009 + cpd00067 + cpd09878	H2O + ATP + Sulfoacetate[e] <=> ADP + Phosphate + H+ + Sulfoacetate	=>
rxn05655	sucrose transport via PEP:Pyr PTS			-9.11	0.635473	cpd00061 + cpd00076[e] <=> cpd00020 + cpd01693	PEP + SUCR[e] <=> Pyruvate + 6-Phosphosucrose	<=>
rxn05654	succinate transporter in/out via proton symport	|TC-2.A.56|2.A.56|		0	2	cpd00036[e] + cpd00067[e] <=> cpd00036 + cpd00067	Succinate[e] + H+[e] <=> Succinate + H+	<=>
rxn05652	spermidine transport out via proton antiport			0	2	cpd00067[e] + cpd00264 <=> cpd00067 + cpd00264[e]	H+[e] + Spermidine <=> H+ + Spermidine[e]	<=>
rxn05653	L-sorbose reversible transport			0	2	cpd00212[e] <=> cpd00212	L-Sorbose[e] <=> L-Sorbose	<=>
rxn05651	sulfate transport in via proton symport	|TC-2.A.53|2.A.53|		0	2	cpd00048[e] + cpd00067[e] <=> cpd00048 + cpd00067	SLF[e] + H+[e] <=> SLF + H+	<=>
rxn05648	D-sorbitol transport in via proton symport			0	2	cpd00067[e] + cpd00588[e] <=> cpd00067 + cpd00588	H+[e] + Sorbitol[e] <=> H+ + Sorbitol	<=>
rxn05649	D-serine transport in/out via proton symport	|TC-2.A.3.1|2.A.3.1|		0	2	cpd00067[e] + cpd00550[e] <=> cpd00067 + cpd00550	H+[e] + D-Serine[e] <=> H+ + D-Serine	<=>
rxn05647	salicin transport via PEP:Pyr PTS			-9.11	0.635473	cpd00061 + cpd01030[e] <=> cpd00020 + cpd03698	PEP + Salicin[e] <=> Pyruvate + Salicin-6P	<=>
rxn05645	riboflavin transport in/out via proton symport			0	2	cpd00067[e] + cpd00220[e] <=> cpd00067 + cpd00220	H+[e] + RIBF[e] <=> H+ + RIBF	<=>
rxn05646	L-rhamnose transport via proton symport			0	2	cpd00067[e] + cpd00396[e] <=> cpd00067 + cpd00396	H+[e] + L-Rhamnose[e] <=> H+ + L-Rhamnose	<=>
rxn05644	D-ribose transport out via ABC system	|TC-3.A.1.2|3.A.1.2|		-6.817	0.717554	cpd00001 + cpd00002 + cpd00105 <=> cpd00008 + cpd00009 + cpd00067 + cpd00105[e]	H2O + ATP + D-Ribose <=> ADP + Phosphate + H+ + D-Ribose[e]	=>
rxn05643	Raffinose transport in via proton symport			0	2	cpd00067[e] + cpd00382[e] <=> cpd00067 + cpd00382	H+[e] + Melitose[e] <=> H+ + Melitose	<=>
rxn05641	Puromycin efflux via ABC system			-6.817	0.717554	cpd00001 + cpd00002 + cpd01132 <=> cpd00008 + cpd00009 + cpd00067 + cpd01132[e]	H2O + ATP + Puromycin <=> ADP + Phosphate + H+ + Puromycin[e]	=>
rxn05640	O-Phospho-L-serine transport in via proton symport			0	2	cpd00067[e] + cpd00738[e] <=> cpd00067 + cpd00738	H+[e] + phosphoserine[e] <=> H+ + phosphoserine	<=>
rxn05639	D-O-Phosphoserine transport in/out via proton symport			0	2	cpd00067[e] + cpd01665[e] <=> cpd00067 + cpd01665	H+[e] + D-O-Phosphoserine[e] <=> H+ + D-O-Phosphoserine	<=>
rxn05638	L-proline transport in via proton symport			0	2	cpd00067[e] + cpd00129[e] <=> cpd00067 + cpd00129	H+[e] + L-Proline[e] <=> H+ + L-Proline	<=>
rxn05637	proline betaine transport in via ABC system			-6.817	0.717554	cpd00001 + cpd00002 + cpd11573[e] <=> cpd00008 + cpd00009 + cpd00067 + cpd11573	H2O + ATP + Octodecanoyl-ACP[e] => ADP + Phosphate + H+ + Octodecanoyl-ACP	=>
rxn05636	Uric acid permease			0	2	cpd00067[e] + cpd00300[e] <=> cpd00067 + cpd00300	H+[e] + Urate[e] <=> H+ + Urate	<=>
rxn05635	diphosphate transport in via ABC system			-6.817	0.717554	cpd00001 + cpd00002 + cpd00012[e] <=> cpd00008 + cpd00009 + cpd00012 + cpd00067	H2O + ATP + PPi[e] <=> ADP + Phosphate + PPi + H+	=>
rxn05634	propionate transport in/out via proton symport	|TC-2.A.20|2.A.20|		0	2	cpd00067[e] + cpd00141[e] <=> cpd00067 + cpd00141	H+[e] + Propanoate[e] <=> H+ + Propanoate	<=>
rxn05630	Phosphoenolpyruvate transport in via proton symport			0	2	cpd00061[e] + cpd00067[e] <=> cpd00061 + cpd00067	PEP[e] + H+[e] <=> PEP + H+	<=>
rxn05628	ornithine transport in via proton symport			0	2	cpd00064[e] + cpd00067[e] <=> cpd00064 + cpd00067	Ornithine[e] + H+[e] <=> Ornithine + H+	<=>
rxn05629	Palatinose transport in via proton symport			0	2	cpd00067[e] + cpd01200[e] <=> cpd00067 + cpd01200	H+[e] + Palatinose[e] <=> H+ + Palatinose	<=>
rxn05627	nitrate transport in via proton symport			0	2	cpd00067[e] + cpd00209[e] <=> cpd00067 + cpd00209	H+[e] + Nitrate[e] <=> H+ + Nitrate	<=>
rxn05626	nitrite transport out via proton antiport			0	2	cpd00067[e] + cpd00075 <=> cpd00067 + cpd00075[e]	H+[e] + Nitrite <=> H+ + Nitrite[e]	<=>
rxn05623	Nicotinic acid uptake			0	2	cpd08325[e] <=> cpd08325	NAC[e] => NAC	<=>
rxn05625	nitrite transport in via proton symport			0	2	cpd00067[e] + cpd00075[e] <=> cpd00067 + cpd00075	H+[e] + Nitrite[e] <=> H+ + Nitrite	<=>
rxn05622	sodium transport out via ABC system			-6.817	0.717554	cpd00001 + cpd00002 + cpd00971 <=> cpd00008 + cpd00009 + cpd00067 + cpd00971[e]	H2O + ATP + Na+ <=> ADP + Phosphate + H+ + Na+[e]	=>
rxn05621	methanesulfonate transport via ABC system			-6.817	0.717554	cpd00001 + cpd00002 + cpd08023[e] <=> cpd00008 + cpd00009 + cpd00067 + cpd08023	H2O + ATP + methanesulfonate[e] <=> ADP + Phosphate + H+ + methanesulfonate	=>
rxn05620	MOPS transport via ABC system			-6.817	0.717554	cpd00001 + cpd00002 + cpd11575[e] <=> cpd00008 + cpd00009 + cpd00067 + cpd11575	H2O + ATP + MOPS[e] <=> ADP + Phosphate + H+ + MOPS	=>
rxn05618	manganese transport in via proton symport	|TC-2.A.55|2.A.55|		0	2	cpd00030[e] + cpd00067[e] <=> cpd00030 + cpd00067	Mn2+[e] + H+[e] <=> Mn2+ + H+	=>
rxn05619	molybdate transport via ABC system	|TC-3.A.1.8|3.A.1.8|		-6.817	0.717554	cpd00001 + cpd00002 + cpd11574[e] <=> cpd00008 + cpd00009 + cpd00067 + cpd11574	H2O + ATP + Molybdate[e] <=> ADP + Phosphate + H+ + Molybdate	=>
rxn05617	mannitol transport via PEP:Pyr PTS			-9.11	0.635473	cpd00061 + cpd00314[e] <=> cpd00020 + cpd00491	PEP + MNTL[e] <=> Pyruvate + D-Mannitol 1-phosphate	<=>
rxn05616	magnesium transport in/out via permease (no H+)	|TC-1.A.35|1.A.35|		0	2	cpd00254 <=> cpd00254[e]	Mg <=> Mg[e]	<=>
rxn05615	L-methionine transport out via proton antiport			0	2	cpd00060 + cpd00067[e] <=> cpd00060[e] + cpd00067	Methionine + H+[e] <=> Methionine[e] + H+	<=>
rxn05614	L-methionine R-oxide transport via ABC system			-6.817	0.717554	cpd00001 + cpd00002 + cpd11576[e] <=> cpd00008 + cpd00009 + cpd00067 + cpd11576	H2O + ATP + L-methionine R-oxide[e] <=> ADP + Phosphate + H+ + L-methionine R-oxide	=>
rxn05612	melibiose transport in via symport			0	2	cpd00067[e] + cpd03198[e] <=> cpd00067 + cpd03198	H+[e] + Melibiose[e] <=> H+ + Melibiose	<=>
rxn05613	L-methionine S-oxide transport via ABC system			-6.817	0.717554	cpd00001 + cpd00002 + cpd01914[e] <=> cpd00008 + cpd00009 + cpd00067 + cpd01914	H2O + ATP + L-Methionine S-oxide[e] <=> ADP + Phosphate + H+ + L-Methionine S-oxide	=>
rxn05611	D-mannose transport in via proton symport			0	2	cpd00067[e] + cpd00138[e] <=> cpd00067 + cpd00138	H+[e] + MANN[e] <=> H+ + MANN	<=>
rxn05610	D-mannose transport via PEP:Pyr PTS			-9.11	0.635473	cpd00061 + cpd00138[e] <=> cpd00020 + cpd00235	PEP + MANN[e] <=> Pyruvate + D-Mannose6-phosphate	<=>
rxn05609	MAN1P transport in/out via proton symport			0	2	cpd00067[e] + cpd00485[e] <=> cpd00067 + cpd00485	H+[e] + D-Mannose1-phosphate[e] <=> H+ + D-Mannose1-phosphate	<=>
rxn05608	Maltotriose transport via ABC system			-6.817	0.717554	cpd00001 + cpd00002 + cpd01262[e] <=> cpd00008 + cpd00009 + cpd00067 + cpd01262	H2O + ATP + Maltotriose[e] <=> ADP + Phosphate + H+ + Maltotriose	=>
rxn05607	maltose transport via PEP:Pyr PTS			-9.11	0.635473	cpd00061 + cpd00179[e] <=> cpd00020 + cpd01919	PEP + Maltose[e] <=> Pyruvate + Maltose 6-phosphate	<=>
rxn05605	L-malate transport in via proton symport	|TC-2.A.56|2.A.56|		0	2	cpd00067[e] + cpd00130[e] <=> cpd00067 + cpd00130	H+[e] + MALA[e] <=> H+ + MALA	<=>
rxn05603	D-malate transport in via proton symport			0	2	cpd00067[e] + cpd00386[e] <=> cpd00067 + cpd00386	H+[e] + D-Malate[e] <=> H+ + D-Malate	<=>
rxn05604	malate-H+/Na+-lactate antiporter			0	2	(2) cpd00067[e] + cpd00130[e] + cpd00159 + cpd00971 <=> (2) cpd00067 + cpd00130 + cpd00159[e] + cpd00971[e]	2 H+[e] + MALA[e] + LCTT + Na+ <=> 2 H+ + MALA + LCTT[e] + Na+[e]	<=>
rxn05602	L-lactate reversible transport via proton symport			0	2	cpd00067[e] + cpd00159[e] <=> cpd00067 + cpd00159	H+[e] + LCTT[e] <=> H+ + LCTT	<=>
rxn05601	lipoic acid transport via ABC system			-6.817	0.717554	cpd00001 + cpd00002 + cpd00541[e] <=> cpd00008 + cpd00009 + cpd00067 + cpd00541	H2O + ATP + Lipoate[e] <=> ADP + Phosphate + H+ + Lipoate	=>
rxn05599	cysteate transport via ABC system			-6.817	0.717554	cpd00001 + cpd00002 + cpd00395[e] <=> cpd00008 + cpd00009 + cpd00067 + cpd00395	H2O + ATP + L-Cysteate[e] <=> ADP + Phosphate + H+ + L-Cysteate	=>
rxn05598	Lactose transport out via ABC system			-6.817	0.717554	cpd00001 + cpd00002 + cpd00208[e] <=> cpd00008 + cpd00009 + cpd00067 + cpd00208	H2O + ATP + LACT[e] <=> ADP + Phosphate + H+ + LACT	=>
rxn05596	potassium transport out via proton antiport	|TC-2.A.37|2.A.37|		0	2	cpd00067[e] + cpd00205 <=> cpd00067 + cpd00205[e]	H+[e] + K+ <=> H+ + K+[e]	<=>
rxn05597	lanthionine transport via ABC system			-6.817	0.717554	cpd00001 + cpd00002 + cpd11577[e] <=> cpd00008 + cpd00009 + cpd00067 + cpd11577	H2O + ATP + Lanthionine[e] <=> ADP + Phosphate + H+ + Lanthionine	=>
rxn05595	potassium irreversible transport via proton symporter	|TC-2.A.37|2.A.37|		0	2	cpd00067[e] + cpd00205[e] <=> cpd00067 + cpd00205	H+[e] + K+[e] <=> H+ + K+	<=>
rxn05594	Isethionate transport via ABC system			-6.817	0.717554	cpd00001 + cpd00002 + cpd03048[e] <=> cpd00008 + cpd00009 + cpd00067 + cpd03048	H2O + ATP + Isethionate[e] <=> ADP + Phosphate + H+ + Isethionate	=>
rxn05593	inositol transport in via proton symport			0	2	cpd00067[e] + cpd00121[e] <=> cpd00067 + cpd00121	H+[e] + Bios I[e] <=> H+ + Bios I	<=>
rxn05589	isocitrate transport in via Mg complex			0	2	cpd00067[e] + cpd00254[e] + cpd00260[e] <=> cpd00067 + cpd00254 + cpd00260	H+[e] + Mg[e] + Isocitrate[e] <=> H+ + Mg + Isocitrate	<=>
rxn05590	isocitrate transport in/out via proton symport			0	2	cpd00067[e] + cpd00260[e] <=> cpd00067 + cpd00260	H+[e] + Isocitrate[e] <=> H+ + Isocitrate	<=>
rxn05586	mercury transport			0	2	cpd00531[e] <=> cpd00531	Hg2+[e] <=> Hg2+	<=>
rxn05582	glycine transport in/out via proton symport	|TC-2.A.3.1|2.A.3.1|		0	2	cpd00033[e] + cpd00067[e] <=> cpd00033 + cpd00067	Gly[e] + H+[e] <=> Gly + H+	<=>
rxn05585	hexanesulfonate transport via ABC system			-6.817	0.717554	cpd00001 + cpd00002 + cpd11578[e] <=> cpd00008 + cpd00009 + cpd00067 + cpd11578	H2O + ATP + hexanesulfonate[e] <=> ADP + Phosphate + H+ + hexanesulfonate	=>
rxn05580	Glycogen transport in			0	2	cpd00155[e] <=> cpd00155	Glycogen[e] <=> Glycogen	<=>
rxn05581	glycerol transport in/out via diffusion reversible			0	2	cpd00100 <=> cpd00100[e]	GLYC <=> GLYC[e]	<=>
rxn05579	betaine (glycine betaine) transport in/out via proton symport	|TC-2.A.1.6|2.A.1.6|		0	2	cpd00067[e] + cpd00540[e] <=> cpd00067 + cpd00540	H+[e] + BET[e] <=> H+ + BET	<=>
rxn05578	glycerol-3-phosphate transport in via proton symport			0	2	cpd00067[e] + cpd00080[e] <=> cpd00067 + cpd00080	H+[e] + GLYC-3-P[e] <=> H+ + GLYC-3-P	<=>
rxn05577	glyoxylate transport in via proton symport			0	2	cpd00040[e] + cpd00067[e] <=> cpd00040 + cpd00067	Glyoxylate[e] + H+[e] <=> Glyoxylate + H+	<=>
rxn05573	D-glucose transport in via proton symport			0	2	cpd00027[e] + cpd00067[e] <=> cpd00027 + cpd00067	Glucose[e] + H+[e] <=> Glucose + H+	<=>
rxn05574	glucuronate transport in via proton symport	|TC-2.A.1.14|2.A.1.14|		0	2	cpd00067[e] + cpd00164[e] <=> cpd00067 + cpd00164	H+[e] + Glucuronate[e] <=> H+ + Glucuronate	<=>
rxn05572	glucarate transport in via proton symport	|TC-2.A.3.1|2.A.3.1|		0	2	cpd00067[e] + cpd00609[e] <=> cpd00067 + cpd00609	H+[e] + D-Glucarate[e] <=> H+ + D-Glucarate	<=>
rxn05571	D-gluconate transport via proton symport			0	2	cpd00067[e] + cpd00222[e] <=> cpd00067 + cpd00222	H+[e] + GLCN[e] <=> H+ + GLCN	<=>
rxn05569	D-glucosamine transport via PEP:Pyr PTS			-9.11	0.635473	cpd00061 + cpd00276[e] <=> cpd00020 + cpd00288	PEP + GLUM[e] <=> Pyruvate + D-Glucosamine phosphate	<=>
rxn05570	gamma-butyrobetaine transport in via ABC system			-6.817	0.717554	cpd00001 + cpd00002 + cpd00870[e] <=> cpd00008 + cpd00009 + cpd00067 + cpd00870	H2O + ATP + 4-Trimethylammoniobutanoate[e] => ADP + Phosphate + H+ + 4-Trimethylammoniobutanoate	=>
rxn05568	D-glucosamine 6-phosphate reversible uniport			0	2	cpd00288[e] <=> cpd00288	D-Glucosamine phosphate[e] <=> D-Glucosamine phosphate	<=>
rxn05567	Galactitol transport via PEP:Pyr PTS			-9.11	0.635473	cpd00061 + cpd01171[e] <=> cpd00020 + cpd03752	PEP + Dulcose[e] <=> Pyruvate + Galactitol 1-phosphate	<=>
rxn05566	D-galactose transport in via proton symport			0	2	cpd00067[e] + cpd00108[e] <=> cpd00067 + cpd00108	H+[e] + GALC[e] <=> H+ + GALC	<=>
rxn05564	4-aminobutyrate transport in via proton symport			0	2	cpd00067[e] + cpd00281[e] <=> cpd00067 + cpd00281	H+[e] + GABA[e] <=> H+ + GABA	<=>
rxn05565	galactarate transport in via proton symport	|TC-2.A.3.1|2.A.3.1|		0	2	cpd00067[e] + cpd00652[e] <=> cpd00067 + cpd00652	H+[e] + D-Mucic acid[e] <=> H+ + D-Mucic acid	<=>
rxn05563	Glucose-6-phosphate transport via phosphate antiport			0	2	(2) cpd00009 + cpd00079[e] <=> (2) cpd00009[e] + cpd00079	2 Phosphate + Robison ester[e] <=> 2 Phosphate[e] + Robison ester	<=>
rxn05562	Glucose-1-phosphate transport via phosphate antiport			0	2	(2) cpd00009 + cpd00089[e] <=> (2) cpd00009[e] + cpd00089	2 Phosphate + Cori ester[e] <=> 2 Phosphate[e] + Cori ester	<=>
rxn05561	fumarate transport in/out via proton symport	|TC-2.A.56|2.A.56|		0	2	cpd00067[e] + cpd00106[e] <=> cpd00067 + cpd00106	H+[e] + Fumarate[e] <=> H+ + Fumarate	<=>
rxn05559	formate transport in via proton symport			0	2	cpd00047[e] + cpd00067[e] <=> cpd00047 + cpd00067	FORM[e] + H+[e] <=> FORM + H+	<=>
rxn05560	D-fructose transport via PEP:Pyr PTS			-9.11	0.635473	cpd00061 + cpd00082[e] <=> cpd00020 + cpd00802	PEP + Levulose[e] <=> Pyruvate + Fructose 1-phosphate	<=>
rxn05558	Ferroxamine transport via ABC system			-6.817	0.717554	cpd00001 + cpd00002 + cpd04761[e] <=> cpd00008 + cpd00009 + cpd00067 + cpd04761	H2O + ATP + Ferroxamine[e] <=> ADP + Phosphate + H+ + Ferroxamine	=>
rxn05557	iron (III) dicitrate transport via ABC system			-6.817	0.717554	cpd00001 + cpd00002 + (2) cpd00137[e] + cpd10516[e] <=> cpd00008 + cpd00009 + cpd00067 + (2) cpd00137 + cpd10516	H2O + ATP + 2 Citrate[e] + fe3[e] <=> ADP + Phosphate + H+ + 2 Citrate + fe3	=>
rxn05554	Fructose-6-phosphate transport via phosphate antiport			0	2	(2) cpd00009 + cpd00072[e] <=> (2) cpd00009[e] + cpd00072	2 Phosphate + Neuberg ester[e] <=> 2 Phosphate[e] + Neuberg ester	<=>
rxn05555	iron (II) transport via ABC system			-6.817	0.717554	cpd00001 + cpd00002 + cpd10515[e] <=> cpd00008 + cpd00009 + cpd00067 + cpd10515	H2O + ATP + Fe2+[e] <=> ADP + Phosphate + H+ + Fe2+	=>
rxn05553	ethanol transport out via proton antiport			0	2	cpd00067[e] + cpd00363 <=> cpd00067 + cpd00363[e]	H+[e] + ETOH <=> H+ + ETOH[e]	<=>
rxn05552	ethanesulfonate transport via ABC system			-6.817	0.717554	cpd00001 + cpd00002 + cpd11579[e] <=> cpd00008 + cpd00009 + cpd00067 + cpd11579	H2O + ATP + ethanesulfonate[e] <=> ADP + Phosphate + H+ + ethanesulfonate	=>
rxn05550	ecotine transport in via ABC system			-6.817	0.717554	cpd00001 + cpd00002 + cpd03727[e] <=> cpd00008 + cpd00009 + cpd00067 + cpd03727	H2O + ATP + Ectoine[e] <=> ADP + Phosphate + H+ + Ectoine	=>
rxn05551	ethanolamine transport in/out via proton symport	|TC-2.A.3.5|2.A.3.5|		0	2	cpd00067[e] + cpd00162[e] <=> cpd00067 + cpd00162	H+[e] + Ethanolamine[e] <=> H+ + Ethanolamine	<=>
rxn05549	Deoxyribose transport via ABC system			-6.817	0.717554	cpd00001 + cpd00002 + cpd01242[e] <=> cpd00008 + cpd00009 + cpd00067 + cpd01242	H2O + ATP + Thyminose[e] <=> ADP + Phosphate + H+ + Thyminose	=>
rxn05548	Djenkolate transporter via ABC system			-6.817	0.717554	cpd00001 + cpd00002 + cpd05190[e] <=> cpd00008 + cpd00009 + cpd00067 + cpd05190	H2O + ATP + Djenkolate[e] <=> ADP + Phosphate + H+ + Djenkolate	=>
rxn05547	Dipeptide transport via ABC system (gly-gln)	|TC-3.A.1.5|3.A.1.5|		-6.817	0.717554	cpd00001 + cpd00002 + cpd11580[e] <=> cpd00008 + cpd00009 + cpd00067 + cpd11580	H2O + ATP + Gly-Gln[e] <=> ADP + Phosphate + H+ + Gly-Gln	=>
rxn05546	Dipeptide transport via ABC system (gly-asn)	|TC-3.A.1.5|3.A.1.5|		-6.817	0.717554	cpd00001 + cpd00002 + cpd11581[e] <=> cpd00008 + cpd00009 + cpd00067 + cpd11581	H2O + ATP + gly-asn-L[e] <=> ADP + Phosphate + H+ + gly-asn-L	=>
rxn05545	Dipeptide transport via ABC system (ala-thr)	|TC-3.A.1.5|3.A.1.5|		-6.817	0.717554	cpd00001 + cpd00002 + cpd11582[e] <=> cpd00008 + cpd00009 + cpd00067 + cpd11582	H2O + ATP + ala-L-Thr-L[e] <=> ADP + Phosphate + H+ + ala-L-Thr-L	=>
rxn05544	Dipeptide transport via ABC system (ala-leu)	|TC-3.A.1.5|3.A.1.5|		-6.817	0.717554	cpd00001 + cpd00002 + cpd11583[e] <=> cpd00008 + cpd00009 + cpd00067 + cpd11583	H2O + ATP + Ala-Leu[e] <=> ADP + Phosphate + H+ + Ala-Leu	=>
rxn05543	Dipeptide transport via ABC system (ala-his)	|TC-3.A.1.5|3.A.1.5|		-6.817	0.717554	cpd00001 + cpd00002 + cpd11584[e] <=> cpd00008 + cpd00009 + cpd00067 + cpd11584	H2O + ATP + Ala-His[e] <=> ADP + Phosphate + H+ + Ala-His	=>
rxn05542	Dipeptide transport via ABC system (ala-gly)	|TC-3.A.1.5|3.A.1.5|		-6.817	0.717554	cpd00001 + cpd00002 + cpd11585[e] <=> cpd00008 + cpd00009 + cpd00067 + cpd11585	H2O + ATP + L-alanylglycine[e] <=> ADP + Phosphate + H+ + L-alanylglycine	=>
rxn05541	Dipeptide transport via ABC system (ala-glu)	|TC-3.A.1.5|3.A.1.5|		-6.817	0.717554	cpd00001 + cpd00002 + cpd11586[e] <=> cpd00008 + cpd00009 + cpd00067 + cpd11586	H2O + ATP + ala-L-glu-L[e] <=> ADP + Phosphate + H+ + ala-L-glu-L	=>
rxn05540	Dipeptide transport via ABC system (ala-gln)	|TC-3.A.1.5|3.A.1.5|		-6.817	0.717554	cpd00001 + cpd00002 + cpd11587[e] <=> cpd00008 + cpd00009 + cpd00067 + cpd11587	H2O + ATP + Ala-Gln[e] <=> ADP + Phosphate + H+ + Ala-Gln	=>
rxn05539	Dipeptide transport via ABC system (cgly)	|TC-3.A.1.5|3.A.1.5|		-6.817	0.717554	cpd00001 + cpd00002 + cpd01017[e] <=> cpd00008 + cpd00009 + cpd00067 + cpd01017	H2O + ATP + Cys-Gly[e] <=> ADP + Phosphate + H+ + Cys-Gly	=>
rxn05538	Dipeptide transport via ABC system (gly-pro-L)	|TC-3.A.1.5|3.A.1.5|		-6.817	0.717554	cpd00001 + cpd00002 + cpd11588[e] <=> cpd00008 + cpd00009 + cpd00067 + cpd11588	H2O + ATP + gly-pro-L[e] <=> ADP + Phosphate + H+ + gly-pro-L	=>
rxn05537	Dipeptide transport via ABC system (gly-asp)	|TC-3.A.1.5|3.A.1.5|		-6.817	0.717554	cpd00001 + cpd00002 + cpd11589[e] <=> cpd00008 + cpd00009 + cpd00067 + cpd11589	H2O + ATP + gly-asp-L[e] <=> ADP + Phosphate + H+ + gly-asp-L	=>
rxn05536	Dipeptide transport via ABC system (met-ala)	|TC-3.A.1.5|3.A.1.5|		-6.817	0.717554	cpd00001 + cpd00002 + cpd11590[e] <=> cpd00008 + cpd00009 + cpd00067 + cpd11590	H2O + ATP + met-L-ala-L[e] <=> ADP + Phosphate + H+ + met-L-ala-L	=>
rxn05535	Dipeptide transport via ABC system (gly-met)	|TC-3.A.1.5|3.A.1.5|		-6.817	0.717554	cpd00001 + cpd00002 + cpd11591[e] <=> cpd00008 + cpd00009 + cpd00067 + cpd11591	H2O + ATP + Gly-Met[e] <=> ADP + Phosphate + H+ + Gly-Met	=>
rxn05534	Dipeptide transport via ABC system (gly-glu)	|TC-3.A.1.5|3.A.1.5|		-6.817	0.717554	cpd00001 + cpd00002 + cpd11592[e] <=> cpd00008 + cpd00009 + cpd00067 + cpd11592	H2O + ATP + gly-glu-L[e] <=> ADP + Phosphate + H+ + gly-glu-L	=>
rxn05532	Dihydroxyacetone transport via facilitated diffusion			0	2	cpd00157[e] <=> cpd00157	Glycerone[e] <=> Glycerone	<=>
rxn05533	Dipeptide transport via ABC system (ala-asp)	|TC-3.A.1.5|3.A.1.5|		-6.817	0.717554	cpd00001 + cpd00002 + cpd11593[e] <=> cpd00008 + cpd00009 + cpd00067 + cpd11593	H2O + ATP + ala-L-asp-L[e] <=> ADP + Phosphate + H+ + ala-L-asp-L	=>
rxn05529	Cys-Gly transport in via symport			0	2	cpd00067[e] + cpd01017[e] <=> cpd00067 + cpd01017	H+[e] + Cys-Gly[e] <=> H+ + Cys-Gly	<=>
rxn05531	Dextrin transport in via proton symport			0	2	cpd00067[e] + cpd11594[e] <=> cpd00067 + cpd11594	H+[e] + Dextrin[e] <=> H+ + Dextrin	<=>
rxn05527	cytosine transport in via proton symport			0	2	cpd00067[e] + cpd00307[e] <=> cpd00067 + cpd00307	H+[e] + Cytosine[e] <=> H+ + Cytosine	<=>
rxn05528	Copper export via ATPase	|TC-3.A.3|3.A.3|		-6.817	0.717554	cpd00001 + cpd00002 + cpd00058 <=> cpd00008 + cpd00009 + cpd00058[e] + cpd00067	H2O + ATP + Cu+ <=> ADP + Phosphate + Cu+[e] + H+	=>
rxn05526	chromate transport out via proton antiport	|TC-2.A.51|2.A.51|		0	2	cpd00067[e] + cpd11595 <=> cpd00067 + cpd11595[e]	H+[e] + chromate <=> H+ + chromate[e]	<=>
rxn05525	CMP transport in/out via proton symport			0	2	cpd00046[e] + cpd00067[e] <=> cpd00046 + cpd00067	CMP[e] + H+[e] <=> CMP + H+	<=>
rxn05523	citrate transport in via Zn complex			0	2	cpd00034[e] + cpd00067[e] + cpd00137[e] <=> cpd00034 + cpd00067 + cpd00137	Zinc[e] + H+[e] + Citrate[e] <=> Zinc + H+ + Citrate	<=>
rxn05521	citrate transport in via Ni complex			0	2	cpd00067[e] + cpd00137[e] + cpd00244[e] <=> cpd00067 + cpd00137 + cpd00244	H+[e] + Citrate[e] + Ni2+[e] <=> H+ + Citrate + Ni2+	<=>
rxn05522	citrate transport in via Co complex			0	2	cpd00067[e] + cpd00137[e] + cpd00149[e] <=> cpd00067 + cpd00137 + cpd00149	H+[e] + Citrate[e] + Co2+[e] <=> H+ + Citrate + Co2+	<=>
rxn05520	citrate transport in via Mn complex			0	2	cpd00030[e] + cpd00067[e] + cpd00137[e] <=> cpd00030 + cpd00067 + cpd00137	Mn2+[e] + H+[e] + Citrate[e] <=> Mn2+ + H+ + Citrate	<=>
rxn05519	chorismate transport in/out via proton symport			0	2	cpd00067[e] + cpd00216[e] <=> cpd00067 + cpd00216	H+[e] + Chorismate[e] <=> H+ + Chorismate	<=>
rxn05518	cellobiose transport via PEP:Pyr PTS			-9.11	0.635473	cpd00061 + cpd00158[e] <=> cpd00020 + cpd02760	PEP + CELB[e] <=> Pyruvate + cellobiose-6-phoshate	<=>
rxn05517	cadminum transport out via antiport			0	2	cpd00067[e] + cpd00205[e] + cpd01012 <=> cpd00067 + cpd00205 + cpd01012[e]	H+[e] + K+[e] + Cd2+ <=> H+ + K+ + Cd2+[e]	<=>
rxn05516	cadmium transport out via ABC system	|TC-3.A.3|3.A.3|		-6.817	0.717554	cpd00001 + cpd00002 + cpd01012 <=> cpd00008 + cpd00009 + cpd00067 + cpd01012[e]	H2O + ATP + Cd2+ <=> ADP + Phosphate + H+ + Cd2+[e]	=>
rxn05515	Cobalamin uptake in via ABC transport			-6.817	0.717554	cpd00001 + cpd00002 + cpd00423[e] <=> cpd00008 + cpd00009 + cpd00067 + cpd00423	H2O + ATP + Vitamin B12r[e] <=> ADP + Phosphate + H+ + Vitamin B12r	=>
rxn05514	calcium transport in/out via proton antiporter	|TC-2.A.19|2.A.19|		0	2	cpd00063 + cpd00067[e] <=> cpd00063[e] + cpd00067	Ca2+ + H+[e] <=> Ca2+[e] + H+	<=>
rxn05513	calcium efflux via ABC system			-6.817	0.717554	cpd00001 + cpd00002 + cpd00063 <=> cpd00008 + cpd00009 + cpd00063[e] + cpd00067	H2O + ATP + Ca2+ <=> ADP + Phosphate + Ca2+[e] + H+	=>
rxn05512	butanesulfonate transport via ABC system			-6.817	0.717554	cpd00001 + cpd00002 + cpd11596[e] <=> cpd00008 + cpd00009 + cpd00067 + cpd11596	H2O + ATP + butanesulfonate[e] <=> ADP + Phosphate + H+ + butanesulfonate	=>
rxn05511	Butanediol transport in/out via proton symport			0	2	cpd00067[e] + cpd01947[e] <=> cpd00067 + cpd01947	H+[e] + BDOH[e] <=> H+ + BDOH	<=>
rxn05508	L-asparagine transport in via proton symport			0	2	cpd00067[e] + cpd00132[e] <=> cpd00067 + cpd00132	H+[e] + L-Asparagine[e] <=> H+ + L-Asparagine	<=>
rxn05510	Bile acid transport in via sodium symport	|TC-2.A.28|2.A.28|		0	2	cpd00971[e] + cpd01098[e] <=> cpd00971 + cpd01098	Na+[e] + Bile salt[e] <=> Na+ + Bile salt	<=>
rxn05506	Arsenate transporter			0	2	cpd01048 <=> cpd01048[e]	Arsenate <=> Arsenate[e]	=>
rxn05507	arsenite transporter via uniport			0	2	cpd04098 <=> cpd04098[e]	Arsenite <=> Arsenite[e]	<=>
rxn05505	arsenobetaine transport in via proton symport			0	2	cpd00067[e] + cpd11597[e] <=> cpd00067 + cpd11597	H+[e] + ARSENOBETAINE[e] <=> H+ + ARSENOBETAINE	<=>
rxn05504	arsenobetaine transport in via ABC system			-6.817	0.717554	cpd00001 + cpd00002 + cpd11597[e] <=> cpd00008 + cpd00009 + cpd00067 + cpd11597	H2O + ATP + ARSENOBETAINE[e] <=> ADP + Phosphate + H+ + ARSENOBETAINE	=>
rxn05502	L-arginine phosphate transport in/out via proton symport			0	2	cpd00067[e] + cpd03535[e] <=> cpd00067 + cpd03535	H+[e] + Phosphoarginine[e] <=> H+ + Phosphoarginine	<=>
rxn05501	arbutin transport via PEP:Pyr PTS			-9.11	0.635473	cpd00061 + cpd03696[e] <=> cpd00020 + cpd03697	PEP + Ursin[e] <=> Pyruvate + Arbutin-6P	<=>
rxn05500	L-arabinose transport via proton symport			0	2	cpd00067[e] + cpd00224[e] <=> cpd00067 + cpd00224	H+[e] + arabinose[e] <=> H+ + arabinose	<=>
rxn05499	D-arabinose reversible transport			0	2	cpd00185[e] <=> cpd00185	D-Arabinose[e] <=> D-Arabinose	<=>
rxn05498	antimonite transporter via uniport	|TC-2.A.59|2.A.59|		0	2	cpd11598 <=> cpd11598[e]	Antimonite <=> Antimonite[e]	<=>
rxn05496	L-alanine transport in via proton symport			0	2	cpd00035[e] + cpd00067[e] <=> cpd00035 + cpd00067	ALA[e] + H+[e] <=> ALA + H+	<=>
rxn05497	AMP transport in/out via proton symport			0	2	cpd00018[e] + cpd00067[e] <=> cpd00018 + cpd00067	AMP[e] + H+[e] <=> AMP + H+	<=>
rxn05495	beta-Alanine transport in via proton symport			0	2	cpd00067[e] + cpd00085[e] <=> cpd00067 + cpd00085	H+[e] + beta-Alanine[e] <=> H+ + beta-Alanine	<=>
rxn05494	D-alanine transport in via proton symport	|TC-2.A.3.1|2.A.3.1|		0	2	cpd00067[e] + cpd00117[e] <=> cpd00067 + cpd00117	H+[e] + D-Ala[e] <=> H+ + D-Ala	<=>
rxn05493	2-oxoglutarate transport in via proton symport	|TC-2.A.1.6|2.A.1.6|		0	2	cpd00024[e] + cpd00067[e] <=> cpd00024 + cpd00067	2-Oxoglutarate[e] + H+[e] <=> 2-Oxoglutarate + H+	<=>
rxn05491	adenine transport in via proton symport			0	2	cpd00067[e] + cpd00128[e] <=> cpd00067 + cpd00128	H+[e] + Adenine[e] <=> H+ + Adenine	<=>
rxn05490	acetoin efflux via ABC system			-6.817	0.717554	cpd00001 + cpd00002 + cpd00361 <=> cpd00008 + cpd00009 + cpd00067 + cpd00361[e]	H2O + ATP + ACTN <=> ADP + Phosphate + H+ + ACTN[e]	=>
rxn05489	acetoin transport via ABC system			-6.817	0.717554	cpd00001 + cpd00002 + cpd00361[e] <=> cpd00008 + cpd00009 + cpd00067 + cpd00361	H2O + ATP + ACTN[e] <=> ADP + Phosphate + H+ + ACTN	=>
rxn05488	acetate transport in/out via proton symport	|TC-2.A.1.13|2.A.1.13|		0	2	cpd00029[e] + cpd00067[e] <=> cpd00029 + cpd00067	ACET[e] + H+[e] <=> ACET + H+	<=>
rxn05486	N-acetyl-D-mannosamine proton symport			0	2	cpd00067[e] + cpd00492[e] <=> cpd00067 + cpd00492	H+[e] + N-Acetyl-D-mannosamine[e] <=> H+ + N-Acetyl-D-mannosamine	<=>
rxn05487	N-acetylneuraminate proton symport			0	2	cpd00067[e] + cpd00232[e] <=> cpd00067 + cpd00232	H+[e] + Neu5Ac[e] <=> H+ + Neu5Ac	<=>
rxn05485	N-Acetyl-D-glucosamine transport via PEP:Pyr PTS			-9.11	0.635473	cpd00061 + cpd00122[e] <=> cpd00020 + cpd00293	PEP + GlcNAc[e] <=> Pyruvate + N-Acetyl-D-glucosamine 6-phosphate	<=>
rxn05483	L-arabinitol transport via passive diffusion			0	2	cpd00417[e] <=> cpd00417	L-Lyxitol[e] <=> L-Lyxitol	<=>
rxn05484	acetoacetate transport via proton symport			0	2	cpd00067[e] + cpd00142[e] <=> cpd00067 + cpd00142	H+[e] + Acetoacetate[e] <=> H+ + Acetoacetate	<=>
rxn05482	6-Phospho-D-gluconate transport in/out via proton symport			0	2	cpd00067[e] + cpd00284[e] <=> cpd00067 + cpd00284	H+[e] + 6-Phospho-D-gluconate[e] <=> H+ + 6-Phospho-D-gluconate	<=>
rxn05481	5-Methylthio-D-ribose transport in/out via proton symport			0	2	cpd00067[e] + cpd01981[e] <=> cpd00067 + cpd01981	H+[e] + methylthioribose[e] <=> H+ + methylthioribose	<=>
rxn05480	3'-UMP transport in via proton symport			0	2	cpd00067[e] + cpd00989[e] <=> cpd00067 + cpd00989	H+[e] + 3'-UMP[e] <=> H+ + 3'-UMP	<=>
rxn05478	Guanosine 3'-phsophate transport in/out via proton symport			0	2	cpd00067[e] + cpd03701[e] <=> cpd00067 + cpd03701	H+[e] + Gp[e] <=> H+ + Gp	<=>
rxn05479	3-Phospho-D-glycerate transport in/out via proton symport			0	2	cpd00067[e] + cpd00169[e] <=> cpd00067 + cpd00169	H+[e] + 3-Phosphoglycerate[e] <=> H+ + 3-Phosphoglycerate	<=>
rxn05476	3'-AMP transport in/out via proton symport			0	2	cpd00067[e] + cpd00988[e] <=> cpd00067 + cpd00988	H+[e] + 3'-AMP[e] <=> H+ + 3'-AMP	<=>
rxn05477	3'-CMP transport in via proton symport			0	2	cpd00067[e] + cpd03454[e] <=> cpd00067 + cpd03454	H+[e] + 3'-CMP[e] <=> H+ + 3'-CMP	<=>
rxn05475	3-aminobutyrate transport in via proton symport			0	2	cpd00067[e] + cpd11599[e] <=> cpd00067 + cpd11599	H+[e] + 3-aminobutanoic acid[e] <=> H+ + 3-aminobutanoic acid	<=>
rxn05474	D-Glycerate 2-phosphate transport in/out via proton symport			0	2	cpd00067[e] + cpd00482[e] <=> cpd00067 + cpd00482	H+[e] + 2-Phospho-D-glycerate[e] <=> H+ + 2-Phospho-D-glycerate	<=>
rxn05473	2-Phosphoglycolate transport in/out via proton symport			0	2	cpd00067[e] + cpd00727[e] <=> cpd00067 + cpd00727	H+[e] + 2-Phosphoglycolate[e] <=> H+ + 2-Phosphoglycolate	<=>
rxn05472	2-(hydroxymethyl)phenol transport in/out via proton symport			0	2	cpd00067[e] + cpd01553[e] <=> cpd00067 + cpd01553	H+[e] + Saligenin[e] <=> H+ + Saligenin	<=>
rxn05470	Glycolate transport via proton symport			0	2	cpd00067[e] + cpd00139[e] <=> cpd00067 + cpd00139	H+[e] + Glycolate[e] <=> H+ + Glycolate	<=>
rxn05471	GMP transport via proton symport			0	2	cpd00067[e] + cpd00126[e] <=> cpd00067 + cpd00126	H+[e] + GMP[e] <=> H+ + GMP	<=>
rxn05468	O2 transport via diffusion			0	2	cpd00007[e] <=> cpd00007	O2[e] <=> O2	<=>
rxn05469	Pyruvate transport via proton symport			0	2	cpd00020[e] + cpd00067[e] <=> cpd00020 + cpd00067	Pyruvate[e] + H+[e] <=> Pyruvate + H+	<=>
rxn05466	Ammonia transport via diffusion			0	2	cpd00013[e] <=> cpd00013	NH3[e] <=> NH3	<=>
rxn05467	CO2 transport via diffusion			0	2	cpd00011[e] <=> cpd00011	CO2[e] <=> CO2	<=>
rxn05465	malonyl-ACP:[acyl-carrier-protein] transferase	2.3.1.0|2.3.1.39|2.3.1.85|2.3.1.86	R01626	0	2	cpd00070 + cpd11493 <=> cpd00010 + cpd11492	Malonyl-CoA + ACP <=> CoA + Malonyl-acyl-carrierprotein-	<=>
rxn05464	trans-Octodec-2-enoyl-ACP:NAD+ oxidoreductase (A-specific)	|1.3.1.0|		-16.55	1.19027	cpd00004 + cpd00067 + cpd11572 <=> cpd00003 + cpd11573	NADH + H+ + trans-Octodec-2-enoyl-ACP <=> NAD + Octodecanoyl-ACP	=>
rxn05463	Octodecanoyl-ACP:NADP+ oxidoreductase (A-specific)	|1.3.1.0|		-16.55	1.19027	cpd00005 + cpd00067 + cpd11572 <=> cpd00006 + cpd11573	TPNH + H+ + trans-Octodec-2-enoyl-ACP <=> TPN + Octodecanoyl-ACP	=>
rxn05462	trans-Octodec-2-enoyl-ACP hydro-lyase	|4.2.1.0|		2.163	0.767366	cpd11571 <=> cpd00001 + cpd11572	3-Hydroxyoctodecanoyl-ACP <=> H2O + trans-Octodec-2-enoyl-ACP	<=>
rxn05461	3-Hydroxyoctodecanoyl-ACP:NADP+ oxidoreductase	|1.1.1.0|		-3.76	1.07969	cpd00005 + cpd00067 + cpd11570 <=> cpd00006 + cpd11571	TPNH + H+ + 3-Oxooctodecanoyl-ACP <=> TPN + 3-Hydroxyoctodecanoyl-ACP	<=>
rxn05460	3-Oxooctodecanoyl-ACP:malonyl-[acyl-carrier-protein] C-acyltransferase (decarboxylating)	|2.3.1.0|		2.156	1.19377	cpd00067 + cpd11476 + cpd11492 <=> cpd00011 + cpd11493 + cpd11570	H+ + hexadecanoyl-acp + Malonyl-acyl-carrierprotein- <=> CO2 + ACP + 3-Oxooctodecanoyl-ACP	=>
rxn05459	stearyl-ACP:[acyl-carrier-protein] transferase	|2.3.1.3|		0	2	cpd00010 + cpd11573 <=> cpd00327 + cpd11493	CoA + Octodecanoyl-ACP <=> strcoa + ACP	<=>
rxn05458	hexadecanoyl-ACP:[acyl-carrier-protein] transferase	|2.3.1.2|		0	2	cpd00010 + cpd11476 <=> cpd00134 + cpd11493	CoA + hexadecanoyl-acp <=> Palmitoyl-CoA + ACP	<=>
rxn05456	14-methyl-pentadecanoyl-ACP:[acyl-carrier-protein] transferase	|2.3.1.0|		0	2	cpd00010 + cpd11569 <=> cpd11441 + cpd11493	CoA + 14-methyl-pentadecanoyl-ACP <=> fa6coa + ACP	<=>
rxn05457	tetradecanoyl-ACP:[acyl-carrier-protein] transferase	|2.3.1.1|		0	2	cpd00010 + cpd11466 <=> cpd01695 + cpd11493	CoA + Myristoyl-ACP <=> Myristoyl-CoA + ACP	<=>
rxn05455	12-methyl-tridecanoyl-ACP:[acyl-carrier-protein] transferase	|2.3.1.0|		0	2	cpd00010 + cpd11565 <=> cpd11435 + cpd11493	CoA + 12-methyl-tridecanoyl-ACP <=> fa1coa + ACP	<=>
rxn05454	15-methyl-hexa-decanoyl-ACP:[acyl-carrier-protein] transferase	|2.3.1.0|		0	2	cpd00010 + cpd11544 <=> cpd11432 + cpd11493	CoA + 15-methyl-hexa-decanoyl-ACP <=> fa11coa + ACP	<=>
rxn05452	14-methyl-hexa-decanoyl-ACP:[acyl-carrier-protein] transferase	|2.3.1.0|		0	2	cpd00010 + cpd11519 <=> cpd11434 + cpd11493	CoA + 14-methyl-hexa-decanoyl-ACP <=> fa12coa + ACP	<=>
rxn05453	13-methyl-tetra-decanoyl-ACP:[acyl-carrier-protein] transferase	|2.3.1.0|		0	2	cpd00010 + cpd11540 <=> cpd11437 + cpd11493	CoA + 13-methyl-tetra-decanoyl-ACP <=> fa3coa + ACP	<=>
rxn05451	12-methyl-tetra-decanoyl-ACP:[acyl-carrier-protein] transferase	|2.3.1.0|		0	2	cpd00010 + cpd11515 <=> cpd11439 + cpd11493	CoA + 12-methyl-tetra-decanoyl-ACP <=> fa4coa + ACP	<=>
rxn05450	14-methyl-trans-pentadec-2-enoyl-ACP:NAD+ oxidoreductase (A-specific)	|1.3.1.0|		-16.55	1.19027	cpd00004 + cpd00067 + cpd11568 <=> cpd00003 + cpd11569	NADH + H+ + 14-methyl-trans-pentadec-2-enoyl-ACP <=> NAD + 14-methyl-pentadecanoyl-ACP	=>
rxn05449	12-methyl-trans-tridec-2-enoyl-ACP:NAD+ oxidoreductase (A-specific)	|1.3.1.0|		-16.55	1.19027	cpd00004 + cpd00067 + cpd11564 <=> cpd00003 + cpd11565	NADH + H+ + 12-methyl-trans-tridec-2-enoyl-ACP <=> NAD + 12-methyl-tridecanoyl-ACP	=>
rxn05448	10-methyl-trans-undec-2-enoyl-ACP:NAD+ oxidoreductase (A-specific)	|1.3.1.0|		-16.55	1.19027	cpd00004 + cpd00067 + cpd11560 <=> cpd00003 + cpd11561	NADH + H+ + 10-methyl-trans-undec-2-enoyl-ACP <=> NAD + 10-methyl-undecanoyl-ACP	=>
rxn05447	8-methyl-trans-non-2-enoyl-ACP:NAD+ oxidoreductase (A-specific)	|1.3.1.0|		-16.55	1.19027	cpd00004 + cpd00067 + cpd11556 <=> cpd00003 + cpd11557	NADH + H+ + 8-methyl-trans-non-2-enoyl-ACP <=> NAD + 8-methyl-nonanoyl-ACP	=>
rxn05446	6-methyl-trans-hept-2-enoyl-ACP:NAD+ oxidoreductase (A-specific)	|1.3.1.0|		-16.55	1.19027	cpd00004 + cpd00067 + cpd11552 <=> cpd00003 + cpd11553	NADH + H+ + 6-methyl-trans-hept-2-enoyl-ACP <=> NAD + 6-methyl-heptanoyl-ACP	=>
rxn05445	4-methyl-trans-pent-2-enoyl-ACP:NAD+ oxidoreductase (A-specific)	|1.3.1.0|		-16.55	1.19027	cpd00004 + cpd00067 + cpd11548 <=> cpd00003 + cpd11549	NADH + H+ + 4-methyl-trans-pent-2-enoyl-ACP <=> NAD + 4-methyl-pentanoyl-ACP	=>
rxn05444	15-methyl-trans-hexa-dec-2-enoyl-ACP:NAD+ oxidoreductase (A-specific)	|1.3.1.0|		-16.55	1.19027	cpd00004 + cpd00067 + cpd11543 <=> cpd00003 + cpd11544	NADH + H+ + 15-methyl-trans-hexa-dec-2-enoyl-ACP <=> NAD + 15-methyl-hexa-decanoyl-ACP	=>
rxn05443	13-methyl-trans-tetra-dec-2-enoyl-ACP:NAD+ oxidoreductase (A-specific)	|1.3.1.0|		-16.55	1.19027	cpd00004 + cpd00067 + cpd11539 <=> cpd00003 + cpd11540	NADH + H+ + 13-methyl-trans-tetra-dec-2-enoyl-ACP <=> NAD + 13-methyl-tetra-decanoyl-ACP	=>
rxn05442	11-methyl-trans-dodec-2-enoyl-ACP:NAD+ oxidoreductase (A-specific)	|1.3.1.0|		-16.55	1.19027	cpd00004 + cpd00067 + cpd11535 <=> cpd00003 + cpd11536	NADH + H+ + 11-methyl-trans-dodec-2-enoyl-ACP <=> NAD + 11-methyl-dodecanoyl-ACP	=>
rxn05441	9-methyl-trans-dec-2-enoyl-ACP:NAD+ oxidoreductase (A-specific)	|1.3.1.0|		-16.55	1.19027	cpd00004 + cpd00067 + cpd11531 <=> cpd00003 + cpd11532	NADH + H+ + 9-methyl-trans-dec-2-enoyl-ACP <=> NAD + 9-methyl-decanoyl-ACP	=>
rxn05440	7-methyl-trans-oct-2-enoyl-ACP:NAD+ oxidoreductase (A-specific)	|1.3.1.0|		-16.55	1.19027	cpd00004 + cpd00067 + cpd11527 <=> cpd00003 + cpd11528	NADH + H+ + 7-methyl-trans-oct-2-enoyl-ACP <=> NAD + 7-methyl-octanoyl-ACP	=>
rxn05439	5-methyl-trans-hex-2-enoyl-ACP:NAD+ oxidoreductase (A-specific)	|1.3.1.0|		-16.55	1.19027	cpd00004 + cpd00067 + cpd11523 <=> cpd00003 + cpd11524	NADH + H+ + 5-methyl-trans-hex-2-enoyl-ACP <=> NAD + 5-methyl-hexanoyl-ACP	=>
rxn05438	14-methyl-trans-hexa-dec-2-enoyl-ACP:NAD+ oxidoreductase (A-specific)	|1.3.1.0|		-16.55	1.19027	cpd00004 + cpd00067 + cpd11518 <=> cpd00003 + cpd11519	NADH + H+ + 14-methyl-trans-hexa-dec-2-enoyl-ACP <=> NAD + 14-methyl-hexa-decanoyl-ACP	=>
rxn05437	12-methyl-trans-tetra-dec-2-enoyl-ACP:NAD+ oxidoreductase (A-specific)	|1.3.1.0|		-16.55	1.19027	cpd00004 + cpd00067 + cpd11514 <=> cpd00003 + cpd11515	NADH + H+ + 12-methyl-trans-tetra-dec-2-enoyl-ACP <=> NAD + 12-methyl-tetra-decanoyl-ACP	=>
rxn05436	10-methyl-trans-dodec-2-enoyl-ACP:NAD+ oxidoreductase (A-specific)	|1.3.1.0|		-16.55	1.19027	cpd00004 + cpd00067 + cpd11510 <=> cpd00003 + cpd11511	NADH + H+ + 10-methyl-trans-dodec-2-enoyl-ACP <=> NAD + 10-methyl-dodecanoyl-ACP	=>
rxn05435	8-methyl-trans-dec-2-enoyl-ACP:NAD+ oxidoreductase (A-specific)	|1.3.1.0|		-16.55	1.19027	cpd00004 + cpd00067 + cpd11506 <=> cpd00003 + cpd11507	NADH + H+ + 8-methyl-trans-dec-2-enoyl-ACP <=> NAD + 8-methyl-decanoyl-ACP	=>
rxn05434	6-methyl-trans-oct-2-enoyl-ACP:NAD+ oxidoreductase (A-specific)	|1.3.1.0|		-16.55	1.19027	cpd00004 + cpd00067 + cpd11502 <=> cpd00003 + cpd11503	NADH + H+ + 6-methyl-trans-oct-2-enoyl-ACP <=> NAD + 6-methyl-octanoyl-ACP	=>
rxn05433	4-methyl-trans-hex-2-enoyl-ACP:NAD+ oxidoreductase (A-specific)	|1.3.1.0|		-16.55	1.19027	cpd00004 + cpd00067 + cpd11498 <=> cpd00003 + cpd11499	NADH + H+ + 4-methyl-trans-hex-2-enoyl-ACP <=> NAD + 4-methyl-hexanoyl-ACP	=>
rxn05432	14-methyl-trans-pentadec-2-enoyl-ACP:NADP+ oxidoreductase (A-specific)	|1.3.1.0|		-16.55	1.19027	cpd00005 + cpd00067 + cpd11568 <=> cpd00006 + cpd11569	TPNH + H+ + 14-methyl-trans-pentadec-2-enoyl-ACP <=> TPN + 14-methyl-pentadecanoyl-ACP	=>
rxn05431	14-methyl-3-hydroxy-pentadecanoyl-ACP hydro-lyase	|4.2.1.0|		2.163	0.767366	cpd11567 <=> cpd00001 + cpd11568	14-methyl-3-hydroxy-pentadecanoyl-ACP <=> H2O + 14-methyl-trans-pentadec-2-enoyl-ACP	<=>
rxn05430	14-methyl-3-oxo-pentadecanoyl-ACP:NADP+ oxidoreductase	|1.1.1.0|		-3.76	1.07969	cpd00005 + cpd00067 + cpd11566 <=> cpd00006 + cpd11567	TPNH + H+ + 14-methyl-3-oxo-pentadecanoyl-ACP <=> TPN + 14-methyl-3-hydroxy-pentadecanoyl-ACP	<=>
rxn05429	12-methyl-tridecanoyl-ACP:malonyl-[acyl-carrier-protein] C-acyltransferase (decarboxylating)	|2.3.1.0|		2.156	1.19377	cpd00067 + cpd11492 + cpd11565 <=> cpd00011 + cpd11493 + cpd11566	H+ + Malonyl-acyl-carrierprotein- + 12-methyl-tridecanoyl-ACP <=> CO2 + ACP + 14-methyl-3-oxo-pentadecanoyl-ACP	=>
rxn05428	12-methyl-trans-tridec-2-enoyl-ACP:NADP+ oxidoreductase (A-specific)	|1.3.1.0|		-16.55	1.19027	cpd00005 + cpd00067 + cpd11564 <=> cpd00006 + cpd11565	TPNH + H+ + 12-methyl-trans-tridec-2-enoyl-ACP <=> TPN + 12-methyl-tridecanoyl-ACP	=>
rxn05427	12-methyl-3-hydroxy-tridecanoyl-ACP hydro-lyase	|4.2.1.0|		2.163	0.767366	cpd11563 <=> cpd00001 + cpd11564	12-methyl-3-hydroxy-tridecanoyl-ACP <=> H2O + 12-methyl-trans-tridec-2-enoyl-ACP	<=>
rxn05426	12-methyl-3-oxo-tridecanoyl-ACP:NADP+ oxidoreductase	|1.1.1.0|		-3.76	1.07969	cpd00005 + cpd00067 + cpd11562 <=> cpd00006 + cpd11563	TPNH + H+ + 12-methyl-3-oxo-tridecanoyl-ACP <=> TPN + 12-methyl-3-hydroxy-tridecanoyl-ACP	<=>
rxn05425	10-methyl-undecanoyl-ACP:malonyl-[acyl-carrier-protein] C-acyltransferase (decarboxylating)	|2.3.1.0|		2.156	1.19377	cpd00067 + cpd11492 + cpd11561 <=> cpd00011 + cpd11493 + cpd11562	H+ + Malonyl-acyl-carrierprotein- + 10-methyl-undecanoyl-ACP <=> CO2 + ACP + 12-methyl-3-oxo-tridecanoyl-ACP	=>
rxn05424	10-methyl-trans-undec-2-enoyl-ACP:NADP+ oxidoreductase (A-specific)	|1.3.1.0|		-16.55	1.19027	cpd00005 + cpd00067 + cpd11560 <=> cpd00006 + cpd11561	TPNH + H+ + 10-methyl-trans-undec-2-enoyl-ACP <=> TPN + 10-methyl-undecanoyl-ACP	=>
rxn05423	10-methyl-3-hydroxy-undecanoyl-ACP hydro-lyase	|4.2.1.0|		2.163	0.767366	cpd11559 <=> cpd00001 + cpd11560	10-methyl-3-hydroxy-undecanoyl-ACP <=> H2O + 10-methyl-trans-undec-2-enoyl-ACP	<=>
rxn05422	10-methyl-3-oxo-undecanoyl-ACP:NADP+ oxidoreductase	|1.1.1.0|		-3.76	1.07969	cpd00005 + cpd00067 + cpd11558 <=> cpd00006 + cpd11559	TPNH + H+ + 10-methyl-3-oxo-undecanoyl-ACP <=> TPN + 10-methyl-3-hydroxy-undecanoyl-ACP	<=>
rxn05421	8-methyl-nonanoyl-ACP:malonyl-[acyl-carrier-protein] C-acyltransferase (decarboxylating)	|2.3.1.0|		2.156	1.19377	cpd00067 + cpd11492 + cpd11557 <=> cpd00011 + cpd11493 + cpd11558	H+ + Malonyl-acyl-carrierprotein- + 8-methyl-nonanoyl-ACP <=> CO2 + ACP + 10-methyl-3-oxo-undecanoyl-ACP	=>
rxn05420	8-methyl-trans-non-2-enoyl-ACP:NADP+ oxidoreductase (A-specific)	|1.3.1.0|		-16.55	1.19027	cpd00005 + cpd00067 + cpd11556 <=> cpd00006 + cpd11557	TPNH + H+ + 8-methyl-trans-non-2-enoyl-ACP <=> TPN + 8-methyl-nonanoyl-ACP	=>
rxn05419	8-methyl-3-hydroxy-nonanoyl-ACP hydro-lyase	|4.2.1.0|		2.163	0.767366	cpd11555 <=> cpd00001 + cpd11556	8-methyl-3-hydroxy-nonanoyl-ACP <=> H2O + 8-methyl-trans-non-2-enoyl-ACP	<=>
rxn05418	8-methyl-3-oxo-nonanoyl-ACP:NADP+ oxidoreductase	|1.1.1.0|		-3.76	1.07969	cpd00005 + cpd00067 + cpd11554 <=> cpd00006 + cpd11555	TPNH + H+ + 8-methyl-3-oxo-nonanoyl-ACP <=> TPN + 8-methyl-3-hydroxy-nonanoyl-ACP	<=>
rxn05417	6-methyl-heptanoyl-ACP:malonyl-[acyl-carrier-protein] C-acyltransferase (decarboxylating)	|2.3.1.0|		2.156	1.19377	cpd00067 + cpd11492 + cpd11553 <=> cpd00011 + cpd11493 + cpd11554	H+ + Malonyl-acyl-carrierprotein- + 6-methyl-heptanoyl-ACP <=> CO2 + ACP + 8-methyl-3-oxo-nonanoyl-ACP	=>
rxn05416	6-methyl-trans-hept-2-enoyl-ACP:NADP+ oxidoreductase (A-specific)	|1.3.1.0|		-16.55	1.19027	cpd00005 + cpd00067 + cpd11552 <=> cpd00006 + cpd11553	TPNH + H+ + 6-methyl-trans-hept-2-enoyl-ACP <=> TPN + 6-methyl-heptanoyl-ACP	=>
rxn05415	6-methyl-3-hydroxy-heptanoyl-ACP hydro-lyase	|4.2.1.0|		2.163	0.767366	cpd11551 <=> cpd00001 + cpd11552	6-methyl-3-hydroxy-heptanoyl-ACP <=> H2O + 6-methyl-trans-hept-2-enoyl-ACP	<=>
rxn05414	6-methyl-3-oxo-heptanoyl-ACP:NADP+ oxidoreductase	|1.1.1.0|		-3.76	1.07969	cpd00005 + cpd00067 + cpd11550 <=> cpd00006 + cpd11551	TPNH + H+ + 6-methyl-3-oxo-heptanoyl-ACP <=> TPN + 6-methyl-3-hydroxy-heptanoyl-ACP	<=>
rxn05413	4-methyl-pentanoyl-ACP:malonyl-[acyl-carrier-protein] C-acyltransferase (decarboxylating)	|2.3.1.0|		2.156	1.19377	cpd00067 + cpd11492 + cpd11549 <=> cpd00011 + cpd11493 + cpd11550	H+ + Malonyl-acyl-carrierprotein- + 4-methyl-pentanoyl-ACP <=> CO2 + ACP + 6-methyl-3-oxo-heptanoyl-ACP	=>
rxn05412	4-methyl-trans-pent-2-enoyl-ACP:NADP+ oxidoreductase (A-specific)	|1.3.1.0|		-16.55	1.19027	cpd00005 + cpd00067 + cpd11548 <=> cpd00006 + cpd11549	TPNH + H+ + 4-methyl-trans-pent-2-enoyl-ACP <=> TPN + 4-methyl-pentanoyl-ACP	=>
rxn05411	4-methyl-3-hydroxy-pentanoyl-ACP hydro-lyase	|4.2.1.0|		2.163	0.767366	cpd11547 <=> cpd00001 + cpd11548	4-methyl-3-hydroxy-pentanoyl-ACP <=> H2O + 4-methyl-trans-pent-2-enoyl-ACP	<=>
rxn05410	4-methyl-3-oxo-pentanoyl-ACP:NADP+ oxidoreductase	|1.1.1.0|		-3.76	1.07969	cpd00005 + cpd00067 + cpd11546 <=> cpd00006 + cpd11547	TPNH + H+ + 4-methyl-3-oxo-pentanoyl-ACP <=> TPN + 4-methyl-3-hydroxy-pentanoyl-ACP	<=>
rxn05409	2-methylpropionyl-ACP:malonyl-[acyl-carrier-protein] C-acyltransferase (decarboxylating)	|2.3.1.0|		2.156	1.19377	cpd00067 + cpd11492 + cpd11545 <=> cpd00011 + cpd11493 + cpd11546	H+ + Malonyl-acyl-carrierprotein- + isobutyryl-ACP <=> CO2 + ACP + 4-methyl-3-oxo-pentanoyl-ACP	=>
rxn05408	2-methylpropionyl-CoA:[acyl-carrier-protein] transferase	|2.3.1.0|		0	2	cpd00481 + cpd11493 <=> cpd00010 + cpd11545	Isobutyryl-CoA + ACP <=> CoA + isobutyryl-ACP	<=>
rxn05407	15-methyl-trans-hexa-dec-2-enoyl-ACP:NADP+ oxidoreductase (A-specific)	|1.3.1.0|		-16.55	1.19027	cpd00005 + cpd00067 + cpd11543 <=> cpd00006 + cpd11544	TPNH + H+ + 15-methyl-trans-hexa-dec-2-enoyl-ACP <=> TPN + 15-methyl-hexa-decanoyl-ACP	=>
rxn05406	15-methyl-3-hydroxy-hexa-decanoyl-ACP hydro-lyase	|4.2.1.0|		2.163	0.767366	cpd11542 <=> cpd00001 + cpd11543	15-methyl-3-hydroxy-hexa-decanoyl-ACP <=> H2O + 15-methyl-trans-hexa-dec-2-enoyl-ACP	<=>
rxn05405	15-methyl-3-oxo-hexa-decanoyl-ACP:NADP+ oxidoreductase	|1.1.1.0|		-3.76	1.07969	cpd00005 + cpd00067 + cpd11541 <=> cpd00006 + cpd11542	TPNH + H+ + 15-methyl-3-oxo-hexa-decanoyl-ACP <=> TPN + 15-methyl-3-hydroxy-hexa-decanoyl-ACP	<=>
rxn05404	13-methyl-tetra-decanoyl-ACP:malonyl-[acyl-carrier-protein] C-acyltransferase (decarboxylating)	|2.3.1.0|		2.156	1.19377	cpd00067 + cpd11492 + cpd11540 <=> cpd00011 + cpd11493 + cpd11541	H+ + Malonyl-acyl-carrierprotein- + 13-methyl-tetra-decanoyl-ACP <=> CO2 + ACP + 15-methyl-3-oxo-hexa-decanoyl-ACP	=>
rxn05403	13-methyl-trans-tetra-dec-2-enoyl-ACP:NADP+ oxidoreductase (A-specific)	|1.3.1.0|		-16.55	1.19027	cpd00005 + cpd00067 + cpd11539 <=> cpd00006 + cpd11540	TPNH + H+ + 13-methyl-trans-tetra-dec-2-enoyl-ACP <=> TPN + 13-methyl-tetra-decanoyl-ACP	=>
rxn05402	13-methyl-3-hydroxy-tetra-decanoyl-ACP hydro-lyase	|4.2.1.0|		2.163	0.767366	cpd11538 <=> cpd00001 + cpd11539	13-methyl-3-hydroxy-tetra-decanoyl-ACP <=> H2O + 13-methyl-trans-tetra-dec-2-enoyl-ACP	<=>
rxn05401	13-methyl-3-oxo-tetra-decanoyl-ACP:NADP+ oxidoreductase	|1.1.1.0|		-3.76	1.07969	cpd00005 + cpd00067 + cpd11537 <=> cpd00006 + cpd11538	TPNH + H+ + 13-methyl-3-oxo-tetra-decanoyl-ACP <=> TPN + 13-methyl-3-hydroxy-tetra-decanoyl-ACP	<=>
rxn05400	11-methyl-dodecanoyl-ACP:malonyl-[acyl-carrier-protein] C-acyltransferase (decarboxylating)	|2.3.1.0|		2.156	1.19377	cpd00067 + cpd11492 + cpd11536 <=> cpd00011 + cpd11493 + cpd11537	H+ + Malonyl-acyl-carrierprotein- + 11-methyl-dodecanoyl-ACP <=> CO2 + ACP + 13-methyl-3-oxo-tetra-decanoyl-ACP	=>
rxn05399	11-methyl-trans-dodec-2-enoyl-ACP:NADP+ oxidoreductase (A-specific)	|1.3.1.0|		-16.55	1.19027	cpd00005 + cpd00067 + cpd11535 <=> cpd00006 + cpd11536	TPNH + H+ + 11-methyl-trans-dodec-2-enoyl-ACP <=> TPN + 11-methyl-dodecanoyl-ACP	=>
rxn05398	11-methyl-3-hydroxy-dodecanoyl-ACP hydro-lyase	|4.2.1.0|		2.163	0.767366	cpd11534 <=> cpd00001 + cpd11535	11-methyl-3-hydroxy-dodecanoyl-ACP <=> H2O + 11-methyl-trans-dodec-2-enoyl-ACP	<=>
rxn05397	11-methyl-3-oxo-dodecanoyl-ACP:NADP+ oxidoreductase	|1.1.1.0|		-3.76	1.07969	cpd00005 + cpd00067 + cpd11533 <=> cpd00006 + cpd11534	TPNH + H+ + 11-methyl-3-oxo-dodecanoyl-ACP <=> TPN + 11-methyl-3-hydroxy-dodecanoyl-ACP	<=>
rxn05396	9-methyl-decanoyl-ACP:malonyl-[acyl-carrier-protein] C-acyltransferase (decarboxylating)	|2.3.1.0|		2.156	1.19377	cpd00067 + cpd11492 + cpd11532 <=> cpd00011 + cpd11493 + cpd11533	H+ + Malonyl-acyl-carrierprotein- + 9-methyl-decanoyl-ACP <=> CO2 + ACP + 11-methyl-3-oxo-dodecanoyl-ACP	=>
rxn05395	9-methyl-trans-dec-2-enoyl-ACP:NADP+ oxidoreductase (A-specific)	|1.3.1.0|		-16.55	1.19027	cpd00005 + cpd00067 + cpd11531 <=> cpd00006 + cpd11532	TPNH + H+ + 9-methyl-trans-dec-2-enoyl-ACP <=> TPN + 9-methyl-decanoyl-ACP	=>
rxn05394	9-methyl-3-hydroxy-decanoyl-ACP hydro-lyase	|4.2.1.0|		2.163	0.767366	cpd11530 <=> cpd00001 + cpd11531	9-methyl-3-hydroxy-decanoyl-ACP <=> H2O + 9-methyl-trans-dec-2-enoyl-ACP	<=>
rxn05393	9-methyl-3-oxo-decanoyl-ACP:NADP+ oxidoreductase	|1.1.1.0|		-3.76	1.07969	cpd00005 + cpd00067 + cpd11529 <=> cpd00006 + cpd11530	TPNH + H+ + 9-methyl-3-oxo-decanoyl-ACP <=> TPN + 9-methyl-3-hydroxy-decanoyl-ACP	<=>
rxn05392	7-methyl-octanoyl-ACP:malonyl-[acyl-carrier-protein] C-acyltransferase (decarboxylating)	|2.3.1.0|		2.156	1.19377	cpd00067 + cpd11492 + cpd11528 <=> cpd00011 + cpd11493 + cpd11529	H+ + Malonyl-acyl-carrierprotein- + 7-methyl-octanoyl-ACP <=> CO2 + ACP + 9-methyl-3-oxo-decanoyl-ACP	=>
rxn05391	7-methyl-trans-oct-2-enoyl-ACP:NADP+ oxidoreductase (A-specific)	|1.3.1.0|		-16.55	1.19027	cpd00005 + cpd00067 + cpd11527 <=> cpd00006 + cpd11528	TPNH + H+ + 7-methyl-trans-oct-2-enoyl-ACP <=> TPN + 7-methyl-octanoyl-ACP	=>
rxn05390	7-methyl-3-hydroxy-octanoyl-ACP hydro-lyase	|4.2.1.0|		2.163	0.767366	cpd11526 <=> cpd00001 + cpd11527	7-methyl-3-hydroxy-octanoyl-ACP <=> H2O + 7-methyl-trans-oct-2-enoyl-ACP	<=>
rxn05389	7-methyl-3-oxo-octanoyl-ACP:NADP+ oxidoreductase	|1.1.1.0|		-3.76	1.07969	cpd00005 + cpd00067 + cpd11525 <=> cpd00006 + cpd11526	TPNH + H+ + 7-methyl-3-oxo-octanoyl-ACP <=> TPN + 7-methyl-3-hydroxy-octanoyl-ACP	<=>
rxn05388	5-methyl-hexanoyl-ACP:malonyl-[acyl-carrier-protein] C-acyltransferase (decarboxylating)	|2.3.1.0|		2.156	1.19377	cpd00067 + cpd11492 + cpd11524 <=> cpd00011 + cpd11493 + cpd11525	H+ + Malonyl-acyl-carrierprotein- + 5-methyl-hexanoyl-ACP <=> CO2 + ACP + 7-methyl-3-oxo-octanoyl-ACP	=>
rxn05387	5-methyl-trans-hex-2-enoyl-ACP:NADP+ oxidoreductase (A-specific)	|1.3.1.0|		-16.55	1.19027	cpd00005 + cpd00067 + cpd11523 <=> cpd00006 + cpd11524	TPNH + H+ + 5-methyl-trans-hex-2-enoyl-ACP <=> TPN + 5-methyl-hexanoyl-ACP	=>
rxn05386	5-methyl-3-hydroxy-hexanoyl-ACP hydro-lyase	|4.2.1.0|		2.163	0.767366	cpd11522 <=> cpd00001 + cpd11523	5-methyl-3-hydroxy-hexanoyl-ACP <=> H2O + 5-methyl-trans-hex-2-enoyl-ACP	<=>
rxn05385	5-methyl-3-oxo-hexanoyl-ACP:NADP+ oxidoreductase	|1.1.1.0|		-3.76	1.07969	cpd00005 + cpd00067 + cpd11521 <=> cpd00006 + cpd11522	TPNH + H+ + 5-methyl-3-oxo-hexanoyl-ACP <=> TPN + 5-methyl-3-hydroxy-hexanoyl-ACP	<=>
rxn05384	3-methylbutanoyl-ACP:malonyl-[acyl-carrier-protein] C-acyltransferase (decarboxylating)	|2.3.1.0|		2.156	1.19377	cpd00067 + cpd11492 + cpd11520 <=> cpd00011 + cpd11493 + cpd11521	H+ + Malonyl-acyl-carrierprotein- + isovaleryl-ACP <=> CO2 + ACP + 5-methyl-3-oxo-hexanoyl-ACP	=>
rxn05383	3-methylbutanoyl-CoA:[acyl-carrier-protein] transferase	|2.3.1.0|		0	2	cpd01882 + cpd11493 <=> cpd00010 + cpd11520	Isovaleryl-CoA + ACP <=> CoA + isovaleryl-ACP	<=>
rxn05382	14-methyl-trans-hexa-dec-2-enoyl-ACP:NADP+ oxidoreductase (A-specific)	|1.3.1.0|		-16.55	1.19027	cpd00005 + cpd00067 + cpd11518 <=> cpd00006 + cpd11519	TPNH + H+ + 14-methyl-trans-hexa-dec-2-enoyl-ACP <=> TPN + 14-methyl-hexa-decanoyl-ACP	=>
rxn05381	14-methyl-3-hydroxy-hexa-decanoyl-ACP hydro-lyase	|4.2.1.0|		2.163	0.767366	cpd11517 <=> cpd00001 + cpd11518	14-methyl-3-hydroxy-hexa-decanoyl-ACP <=> H2O + 14-methyl-trans-hexa-dec-2-enoyl-ACP	<=>
rxn05380	14-methyl-3-oxo-hexa-decanoyl-ACP:NADP+ oxidoreductase	|1.1.1.0|		-3.76	1.07969	cpd00005 + cpd00067 + cpd11516 <=> cpd00006 + cpd11517	TPNH + H+ + 14-methyl-3-oxo-hexa-decanoyl-ACP <=> TPN + 14-methyl-3-hydroxy-hexa-decanoyl-ACP	<=>
rxn05379	12-methyl-tetra-decanoyl-ACP:malonyl-[acyl-carrier-protein] C-acyltransferase (decarboxylating)	|2.3.1.0|		2.156	1.19377	cpd00067 + cpd11492 + cpd11515 <=> cpd00011 + cpd11493 + cpd11516	H+ + Malonyl-acyl-carrierprotein- + 12-methyl-tetra-decanoyl-ACP <=> CO2 + ACP + 14-methyl-3-oxo-hexa-decanoyl-ACP	=>
rxn05378	12-methyl-trans-tetra-dec-2-enoyl-ACP:NADP+ oxidoreductase (A-specific)	|1.3.1.0|		-16.55	1.19027	cpd00005 + cpd00067 + cpd11514 <=> cpd00006 + cpd11515	TPNH + H+ + 12-methyl-trans-tetra-dec-2-enoyl-ACP <=> TPN + 12-methyl-tetra-decanoyl-ACP	=>
rxn05377	12-methyl-3-hydroxy-tetra-decanoyl-ACP hydro-lyase	|4.2.1.0|		2.163	0.767366	cpd11513 <=> cpd00001 + cpd11514	12-methyl-3-hydroxy-tetra-decanoyl-ACP <=> H2O + 12-methyl-trans-tetra-dec-2-enoyl-ACP	<=>
rxn05376	12-methyl-3-oxo-tetra-decanoyl-ACP:NADP+ oxidoreductase	|1.1.1.0|		-3.76	1.07969	cpd00005 + cpd00067 + cpd11512 <=> cpd00006 + cpd11513	TPNH + H+ + 12-methyl-3-oxo-tetra-decanoyl-ACP <=> TPN + 12-methyl-3-hydroxy-tetra-decanoyl-ACP	<=>
rxn05375	10-methyl-dodecanoyl-ACP:malonyl-[acyl-carrier-protein] C-acyltransferase (decarboxylating)	|2.3.1.0|		2.156	1.19377	cpd00067 + cpd11492 + cpd11511 <=> cpd00011 + cpd11493 + cpd11512	H+ + Malonyl-acyl-carrierprotein- + 10-methyl-dodecanoyl-ACP <=> CO2 + ACP + 12-methyl-3-oxo-tetra-decanoyl-ACP	=>
rxn05374	10-methyl-trans-dodec-2-enoyl-ACP:NADP+ oxidoreductase (A-specific)	|1.3.1.0|		-16.55	1.19027	cpd00005 + cpd00067 + cpd11510 <=> cpd00006 + cpd11511	TPNH + H+ + 10-methyl-trans-dodec-2-enoyl-ACP <=> TPN + 10-methyl-dodecanoyl-ACP	=>
rxn05373	10-methyl-3-hydroxy-dodecanoyl-ACP hydro-lyase	|4.2.1.0|		2.163	0.767366	cpd11509 <=> cpd00001 + cpd11510	10-methyl-3-hydroxy-dodecanoyl-ACP <=> H2O + 10-methyl-trans-dodec-2-enoyl-ACP	<=>
rxn05372	10-methyl-3-oxo-dodecanoyl-ACP:NADP+ oxidoreductase	|1.1.1.0|		-3.76	1.07969	cpd00005 + cpd00067 + cpd11508 <=> cpd00006 + cpd11509	TPNH + H+ + 10-methyl-3-oxo-dodecanoyl-ACP <=> TPN + 10-methyl-3-hydroxy-dodecanoyl-ACP	<=>
rxn05371	8-methyl-decanoyl-ACP:malonyl-[acyl-carrier-protein] C-acyltransferase (decarboxylating)	|2.3.1.0|		2.156	1.19377	cpd00067 + cpd11492 + cpd11507 <=> cpd00011 + cpd11493 + cpd11508	H+ + Malonyl-acyl-carrierprotein- + 8-methyl-decanoyl-ACP <=> CO2 + ACP + 10-methyl-3-oxo-dodecanoyl-ACP	=>
rxn05370	8-methyl-trans-dec-2-enoyl-ACP:NADP+ oxidoreductase (A-specific)	|1.3.1.0|		-16.55	1.19027	cpd00005 + cpd00067 + cpd11506 <=> cpd00006 + cpd11507	TPNH + H+ + 8-methyl-trans-dec-2-enoyl-ACP <=> TPN + 8-methyl-decanoyl-ACP	=>
rxn05369	8-methyl-3-hydroxy-decanoyl-ACP hydro-lyase	|4.2.1.0|		2.163	0.767366	cpd11505 <=> cpd00001 + cpd11506	8-methyl-3-hydroxy-decanoyl-ACP <=> H2O + 8-methyl-trans-dec-2-enoyl-ACP	<=>
rxn05368	8-methyl-3-oxo-decanoyl-ACP:NADP+ oxidoreductase	|1.1.1.0|		-3.76	1.07969	cpd00005 + cpd00067 + cpd11504 <=> cpd00006 + cpd11505	TPNH + H+ + 8-methyl-3-oxo-decanoyl-ACP <=> TPN + 8-methyl-3-hydroxy-decanoyl-ACP	<=>
rxn05367	6-methyl-octanoyl-ACP:malonyl-[acyl-carrier-protein] C-acyltransferase (decarboxylating)	|2.3.1.0|		2.156	1.19377	cpd00067 + cpd11492 + cpd11503 <=> cpd00011 + cpd11493 + cpd11504	H+ + Malonyl-acyl-carrierprotein- + 6-methyl-octanoyl-ACP <=> CO2 + ACP + 8-methyl-3-oxo-decanoyl-ACP	=>
rxn05366	6-methyl-trans-oct-2-enoyl-ACP:NADP+ oxidoreductase (A-specific)	|1.3.1.0|		-16.55	1.19027	cpd00005 + cpd00067 + cpd11502 <=> cpd00006 + cpd11503	TPNH + H+ + 6-methyl-trans-oct-2-enoyl-ACP <=> TPN + 6-methyl-octanoyl-ACP	=>
rxn05364	6-methyl-3-oxo-octanoyl-ACP:NADP+ oxidoreductase	|1.1.1.0|		-3.76	1.07969	cpd00005 + cpd00067 + cpd11500 <=> cpd00006 + cpd11501	TPNH + H+ + 6-methyl-3-oxo-octanoyl-ACP <=> TPN + 6-methyl-3-hydroxy-octanoyl-ACP	<=>
rxn05365	6-methyl-3-hydroxy-octanoyl-ACP hydro-lyase	|4.2.1.0|		2.163	0.767366	cpd11501 <=> cpd00001 + cpd11502	6-methyl-3-hydroxy-octanoyl-ACP <=> H2O + 6-methyl-trans-oct-2-enoyl-ACP	<=>
rxn05363	4-methyl-hexanoyl-ACP:malonyl-[acyl-carrier-protein] C-acyltransferase (decarboxylating)	|2.3.1.0|		2.156	1.19377	cpd00067 + cpd11492 + cpd11499 <=> cpd00011 + cpd11493 + cpd11500	H+ + Malonyl-acyl-carrierprotein- + 4-methyl-hexanoyl-ACP <=> CO2 + ACP + 6-methyl-3-oxo-octanoyl-ACP	=>
rxn05361	4-methyl-3-hydroxy-hexanoyl-ACP hydro-lyase	|4.2.1.0|		2.163	0.767366	cpd11497 <=> cpd00001 + cpd11498	4-methyl-3-hydroxy-hexanoyl-ACP <=> H2O + 4-methyl-trans-hex-2-enoyl-ACP	<=>
rxn05362	4-methyl-trans-hex-2-enoyl-ACP:NADP+ oxidoreductase (A-specific)	|1.3.1.0|		-16.55	1.19027	cpd00005 + cpd00067 + cpd11498 <=> cpd00006 + cpd11499	TPNH + H+ + 4-methyl-trans-hex-2-enoyl-ACP <=> TPN + 4-methyl-hexanoyl-ACP	=>
rxn05360	4-methyl-3-oxo-hexanoyl-ACP:NADP+ oxidoreductase	|1.1.1.0|		-3.76	1.07969	cpd00005 + cpd00067 + cpd11496 <=> cpd00006 + cpd11497	TPNH + H+ + 4-methyl-3-oxo-hexanoyl-ACP <=> TPN + 4-methyl-3-hydroxy-hexanoyl-ACP	<=>
rxn05359	4-methyl-3-oxo-hexanoyl-ACP:malonyl-[acyl-carrier-protein] C-acyltransferase (decarboxylating)	|2.3.1.0|		2.156	1.19377	cpd00067 + cpd11492 + cpd11495 <=> cpd00011 + cpd11493 + cpd11496	H+ + Malonyl-acyl-carrierprotein- + 2-methylbutyryl-ACP <=> CO2 + ACP + 4-methyl-3-oxo-hexanoyl-ACP	=>
rxn05358	2-methylbutanoyl-CoA:[acyl-carrier-protein] transferase	|2.3.1.0|		0	2	cpd00760 + cpd11493 <=> cpd00010 + cpd11495	2-Methylbutyryl-CoA + ACP <=> CoA + 2-methylbutyryl-ACP	<=>
rxn05357	Hexanoyl-[acyl-carrier protein]:oxoacyl- and enoyl-reducing and	|1.3.1.10|2.3.1.85|	R04956	16.55	1.19027	cpd00006 + cpd11472 <=> cpd00005 + cpd00067 + cpd11473	TPN + Hexanoyl-ACP <=> TPNH + H+ + (2E)-Hexenoyl-[acp]	<=
rxn05355	Dodecanoyl-[acyl-carrier protein]: malonyl-CoA	|1.3.1.10|2.3.1.85|	R04725	16.55	1.19027	cpd00006 + cpd11468 <=> cpd00005 + cpd00067 + cpd11469	TPN + Dodecanoyl-ACP <=> TPNH + H+ + (2E)-Dodecenoyl-[acp]	<=
rxn05356	Decanoyl-[acyl-carrier protein]:malonyl-CoA	|1.3.1.10|2.3.1.85|	R04962	16.55	1.19027	cpd00006 + cpd11474 <=> cpd00005 + cpd00067 + cpd11475	TPN + Decanoyl-ACP <=> TPNH + H+ + (2E)-Decenoyl-[acp]	<=
rxn05353	Butyryl-[acyl-carrier protein]:malonyl-CoA	|1.3.1.10|	R04430	16.55	1.19027	cpd00006 + cpd11464 <=> cpd00005 + cpd00067 + cpd11465	TPN + Butyryl-ACP <=> TPNH + H+ + But-2-enoyl-[acyl-carrier protein]	<=
rxn05354	Hexadecanoyl-[acyl-carrier protein:malonyl-CoA	|1.3.1.10|2.3.1.85|	R04970	16.55	1.19027	cpd00006 + cpd11476 <=> cpd00005 + cpd00067 + cpd11477	TPN + hexadecanoyl-acp <=> TPNH + H+ + (2E)-Hexadecenoyl-[acp]	<=
rxn05351	Tetradecanoyl-[acyl-carrier protein]:malonyl-CoA	|1.3.1.10|2.3.1.85|	R04967	16.55	1.19027	cpd00006 + cpd11466 <=> cpd00005 + cpd00067 + cpd11467	TPN + Myristoyl-ACP <=> TPNH + H+ + (2E)-Tetradecenoyl-[acp]	<=
rxn05352	Octanoyl-[acyl-carrier protein]:malonyl-CoA	|1.3.1.10|2.3.1.85|	R04959	16.55	1.19027	cpd00006 + cpd11470 <=> cpd00005 + cpd00067 + cpd11471	TPN + Octanoyl-ACP <=> TPNH + H+ + (2E)-Octenoyl-[acp]	<=
rxn05350	hexanoyl-[acyl-carrier protein]:malonyl-[acyl-carrier-protein]	|2.3.1.41|2.3.1.85|2.3.1.86|2.3.1.179|2.3.1.180|	R04957	2.156	1.19377	cpd00067 + cpd11472 + cpd11492 <=> cpd00011 + cpd11490 + cpd11493	H+ + Hexanoyl-ACP + Malonyl-acyl-carrierprotein- <=> CO2 + 3-oxooctanoyl-acp + ACP	=>
rxn05349	acetyl-CoA:[acyl-carrier-protein] S-acetyltransferase	2.3.1.179|2.3.1.180|2.3.1.38|2.3.1.41|2.3.1.85|2.3.1.86	R01624	0	2	cpd00022 + cpd11493 <=> cpd00010 + cpd11494	Acetyl-CoA + ACP <=> CoA + Acetyl-ACP	<=>
rxn05348	Decanoyl-[acyl-carrier protein]:malonyl-[acyl-carrier-protein]	|2.3.1.41|2.3.1.85|2.3.1.86|2.3.1.179|2.3.1.180|	R04963	2.156	1.19377	cpd00067 + cpd11474 + cpd11492 <=> cpd00011 + cpd11489 + cpd11493	H+ + Decanoyl-ACP + Malonyl-acyl-carrierprotein- <=> CO2 + 3-oxododecanoyl-acp + ACP	=>
rxn05347	Acyl-[acyl-carrier-protein]:malonyl-[acyl-carrier-protein]	|2.3.1.41|2.3.1.85|2.3.1.86|2.3.1.179|2.3.1.180|	R04355	2.156	1.19377	cpd00067 + cpd11492 + cpd11494 <=> cpd00011 + cpd11488 + cpd11493	H+ + Malonyl-acyl-carrierprotein- + Acetyl-ACP <=> CO2 + Acetoacetyl-ACP + ACP	=>
rxn05346	butyryl-[acyl-carrier protein]:malonyl-[acyl-carrier-protein]	|2.3.1.41|2.3.1.85|2.3.1.86|2.3.1.179|2.3.1.180|	R04952	2.156	1.19377	cpd00067 + cpd11464 + cpd11492 <=> cpd00011 + cpd11486 + cpd11493	H+ + Butyryl-ACP + Malonyl-acyl-carrierprotein- <=> CO2 + 3-Oxohexanoyl-[acp] + ACP	=>
rxn05345	dodecanoyl-[acyl-carrier-protein]:malonyl-[acyl-carrier-protein]	|2.3.1.41|2.3.1.85|2.3.1.86|2.3.1.179|2.3.1.180|	R04726	2.156	1.19377	cpd00067 + cpd11468 + cpd11492 <=> cpd00011 + cpd11491 + cpd11493	H+ + Dodecanoyl-ACP + Malonyl-acyl-carrierprotein- <=> CO2 + 3-oxotetradecanoyl-acp + ACP	=>
rxn05344	Tetradecanoyl-[acyl-carrier protein]:malonyl-[acyl-carrier-protein]	|2.3.1.41|2.3.1.85|2.3.1.86|2.3.1.179|2.3.1.180|	R04968	2.156	1.19377	cpd00067 + cpd11466 + cpd11492 <=> cpd00011 + cpd11485 + cpd11493	H+ + Myristoyl-ACP + Malonyl-acyl-carrierprotein- <=> CO2 + 3-oxohexadecanoyl-acp + ACP	=>
rxn05343	Octanoyl-[acyl-carrier protein]:malonyl-[acyl-carrier-protein]	|2.3.1.41|2.3.1.85|2.3.1.86|2.3.1.179|2.3.1.180|	R04960	2.156	1.19377	cpd00067 + cpd11470 + cpd11492 <=> cpd00011 + cpd11487 + cpd11493	H+ + Octanoyl-ACP + Malonyl-acyl-carrierprotein- <=> CO2 + 3-oxodecanoyl-acp + ACP	=>
rxn05342	(3R)-3-Hydroxytetradecanoyl-[acyl-carrier-protein]:NADP+	|1.1.1.100|2.3.1.85|2.3.1.86|	R04566	3.76	1.07969	cpd00006 + cpd11484 <=> cpd00005 + cpd00067 + cpd11491	TPN + HMA <=> TPNH + H+ + 3-oxotetradecanoyl-acp	<=>
rxn05341	(3R)-3-Hydroxyoctanoyl-[acyl-carrier-protein]:NADP+ oxidoreductase	|1.1.1.100|2.3.1.85|2.3.1.86|	R04536	3.76	1.07969	cpd00006 + cpd11483 <=> cpd00005 + cpd00067 + cpd11490	TPN + (R)-3-Hydroxyoctanoyl-[acyl-carrier protein] <=> TPNH + H+ + 3-oxooctanoyl-acp	<=>
rxn05340	(3R)-3-Hydroxydodecanoyl-[acyl-carrier-protein]:NADP+ oxidoreductase	|1.1.1.100|2.3.1.85|2.3.1.86|	R04964	3.76	1.07969	cpd00006 + cpd11480 <=> cpd00005 + cpd00067 + cpd11489	TPN + D-3-Hydroxydodecanoyl-[acp] <=> TPNH + H+ + 3-oxododecanoyl-acp	<=>
rxn05339	(3R)-3-Hydroxybutanoyl-[acyl-carrier protein]:NADP+ oxidoreductase	|1.1.1.100|2.3.1.85|2.3.1.86|	R04533	3.76	1.07969	cpd00006 + cpd11478 <=> cpd00005 + cpd00067 + cpd11488	TPN + (R)-3-Hydroxybutanoyl-[acyl-carrier protein] <=> TPNH + H+ + Acetoacetyl-ACP	<=>
rxn05338	(3R)-3-Hydroxydecanoyl-[acyl-carrier-protein]:NADP+ oxidoreductase	|1.1.1.100|2.3.1.85|2.3.1.86|	R04534	3.76	1.07969	cpd00006 + cpd11482 <=> cpd00005 + cpd00067 + cpd11487	TPN + (R)-3-Hydroxydecanoyl-[acyl-carrier protein] <=> TPNH + H+ + 3-oxodecanoyl-acp	<=>
rxn05337	(3R)-3-Hydroxyhexanoyl-[acyl-carrier-protein]:NADP+ oxidoreductase	|1.1.1.100|2.3.1.85|2.3.1.86|	R04953	3.76	1.07969	cpd00006 + cpd11479 <=> cpd00005 + cpd00067 + cpd11486	TPN + D-3-Hydroxyhexanoyl-[acp] <=> TPNH + H+ + 3-Oxohexanoyl-[acp]	<=>
rxn05336	(3R)-3-Hydroxypalmitoyl-[acyl-carrier-protein]:NADP+ oxidoreductase	|1.1.1.100|2.3.1.85|2.3.1.86|	R04543	3.76	1.07969	cpd00006 + cpd11481 <=> cpd00005 + cpd00067 + cpd11485	TPN + R-3-hydroxypalmitoyl-acyl-carrierprotein- <=> TPNH + H+ + 3-oxohexadecanoyl-acp	<=>
rxn05335	(3R)-3-Hydroxypalmitoyl-[acyl-carrier-protein] hydro-lyase	|2.3.1.85|2.3.1.86|4.2.1.61|	R04568	2.163	0.767366	cpd11484 <=> cpd00001 + cpd11467	HMA <=> H2O + (2E)-Tetradecenoyl-[acp]	<=>
rxn05334	(3R)-3-Hydroxybutanoyl-[acyl-carrier-protein] hydro-lyase	|2.3.1.85|2.3.1.86|4.2.1.58|4.2.1.59|4.2.1.61|	R04537	2.163	0.767366	cpd11483 <=> cpd00001 + cpd11471	(R)-3-Hydroxyoctanoyl-[acyl-carrier protein] <=> H2O + (2E)-Octenoyl-[acp]	<=>
rxn05333	(3R)-3-Hydroxybutanoyl-[acyl-carrier-protein] hydro-lyase	|2.3.1.85|2.3.1.86|4.2.1.58|4.2.1.60|4.2.1.61|	R04535	2.163	0.767366	cpd11482 <=> cpd00001 + cpd11475	(R)-3-Hydroxydecanoyl-[acyl-carrier protein] <=> H2O + (2E)-Decenoyl-[acp]	<=>
rxn05332	(3R)-3-Hydroxypalmitoyl-[acyl-carrier-protein] hydro-lyase	|2.3.1.85|2.3.1.86|4.2.1.61|	R04544	2.163	0.767366	cpd11481 <=> cpd00001 + cpd11477	R-3-hydroxypalmitoyl-acyl-carrierprotein- <=> H2O + (2E)-Hexadecenoyl-[acp]	<=>
rxn05331	(3R)-3-Hydroxybutanoyl-[acyl-carrier-protein] hydro-lyase	|2.3.1.85|2.3.1.86|4.2.1.58|4.2.1.60|4.2.1.61|	R04965	2.163	0.767366	cpd11480 <=> cpd00001 + cpd11469	D-3-Hydroxydodecanoyl-[acp] <=> H2O + (2E)-Dodecenoyl-[acp]	<=>
rxn05330	(3R)-3-Hydroxybutanoyl-[acyl-carrier-protein] hydro-lyase	|2.3.1.85|2.3.1.86|4.2.1.58|	R04954	2.163	0.767366	cpd11479 <=> cpd00001 + cpd11473	D-3-Hydroxyhexanoyl-[acp] <=> H2O + (2E)-Hexenoyl-[acp]	<=>
rxn05329	(3R)-3-Hydroxybutanoyl-[acyl-carrier-protein] hydro-lyase	|4.2.1.58|	R04428	2.163	0.767366	cpd11478 <=> cpd00001 + cpd11465	(R)-3-Hydroxybutanoyl-[acyl-carrier protein] <=> H2O + But-2-enoyl-[acyl-carrier protein]	<=>
rxn05328	Hexadecanoyl-[acyl-carrier protein]:malonyl-CoA	|1.3.1.9|2.3.1.86|	R04969	16.55	1.19027	cpd00003 + cpd11476 <=> cpd00004 + cpd00067 + cpd11477	NAD + hexadecanoyl-acp <=> NADH + H+ + (2E)-Hexadecenoyl-[acp]	<=
rxn05327	Decanoyl-[acyl-carrier protein]:malonyl-CoA	|1.3.1.9|2.3.1.86|	R04961	16.55	1.19027	cpd00003 + cpd11474 <=> cpd00004 + cpd00067 + cpd11475	NAD + Decanoyl-ACP <=> NADH + H+ + (2E)-Decenoyl-[acp]	<=
rxn05326	Hexanoyl-[acyl-carrier protein]:malonyl-CoA	|1.3.1.9|2.3.1.86|	R04955	16.55	1.19027	cpd00003 + cpd11472 <=> cpd00004 + cpd00067 + cpd11473	NAD + Hexanoyl-ACP <=> NADH + H+ + (2E)-Hexenoyl-[acp]	<=
rxn05325	Octanoyl-[acyl-carrier protein]:malonyl-CoA	|1.3.1.9|2.3.1.86|	R04958	16.55	1.19027	cpd00003 + cpd11470 <=> cpd00004 + cpd00067 + cpd11471	NAD + Octanoyl-ACP <=> NADH + H+ + (2E)-Octenoyl-[acp]	<=
rxn05324	Dodecanoyl-[acyl-carrier protein]:malonyl-CoA	|1.3.1.9|2.3.1.86|	R04724	16.55	1.19027	cpd00003 + cpd11468 <=> cpd00004 + cpd00067 + cpd11469	NAD + Dodecanoyl-ACP <=> NADH + H+ + (2E)-Dodecenoyl-[acp]	<=
rxn05323	Tetradecanoyl-[acyl-carrier protein]:malonyl-CoA	|1.3.1.9|2.3.1.86|	R04966	16.55	1.19027	cpd00003 + cpd11466 <=> cpd00004 + cpd00067 + cpd11467	NAD + Myristoyl-ACP <=> NADH + H+ + (2E)-Tetradecenoyl-[acp]	<=
rxn05322	Butyryl-[acyl-carrier protein]:malonyl-CoA	|1.3.1.9|2.3.1.86|	R04429	16.55	1.19027	cpd00003 + cpd11464 <=> cpd00004 + cpd00067 + cpd11465	NAD + Butyryl-ACP <=> NADH + H+ + But-2-enoyl-[acyl-carrier protein]	<=
rxn05321	Acetyl-CoA carbon-dioxide ligase			-10.65	0.826621	cpd00022 + cpd11415 <=> cpd00070 + cpd00104	Acetyl-CoA + carboxybiotin => Malonyl-CoA + BIOT	=>
rxn05320	Biotin Carboxylase			-37.581	1.20038	cpd00002 + cpd00104 + cpd00242 <=> cpd00001 + cpd00008 + cpd00009 + cpd11415	ATP + BIOT + HCO3- => H2O + ADP + Phosphate + carboxybiotin	=>
rxn05318	ADNt2r			0	2	cpd00067[e] + cpd00182[e] <=> cpd00067 + cpd00182	H+[e] + Adenosine[e] <=> H+ + Adenosine	<=>
rxn05319	H2Ot5			0	2	cpd00001[e] <=> cpd00001	H2O[e] <=> H2O	<=
rxn05317	DADNt2			0	2	cpd00067[e] + cpd00438[e] <=> cpd00067 + cpd00438	H+[e] + Deoxyadenosine[e] <=> H+ + Deoxyadenosine	<=>
rxn05316	INSt2r			0	2	cpd00067[e] + cpd00246[e] <=> cpd00067 + cpd00246	H+[e] + Inosine[e] <=> H+ + Inosine	<=>
rxn05313	PIt8	|TC-2.A.58|2.A.58|		0	2	cpd00009[e] + (3) cpd00971[e] <=> cpd00009 + (3) cpd00971	Phosphate[e] + 3 Na+[e] <=> Phosphate + 3 Na+	<=>
rxn05315	ZN2t4			0	2	cpd00034 + cpd00067[e] + cpd00205[e] <=> cpd00034[e] + cpd00067 + cpd00205	Zinc + H+[e] + K+[e] <=> Zinc[e] + H+ + K+	<=>
rxn05312	PIt6	|TC-2.A.20|2.A.20|		0	2	cpd00009[e] + cpd00067[e] <=> cpd00009 + cpd00067	Phosphate[e] + H+[e] <=> Phosphate + H+	<=
rxn05310	NACUP			0	2	cpd00218[e] <=> cpd00218	Niacin[e] <=> Niacin	<=>
rxn05307	SERt2	|TC-2.A.42|2.A.42|		0	2	cpd00054[e] + cpd00067[e] <=> cpd00054 + cpd00067	Serine[e] + H+[e] <=> Serine + H+	<=>
rxn05308	PNTOt2			0	2	cpd00067[e] + cpd00644[e] <=> cpd00067 + cpd00644	H+[e] + PAN[e] <=> H+ + PAN	<=>
rxn05305	LYSt3r			0	2	cpd00039 + cpd00067[e] <=> cpd00039[e] + cpd00067	Lysine + H+[e] <=> Lysine[e] + H+	<=>
rxn05306	PHEt6	|TC-2.A.3.1|2.A.3.1|		0	2	cpd00066[e] + cpd00067[e] <=> cpd00066 + cpd00067	L-Phenylalanine[e] + H+[e] <=> L-Phenylalanine + H+	<=>
rxn05301	TYRt6	|TC-2.A.3.1|2.A.3.1|		0	2	cpd00067[e] + cpd00069[e] <=> cpd00067 + cpd00069	H+[e] + Tyrosine[e] <=> H+ + Tyrosine	<=>
rxn05303	ARGt2			0	2	cpd00051[e] + cpd00067[e] <=> cpd00051 + cpd00067	Arginine[e] + H+[e] <=> Arginine + H+	<=>
rxn05299	HISt2			0	2	cpd00067[e] + cpd00119[e] <=> cpd00067 + cpd00119	H+[e] + L-Histidine[e] <=> H+ + L-Histidine	<=>
rxn05300	THRt2			0	2	cpd00067[e] + cpd00161[e] <=> cpd00067 + cpd00161	H+[e] + threonine[e] <=> H+ + threonine	<=>
rxn05298	GLUt4i			0	2	cpd00023[e] + cpd00971[e] <=> cpd00023 + cpd00971	GLU[e] + Na+[e] <=> GLU + Na+	<=>
rxn05297	GLUt2			0	2	cpd00023[e] + cpd00067[e] <=> cpd00023 + cpd00067	GLU[e] + H+[e] <=> GLU + H+	<=>
rxn05295	mRNA synthesis			10000000	10000000	(0.7706) cpd00002 + (0.9496) cpd00038 + (0.5853) cpd00052 + (0.6331) cpd00062 <=> (2.9386) cpd00012 + cpd11462	0.7706 ATP + 0.9496 GTP + 0.5853 CTP + 0.6331 UTP => 2.9386 PPi + mRNA	<=>
rxn05296	Protein synthesis (B. subtilis)			10000000	10000000	(0.4928) cpd00023 + (0.7723) cpd00033 + (0.5051) cpd00035 + (0.6114) cpd00039 + (0.2801) cpd00041 + (0.3653) cpd00051 + (0.4928) cpd00053 + (0.4091) cpd00054 + (0.2145) cpd00060 + (0.1028) cpd00065 + (0.3329) cpd00066 + (0.2097) cpd00069 + (0.1073) cpd00084 + (0.6555) cpd00107 + (0.1546) cpd00119 + (0.3041) cpd00129 + (0.2801) cpd00132 + (0.5807) cpd00156 + (0.3526) cpd00161 + (0.5107) cpd00322 <…	0.4928 GLU + 0.7723 Gly + 0.5051 ALA + 0.6114 Lysine + 0.2801 Aspartate + 0.3653 Arginine + 0.4928 L-Glutamine + 0.4091 Serine + 0.2145 Methionine + 0.1028 Tryptophan + 0.3329 L-Phenylalanine + 0.2097 Tyrosine + 0.1073 L-Cysteine + 0.6555 L-Leucine + 0.1546 L-Histidine + 0.3041 L-Proline + 0.2801 L-Asparagine + 0.5807 L-Valine + 0.3526 threonine + 0.5107 L-Isoleucine => Protein	<=>
rxn05294	DNA synthesis			10000000	10000000	(0.884) cpd00115 + (0.6692) cpd00241 + (0.6684) cpd00356 + (0.8807) cpd00357 <=> (3.1023) cpd00012 + cpd11461	0.884 dATP + 0.6692 dGTP + 0.6684 dCTP + 0.8807 TTP => 3.1023 PPi + DNA	<=>
rxn05292	FE3t4			0	2	cpd10516[e] <=> cpd10516	fe3[e] <=> fe3	=>
rxn05293	MECDPDH			-41.397	2.55043	cpd00004 + cpd00067 + cpd08301 <=> cpd00001 + cpd00003 + cpd08615	NADH + H+ + 2-C-methyl-D-erythritol2-4-cyclodiphosphate <=> H2O + NAD + 1-Hydroxy-2-methyl-2-butenyl 4-diphosphate	=>
rxn05291	KAS8	|2.3.1.41|		-117.694	17.6917	(14) cpd00005 + cpd00022 + (20) cpd00067 + (7) cpd00070 <=> (6) cpd00001 + (14) cpd00006 + (8) cpd00010 + (7) cpd00011 + cpd00214	14 TPNH + Acetyl-CoA + 20 H+ + 7 Malonyl-CoA <=> 6 H2O + 14 TPN + 8 CoA + 7 CO2 + Palmitate	=>
rxn05289	TRDR	1.6.4.5|1.8.1.9	R02016	4.712	2.48412	cpd00005 + cpd00067 + cpd11420 <=> cpd00006 + cpd11421	TPNH + H+ + trdox <=> TPN + trdrd	<=>
rxn05286	CLPNS2_BS			10000000	10000000	(0.02) cpd11453 <=> cpd00100 + (0.01) cpd11426	0.02 pgly_BS <=> GLYC + 0.01 cdlp_BS	<=>
rxn05287	GGTT		R07475	-13	0.667887	cpd00113 + cpd00289 <=> cpd00012 + cpd02591	Isopentenyldiphosphate + Geranylgeranyl diphosphate <=> PPi + pendp	=>
rxn05285	LYSLG_BS			10000000	10000000	cpd00002 + cpd00039 + (0.01) cpd11453 <=> cpd00012 + cpd00018 + cpd00067 + (0.01) cpd11449	ATP + Lysine + 0.01 pgly_BS <=> PPi + AMP + H+ + 0.01 lysylpgly_BS	<=>
rxn05284	UGT2_BS			10000000	10000000	(3) cpd00026 + (0.01) cpd11423 <=> (3) cpd00014 + (3) cpd00067 + (0.01) cpd11458	3 UDPglucose + 0.01 12dgr_BS <=> 3 UDP + 3 H+ + 0.01 t12dg_BS	<=>
rxn05283	UGT1_BS			10000000	10000000	cpd00026 + (0.01) cpd11423 <=> cpd00014 + cpd00067 + (0.01) cpd11450	UDPglucose + 0.01 12dgr_BS <=> UDP + H+ + 0.01 m12dg_BS	<=>
rxn05282	UGT_BS			10000000	10000000	(2) cpd00026 + (0.01) cpd11423 <=> (2) cpd00014 + (2) cpd00067 + (0.01) cpd11428	2 UDPglucose + 0.01 12dgr_BS <=> 2 UDP + 2 H+ + 0.01 d12dg_BS	<=>
rxn05281	CDPDSP_BS	|2.7.8.8|		-228.51	1.90197	cpd00054 + (0.01) cpd11427 <=> cpd00046 + cpd00067 + (0.01) cpd11455	Serine + 0.01 cdpdag_BS <=> CMP + H+ + 0.01 ps_BS	=>
rxn05280	KAS6	|2.3.1.41|		-99.893	15.2379	(12) cpd00005 + (17) cpd00067 + (6) cpd00070 + cpd00481 <=> (5) cpd00001 + (12) cpd00006 + (7) cpd00010 + (6) cpd00011 + cpd11440	12 TPNH + 17 H+ + 6 Malonyl-CoA + Isobutyryl-CoA <=> 5 H2O + 12 TPN + 7 CoA + 6 CO2 + fa6	=>
rxn05279	KAS4	|2.3.1.41|		-85.712	12.7699	(10) cpd00005 + (14) cpd00067 + (5) cpd00070 + cpd00760 <=> (4) cpd00001 + (10) cpd00006 + (6) cpd00010 + (5) cpd00011 + cpd11438	10 TPNH + 14 H+ + 5 Malonyl-CoA + 2-Methylbutyryl-CoA <=> 4 H2O + 10 TPN + 6 CoA + 5 CO2 + fa4	=>
rxn05278	KAS3	|2.3.1.41|		-83.902	12.7786	(10) cpd00005 + (14) cpd00067 + (5) cpd00070 + cpd01882 <=> (4) cpd00001 + (10) cpd00006 + (6) cpd00010 + (5) cpd00011 + cpd11436	10 TPNH + 14 H+ + 5 Malonyl-CoA + Isovaleryl-CoA <=> 4 H2O + 10 TPN + 6 CoA + 5 CO2 + fa3	=>
rxn05276	KAS12	|2.3.1.41|		-101.703	15.2297	(12) cpd00005 + (17) cpd00067 + (6) cpd00070 + cpd00760 <=> (5) cpd00001 + (12) cpd00006 + (7) cpd00010 + (6) cpd00011 + cpd11433	12 TPNH + 17 H+ + 6 Malonyl-CoA + 2-Methylbutyryl-CoA <=> 5 H2O + 12 TPN + 7 CoA + 6 CO2 + fa12	=>
rxn05275	KAS11	|2.3.1.41|		-99.893	15.2379	(12) cpd00005 + (17) cpd00067 + (6) cpd00070 + cpd01882 <=> (5) cpd00001 + (12) cpd00006 + (7) cpd00010 + (6) cpd00011 + cpd11431	12 TPNH + 17 H+ + 6 Malonyl-CoA + Isovaleryl-CoA <=> 5 H2O + 12 TPN + 7 CoA + 6 CO2 + fa11	=>
rxn05273	PSDC_BS	|4.1.1.65|		-91.4636	0.500004	(0.01) cpd11455 <=> cpd00011 + (0.01) cpd11456	0.01 ps_BS <=> CO2 + 0.01 Cephalin	=>
rxn05274	KAS1	|2.3.1.41|		-83.902	12.7786	(10) cpd00005 + (14) cpd00067 + (5) cpd00070 + cpd00481 <=> (4) cpd00001 + (10) cpd00006 + (6) cpd00010 + (5) cpd00011 + cpd11430	10 TPNH + 14 H+ + 5 Malonyl-CoA + Isobutyryl-CoA <=> 4 H2O + 10 TPN + 6 CoA + 5 CO2 + fa1	=>
rxn05272	PHCYT_BS	|2.7.7.41|		287.186	1.97633	cpd00052 + cpd00067 + (0.01) cpd11422 <=> cpd00012 + (0.01) cpd11427	CTP + H+ + 0.01 12dag3p_BS <=> PPi + 0.01 cdpdag_BS	<=
rxn05271	PGPPH_BS	|3.1.3.27|		10000000	10000000	cpd00001 + (0.01) cpd11454 <=> cpd00009 + (0.01) cpd11453	H2O + 0.01 pglyp_BS <=> Phosphate + 0.01 pgly_BS	<=>
rxn05270	PAP_BS			-203.162	0.70711	cpd00001 + (0.01) cpd11422 <=> cpd00009 + (0.01) cpd11423	H2O + 0.01 12dag3p_BS <=> Phosphate + 0.01 12dgr_BS	=>
rxn05269	G3POA_BS	|2.3.1.15|		10000000	10000000	cpd00080 + (0.1) cpd00134 + (0.03) cpd00327 + (0.03) cpd01695 + (0.07) cpd11432 + (0.17) cpd11434 + (0.01) cpd11435 + (0.2) cpd11437 + (0.34) cpd11439 + (0.05) cpd11441 <=> cpd00010 + (0.01) cpd11424	GLYC-3-P + 0.1 Palmitoyl-CoA + 0.03 strcoa + 0.03 Myristoyl-CoA + 0.07 fa11coa + 0.17 fa12coa + 0.01 fa1coa + 0.2 fa3coa + 0.34 fa4coa + 0.05 fa6coa <=> CoA + 0.01 1ag3p_BS	<=>
rxn05268	CDGPT_BS			-26.108	1.87932	cpd00080 + (0.01) cpd11427 <=> cpd00046 + cpd00067 + (0.01) cpd11454	GLYC-3-P + 0.01 cdpdag_BS <=> CMP + H+ + 0.01 pglyp_BS	=>
rxn05267	DHNAOT7			3.299	2.90305	cpd00003 + cpd02295 + cpd02590 <=> cpd00004 + cpd00011 + cpd00012 + cpd11425	NAD + 1,4-Dihydroxy-2-naphthoate + all-trans-Heptaprenyl diphosphate <=> NADH + CO2 + PPi + 2dmmq7	=>
rxn05266	AMMQT7			-40.949	3.70056	cpd00005 + cpd00017 + cpd11425 <=> cpd00006 + cpd00019 + cpd11451	TPNH + SAM + 2dmmq7 <=> TPN + S-Adenosylhomocysteine + mql7	=>
rxn05265	PPTGS_BS			10000000	10000000	cpd03495 <=> cpd00067 + cpd02229 + cpd11452	Undecaprenyl-diphospho-N-acetylmuramoyl--N-acetylglucosamine-L-ala-D-glu-meso-2-6-diaminopimeloyl-D-ala-D-ala <=> H+ + Undecaprenyldiphosphate + peptido_BS	<=>
rxn05264	LIPO3S24_BS			10000000	10000000	(2400) cpd00001 + (2400) cpd00002 + (2400) cpd00117 + (2400) cpd00402 + cpd11428 <=> (2400) cpd00012 + (2400) cpd00018 + (2400) cpd00046 + (4800) cpd00067 + cpd11447	2400 H2O + 2400 ATP + 2400 D-Ala + 2400 CDPglycerol + d12dg_BS <=> 2400 PPi + 2400 AMP + 2400 CMP + 4800 H+ + lipo3-24_BS	<=>
rxn05263	TECA4S_BS			881.31	26.8684	(30) cpd00001 + (30) cpd00026 + (30) cpd00175 <=> (30) cpd00014 + (60) cpd00067 + (30) cpd00091 + cpd11459	30 H2O + 30 UDPglucose + 30 UDP-N-acetyl-D-galactosamine <=> 30 UDP + 60 H+ + 30 UMP + tcam	<=
rxn05262	TECA2S45	|Undetermined|		1083.18	46.5152	(45) cpd00001 + (45) cpd00002 + cpd00037 + (45) cpd00117 + (45) cpd00402 + cpd00861 <=> (45) cpd00012 + cpd00014 + (45) cpd00018 + (45) cpd00046 + (91) cpd00067 + cpd00091 + cpd11443	45 H2O + 45 ATP + UDP-N-acetylglucosamine + 45 D-Ala + 45 CDPglycerol + UDP-N-acetyl-D-mannosamine <=> 45 PPi + UDP + 45 AMP + 45 CMP + 91 H+ + UMP + gtca2-45_BS	<=>
rxn05261	TECA3S45	|Undetermined|		-290.013	34.0278	cpd00001 + (45) cpd00026 + cpd00037 + (45) cpd00402 + cpd00861 <=> (46) cpd00014 + (45) cpd00046 + cpd00091 + cpd11444	H2O + 45 UDPglucose + UDP-N-acetylglucosamine + 45 CDPglycerol + UDP-N-acetyl-D-mannosamine <=> 46 UDP + 45 CMP + UMP + gtca3-45_BS	<=>
rxn05260	TECA1S45	|Undetermined|		-770.08	11.2355	cpd00037 + (45) cpd00402 + cpd00861 <=> cpd00014 + (45) cpd00046 + (46) cpd00067 + cpd00091 + cpd11442	UDP-N-acetylglucosamine + 45 CDPglycerol + UDP-N-acetyl-D-mannosamine <=> UDP + 45 CMP + 46 H+ + UMP + gtca1-45_BS	=>
rxn05259	LIPO2S24_BS			10000000	10000000	(2400) cpd00037 + (2400) cpd00402 + cpd11428 <=> (2400) cpd00014 + (2400) cpd00046 + (4800) cpd00067 + cpd11446	2400 UDP-N-acetylglucosamine + 2400 CDPglycerol + d12dg_BS <=> 2400 UDP + 2400 CMP + 4800 H+ + lipo2-24_BS	<=>
rxn05258	LIPO1S24_BS			10000000	10000000	(2400) cpd00026 + (2400) cpd00402 + cpd11428 <=> (2400) cpd00014 + (2400) cpd00046 + (4800) cpd00067 + cpd11445	2400 UDPglucose + 2400 CDPglycerol + d12dg_BS <=> 2400 UDP + 2400 CMP + 4800 H+ + lipo1-24_BS	<=>
rxn05257	LIPO4S24_BS			10000000	10000000	(2400) cpd00402 + cpd11428 <=> (2400) cpd00046 + (2400) cpd00067 + cpd11448	2400 CDPglycerol + d12dg_BS <=> 2400 CMP + 2400 H+ + lipo4-24_BS	<=>
rxn05255	FOLt			0	2	cpd00067[e] + cpd00393[e] <=> cpd00067 + cpd00393	H+[e] + FOL[e] <=> H+ + FOL	<=>
rxn05256	APSPTi	|1.8.4.10|	R07176	-16.602	2.36857	cpd00193 + cpd11421 <=> cpd00018 + cpd00081 + cpd11420	APS + trdrd <=> AMP + HSO3- + trdox	=>
rxn05254	AGPATr_BS	|2.3.1.51|		10000000	10000000	(0.1) cpd00134 + (0.03) cpd00327 + (0.03) cpd01695 + (0.01) cpd11424 + (0.07) cpd11432 + (0.17) cpd11434 + (0.01) cpd11435 + (0.2) cpd11437 + (0.34) cpd11439 + (0.05) cpd11441 <=> cpd00010 + (0.01) cpd11422	0.1 Palmitoyl-CoA + 0.03 strcoa + 0.03 Myristoyl-CoA + 0.01 1ag3p_BS + 0.07 fa11coa + 0.17 fa12coa + 0.01 fa1coa + 0.2 fa3coa + 0.34 fa4coa + 0.05 fa6coa <=> CoA + 0.01 12dag3p_BS	<=>
rxn05252	FACOAL170(ISO)	|6.2.1.3|		-4.296	1.25824	cpd00002 + cpd00010 + cpd00067 + cpd11431 <=> cpd00012 + cpd00018 + cpd11432	ATP + CoA + H+ + fa11 <=> PPi + AMP + fa11coa	=>
rxn05251	FACOAL170(anteiso)	|6.2.1.3|		-2.486	1.23168	cpd00002 + cpd00010 + cpd00067 + cpd11433 <=> cpd00012 + cpd00018 + cpd11434	ATP + CoA + H+ + fa12 <=> PPi + AMP + fa12coa	=>
rxn05250	FACOAL160(ISO)	|6.2.1.3|		-4.296	1.25824	cpd00002 + cpd00010 + cpd00067 + cpd11440 <=> cpd00012 + cpd00018 + cpd11441	ATP + CoA + H+ + fa6 <=> PPi + AMP + fa6coa	=>
rxn05249	FACOAL150(ISO)	|6.2.1.3|		-4.296	1.25824	cpd00002 + cpd00010 + cpd00067 + cpd11436 <=> cpd00012 + cpd00018 + cpd11437	ATP + CoA + H+ + fa3 <=> PPi + AMP + fa3coa	=>
rxn05248	FACOAL150(anteiso)	|6.2.1.3|		-2.486	1.23168	cpd00002 + cpd00010 + cpd00067 + cpd11438 <=> cpd00012 + cpd00018 + cpd11439	ATP + CoA + H+ + fa4 <=> PPi + AMP + fa4coa	=>
rxn05247	FACOAL140(ISO)	|6.2.1.3|		-4.296	1.25824	cpd00002 + cpd00010 + cpd00067 + cpd11430 <=> cpd00012 + cpd00018 + cpd11435	ATP + CoA + H+ + fa1 <=> PPi + AMP + fa1coa	=>
rxn05244	Branched chain amino acid:H+ symporter (Isoleucine)			0	2	cpd00067[e] + cpd00322[e] <=> cpd00067 + cpd00322	H+[e] + L-Isoleucine[e] <=> H+ + L-Isoleucine	<=>
rxn05245	Branched chain amino acid:H+ symporter (Valine)			0	2	cpd00156[e] <=> cpd00156	L-Valine[e] <=> L-Valine	<=>
rxn05243	Branched chain amino acid:H+ symporter (Leucine)			0	2	cpd00067[e] + cpd00107[e] <=> cpd00067 + cpd00107	H+[e] + L-Leucine[e] <=> H+ + L-Leucine	<=>
rxn05242	Branched-chain amino acid:Na+ symporter (Valine)			0	2	cpd00156[e] + cpd00971[e] <=> cpd00156 + cpd00971	L-Valine[e] + Na+[e] <=> L-Valine + Na+	<=>
rxn05240	Branched-chain amino acid:Na+ symporter (Leucine)			0	2	cpd00107[e] + cpd00971[e] <=> cpd00107 + cpd00971	L-Leucine[e] + Na+[e] <=> L-Leucine + Na+	<=>
rxn05241	Branched-chain amino acid:Na+ symporter (Isoleucine)			0	2	cpd00322[e] + cpd00971[e] <=> cpd00322 + cpd00971	L-Isoleucine[e] + Na+[e] <=> L-Isoleucine + Na+	<=>
rxn05239	adenosine 3',5'-bisphosphate,sulfite:oxidized-thioredoxin oxidoreductase	1.8.4.8	R02021	-16.602	2.36857	cpd00044 + cpd11421 <=> cpd00045 + cpd00081 + cpd11420	PAPS + trdrd <=> PAP + HSO3- + trdox	=>
rxn05238	sulfate permease			0	2	cpd00048[e] <=> cpd00048	SLF[e] <=> SLF	<=
rxn05237	Cysteine uptake			-6.817	0.717554	cpd00001 + cpd00002 + cpd00084[e] <=> cpd00008 + cpd00009 + cpd00067 + cpd00084	H2O + ATP + L-Cysteine[e] <=> ADP + Phosphate + H+ + L-Cysteine	=>
rxn05236	Ribonucleotide reductase: UTP	1.17.4.2	R02023	-17.299	2.29428	cpd00062 + cpd11421 <=> cpd00001 + cpd00358 + cpd11420	UTP + trdrd <=> H2O + dUTP + trdox	=>
rxn05235	Ribonucleotide reductase: CTP	1.17.4.2	R02022	-17.299	2.29428	cpd00052 + cpd11421 <=> cpd00001 + cpd00356 + cpd11420	CTP + trdrd <=> H2O + dCTP + trdox	=>
rxn05234	Ribonucleotide reductase: GTP	1.17.4.2	R02020	-17.299	2.29428	cpd00038 + cpd11421 <=> cpd00001 + cpd00241 + cpd11420	GTP + trdrd <=> H2O + dGTP + trdox	=>
rxn05233	Ribonucleotide reductase: GDP	1.17.4.1	R02019	-17.299	2.29428	cpd00031 + cpd11421 <=> cpd00001 + cpd00295 + cpd11420	GDP + trdrd <=> H2O + dGDP + trdox	=>
rxn05232	Ribonucleotide reductase: ATP	1.17.4.2	R02014	-17.299	2.29428	cpd00002 + cpd11421 <=> cpd00001 + cpd00115 + cpd11420	ATP + trdrd <=> H2O + dATP + trdox	=>
rxn05231	Ribonucleotide reductase: ADP	1.17.4.1	R02017	-17.299	2.29428	cpd00008 + cpd11421 <=> cpd00001 + cpd00177 + cpd11420	ADP + trdrd <=> H2O + dADP + trdox	=>
rxn05229	NCAIR synthetase and NCAIR mutase			-4.654	0.895376	cpd00002 + cpd00242 + cpd02140 <=> cpd00008 + cpd00009 + cpd00067 + cpd02893	ATP + HCO3- + AIR => ADP + Phosphate + H+ + 5'-Phosphoribosyl-4-carboxy-5-aminoimidazole	=>
rxn05227	Aspartate oxidase			-26.19	2.2687	cpd00015 + cpd00041 <=> cpd00067 + cpd00982 + cpd03470	FAD + Aspartate => H+ + FADH2 + Iminoaspartate	=>
rxn05226	Glucose-phosphotransferase (PTS) system			-9.11	0.635473	cpd00027[e] + cpd00061 <=> cpd00020 + cpd00079	Glucose[e] + PEP <=> Pyruvate + Robison ester	<=>
rxn05225	glucose/mannose:H+ permease			0	2	cpd00027[e] + cpd00067 + cpd00138 <=> cpd00027 + cpd00067[e] + cpd00138[e]	Glucose[e] + H+ + MANN <=> Glucose + H+[e] + MANN[e]	<=>
rxn05224	Riboflavin permease			0	2	cpd00220[e] <=> cpd00220	RIBF[e] <=> RIBF	<=>
rxn05222	tryptophan uptake			0	2	cpd00065[e] <=> cpd00065	Tryptophan[e] <=> Tryptophan	<=>
rxn05223	Biotin ABC transporter			-6.817	0.717554	cpd00001 + cpd00002 + cpd00104[e] <=> cpd00008 + cpd00009 + cpd00067 + cpd00104	H2O + ATP + BIOT[e] => ADP + Phosphate + H+ + BIOT	=>
rxn05221	Na+:proline symport			0	2	cpd00129[e] + cpd00971[e] <=> cpd00129 + cpd00971	L-Proline[e] + Na+[e] <=> L-Proline + Na+	<=>
rxn05220	Asparagine uptake			0	2	cpd00132[e] <=> cpd00132	L-Asparagine[e] <=> L-Asparagine	<=>
rxn05219	L-Methionine ABC transport			-6.817	0.717554	cpd00001 + cpd00002 + cpd00060[e] <=> cpd00008 + cpd00009 + cpd00060 + cpd00067	H2O + ATP + Methionine[e] <=> ADP + Phosphate + Methionine + H+	=>
rxn05218	Glycine transporter			0	2	cpd00033[e] <=> cpd00033	Gly[e] <=> Gly	<=>
rxn05216	Na+ Glutamine symporter			0	2	cpd00053[e] + cpd00971[e] <=> cpd00053 + cpd00971	L-Glutamine[e] + Na+[e] => L-Glutamine + Na+	<=>
rxn05217	Aspartate-H+ symport			0	2	cpd00041[e] + cpd00067[e] <=> cpd00041 + cpd00067	Aspartate[e] + H+[e] <=> Aspartate + H+	<=>
rxn05215	Sodium-alaninie symporter			0	2	cpd00035[e] + cpd00971[e] <=> cpd00035 + cpd00971	ALA[e] + Na+[e] <=> ALA + Na+	<=>
rxn05214	Citrate-Mg2+:H+ symporter			0	2	cpd00067[e] + cpd00137[e] + cpd00254[e] <=> cpd00067 + cpd00137 + cpd00254	H+[e] + Citrate[e] + Mg[e] <=> H+ + Citrate + Mg	<=>
rxn05212	copper uptake			0	2	cpd00058[e] <=> cpd00058	Cu+[e] => Cu+	<=>
rxn05213	citrate-Ca2+:H+ symporter			0	2	cpd00063[e] + cpd00067[e] + cpd00137[e] <=> cpd00063 + cpd00067 + cpd00137	Ca2+[e] + H+[e] + Citrate[e] <=> Ca2+ + H+ + Citrate	<=>
rxn05210	phosphate Na+ symporter			0	2	cpd00009[e] + cpd00971[e] <=> cpd00009 + cpd00971	Phosphate[e] + Na+[e] => Phosphate + Na+	<=
rxn05211	citrate uptake	|TC-2.A.1.6|2.A.1.6|		0	2	cpd00067[e] + cpd00137[e] <=> cpd00067 + cpd00137	H+[e] + Citrate[e] <=> H+ + Citrate	<=>
rxn05209	Proton sodium antiport			0	2	cpd00067 + cpd00971[e] <=> cpd00067[e] + cpd00971	H+ + Na+[e] <=> H+[e] + Na+	<=>
rxn05208	Na+ lactate / malate H+ antiporter			0	2	cpd00067 + cpd00130 + cpd00221[e] + cpd00971[e] <=> cpd00067[e] + cpd00130[e] + cpd00221 + cpd00971	H+ + MALA + D-Lactate[e] + Na+[e] <= H+[e] + MALA[e] + D-Lactate + Na+	<=>
rxn05206	Potassium uptake	|1.A.1|		0	2	cpd00205[e] <=> cpd00205	K+[e] <=> K+	<=>
rxn05207	Na+/malate symporter			0	2	cpd00130[e] + cpd00971[e] <=> cpd00130 + cpd00971	MALA[e] + Na+[e] <=> MALA + Na+	<=>
rxn05204	Guanosine ion-coupled transport			0	2	cpd00067[e] + cpd00311[e] <=> cpd00067 + cpd00311	H+[e] + Guanosine[e] <=> H+ + Guanosine	<=>
rxn05205	Deoxycytidine ion-coupled transport			0	2	cpd00067[e] + cpd00654[e] <=> cpd00067 + cpd00654	H+[e] + Deoxycytidine[e] <=> H+ + Deoxycytidine	<=>
rxn05203	Guanine ion-coupled transport			0	2	cpd00067[e] + cpd00207[e] <=> cpd00067 + cpd00207	H+[e] + GNN[e] <=> H+ + GNN	<=>
rxn05202	Xanthine ion-coupled transport	|TC-2.A.40|2.A.40|		0	2	cpd00067[e] + cpd00309[e] <=> cpd00067 + cpd00309	H+[e] + XAN[e] <=> H+ + XAN	<=>
rxn05200	Thymidine ion-coupled transport			0	2	cpd00067[e] + cpd00184[e] <=> cpd00067 + cpd00184	H+[e] + Thymidine[e] <=> H+ + Thymidine	<=>
rxn05201	Hypoxanthine ion-coupled transport			0	2	cpd00067[e] + cpd00226[e] <=> cpd00067 + cpd00226	H+[e] + HYXN[e] <=> H+ + HYXN	<=>
rxn05198	Cytidine ion-coupled transport			0	2	cpd00067[e] + cpd00367[e] <=> cpd00067 + cpd00367	H+[e] + Cytidine[e] <=> H+ + Cytidine	<=>
rxn05199	Uridine ion-coupled transport			0	2	cpd00067[e] + cpd00249[e] <=> cpd00067 + cpd00249	H+[e] + Uridine[e] <=> H+ + Uridine	<=>
rxn05197	Uracil ion-coupled transport	|TC-2.A.40|2.A.40|		0	2	cpd00067[e] + cpd00092[e] <=> cpd00067 + cpd00092	H+[e] + Uracil[e] <=> H+ + Uracil	<=>
rxn05196	Glutamine-ABC transport			-6.817	0.717554	cpd00001 + cpd00002 + cpd00253[e] <=> cpd00008 + cpd00009 + cpd00067 + cpd00253	H2O + ATP + Glutamine[e] <=> ADP + Phosphate + H+ + Glutamine	=>
rxn05195	Fe3+-ABC transport			-6.817	0.717554	cpd00001 + cpd00002 + cpd10516[e] <=> cpd00008 + cpd00009 + cpd00067 + cpd10516	H2O + ATP + fe3[e] <=> ADP + Phosphate + H+ + fe3	=>
rxn05194	2-(beta-D-Glucosyl)-sn-glycerol ABC transport			-6.817	0.717554	cpd00001 + cpd00002 + cpd08376[e] <=> cpd00008 + cpd00009 + cpd00067 + cpd08376	H2O + ATP + 2-(beta-D-Glucosyl)-sn-glycerol[e] <=> ADP + Phosphate + H+ + 2-(beta-D-Glucosyl)-sn-glycerol	=>
rxn05193	Butyro-betaine ABC transport			-6.817	0.717554	cpd00001 + cpd00002 + cpd08306[e] <=> cpd00008 + cpd00009 + cpd00067 + cpd08306	H2O + ATP + Butyro-betaine[e] <=> ADP + Phosphate + H+ + Butyro-betaine	=>
rxn05192	Crotono-betaine ABC transport			-6.817	0.717554	cpd00001 + cpd00002 + cpd08305[e] <=> cpd00008 + cpd00009 + cpd00067 + cpd08305	H2O + ATP + crotonobetaine[e] <=> ADP + Phosphate + H+ + crotonobetaine	=>
rxn05191	Alkylphosphonate ABC transport			-6.817	0.717554	cpd00001 + cpd00002 + cpd03729[e] <=> cpd00008 + cpd00009 + cpd00067 + cpd03729	H2O + ATP + Alkylphosphonate[e] <=> ADP + Phosphate + H+ + Alkylphosphonate	=>
rxn05190	Fe-enterobactin-ABC transport			-6.817	0.717554	cpd00001 + cpd00002 + cpd03726[e] <=> cpd00008 + cpd00009 + cpd00067 + cpd03726	H2O + ATP + Fe-enterochlin[e] <=> ADP + Phosphate + H+ + Fe-enterochlin	=>
rxn05189	Fe(III)dicitrate-ABC transport			-6.817	0.717554	cpd00001 + cpd00002 + cpd03725[e] <=> cpd00008 + cpd00009 + cpd00067 + cpd03725	H2O + ATP + Fe(III)dicitrate[e] <=> ADP + Phosphate + H+ + Fe(III)dicitrate	=>
rxn05188	Ferrichrome ABC transport			-6.817	0.717554	cpd00001 + cpd00002 + cpd03724[e] <=> cpd00008 + cpd00009 + cpd00067 + cpd03724	H2O + ATP + Ferrichrome[e] <=> ADP + Phosphate + H+ + Ferrichrome	=>
rxn05187	Vitamin ABC transport			-6.817	0.717554	cpd00001 + cpd00002 + cpd03424[e] <=> cpd00008 + cpd00009 + cpd00067 + cpd03424	H2O + ATP + Vitamin B12[e] <=> ADP + Phosphate + H+ + Vitamin B12	=>
rxn05185	D-Allose ABC transport			-6.817	0.717554	cpd00001 + cpd00002 + cpd01055[e] <=> cpd00008 + cpd00009 + cpd00067 + cpd01055	H2O + ATP + D-Allose[e] <=> ADP + Phosphate + H+ + D-Allose	=>
rxn05184	Choline ABC transport			-6.817	0.717554	cpd00001 + cpd00002 + cpd00681[e] <=> cpd00008 + cpd00009 + cpd00067 + cpd00681	H2O + ATP + Choline sulfate[e] <=> ADP + Phosphate + H+ + Choline sulfate	=>
rxn05183	D-Methionine-ABC transport			-6.817	0.717554	cpd00001 + cpd00002 + cpd00637[e] <=> cpd00008 + cpd00009 + cpd00067 + cpd00637	H2O + ATP + D-Methionine[e] <=> ADP + Phosphate + H+ + D-Methionine	=>
rxn05181	Betaine-ABC transport	|3.A.1.12|		-6.817	0.717554	cpd00001 + cpd00002 + cpd00540[e] <=> cpd00008 + cpd00009 + cpd00067 + cpd00540	H2O + ATP + BET[e] <=> ADP + Phosphate + H+ + BET	=>
rxn05182	Tungsten ABC transport			-6.817	0.717554	cpd00001 + cpd00002 + cpd00560[e] <=> cpd00008 + cpd00009 + cpd00067 + cpd00560	H2O + ATP + Tungsten[e] <=> ADP + Phosphate + H+ + Tungsten	=>
rxn05180	Carnitine-ABC transport			-6.817	0.717554	cpd00001 + cpd00002 + cpd00266[e] <=> cpd00008 + cpd00009 + cpd00067 + cpd00266	H2O + ATP + Carnitine[e] <=> ADP + Phosphate + H+ + Carnitine	=>
rxn05179	L-Isoleucine-ABC transport			-6.817	0.717554	cpd00001 + cpd00002 + cpd00322[e] <=> cpd00008 + cpd00009 + cpd00067 + cpd00322	H2O + ATP + L-Isoleucine[e] <=> ADP + Phosphate + H+ + L-Isoleucine	=>
rxn05177	Thiamin-ABC transport			-6.817	0.717554	cpd00001 + cpd00002 + cpd00305[e] <=> cpd00008 + cpd00009 + cpd00067 + cpd00305	H2O + ATP + THI[e] <=> ADP + Phosphate + H+ + THI	=>
rxn05178	D-Aspartate-ABC transport			-6.817	0.717554	cpd00001 + cpd00002 + cpd00320[e] <=> cpd00008 + cpd00009 + cpd00067 + cpd00320	H2O + ATP + D-Aspartate[e] <=> ADP + Phosphate + H+ + D-Aspartate	=>
rxn05176	Thiosulfate-ABC transport			-6.817	0.717554	cpd00001 + cpd00002 + cpd00268[e] <=> cpd00008 + cpd00009 + cpd00067 + cpd00268	H2O + ATP + H2S2O3[e] <=> ADP + Phosphate + H+ + H2S2O3	=>
rxn05175	Spermidine-ABC transport			-6.817	0.717554	cpd00001 + cpd00002 + cpd00264[e] <=> cpd00008 + cpd00009 + cpd00067 + cpd00264	H2O + ATP + Spermidine[e] <=> ADP + Phosphate + H+ + Spermidine	=>
rxn05174	Nickel-ABC transport			-6.817	0.717554	cpd00001 + cpd00002 + cpd00244[e] <=> cpd00008 + cpd00009 + cpd00067 + cpd00244	H2O + ATP + Ni2+[e] <=> ADP + Phosphate + H+ + Ni2+	=>
rxn05173	L-Arabinose-ABC transport	|3.A.1.2|		-6.817	0.717554	cpd00001 + cpd00002 + cpd00224[e] <=> cpd00008 + cpd00009 + cpd00067 + cpd00224	H2O + ATP + arabinose[e] <=> ADP + Phosphate + H+ + arabinose	=>
rxn05172	Taurine-ABC transport	|3.A.1.17|		-6.817	0.717554	cpd00001 + cpd00002 + cpd00210[e] <=> cpd00008 + cpd00009 + cpd00067 + cpd00210	H2O + ATP + Taurine[e] <=> ADP + Phosphate + H+ + Taurine	=>
rxn05171	Nitrate-ABC transport			-6.817	0.717554	cpd00001 + cpd00002 + cpd00209[e] <=> cpd00008 + cpd00009 + cpd00067 + cpd00209	H2O + ATP + Nitrate[e] <=> ADP + Phosphate + H+ + Nitrate	=>
rxn05170	Maltose-ABC transport	|3.A.1.1|		-6.817	0.717554	cpd00001 + cpd00002 + cpd00179[e] <=> cpd00008 + cpd00009 + cpd00067 + cpd00179	H2O + ATP + Maltose[e] <=> ADP + Phosphate + H+ + Maltose	=>
rxn05169	L-Threonine-ABC transport			-6.817	0.717554	cpd00001 + cpd00002 + cpd00161[e] <=> cpd00008 + cpd00009 + cpd00067 + cpd00161	H2O + ATP + threonine[e] <=> ADP + Phosphate + H+ + threonine	=>
rxn05168	L-Valine-ABC transport			-6.817	0.717554	cpd00001 + cpd00002 + cpd00156[e] <=> cpd00008 + cpd00009 + cpd00067 + cpd00156	H2O + ATP + L-Valine[e] <=> ADP + Phosphate + H+ + L-Valine	=>
rxn05167	D-Xylose-ABC transport			-6.817	0.717554	cpd00001 + cpd00002 + cpd00154[e] <=> cpd00008 + cpd00009 + cpd00067 + cpd00154	H2O + ATP + Xylose[e] <=> ADP + Phosphate + H+ + Xylose	=>
rxn05166	Cobalt-ABC transport			-6.817	0.717554	cpd00001 + cpd00002 + cpd00149[e] <=> cpd00008 + cpd00009 + cpd00067 + cpd00149	H2O + ATP + Co2+[e] <=> ADP + Phosphate + H+ + Co2+	=>
rxn05165	L-Proline-ABC transport			-6.817	0.717554	cpd00001 + cpd00002 + cpd00129[e] <=> cpd00008 + cpd00009 + cpd00067 + cpd00129	H2O + ATP + L-Proline[e] <=> ADP + Phosphate + H+ + L-Proline	=>
rxn05164	L-Histidine-ABC transport			-6.817	0.717554	cpd00001 + cpd00002 + cpd00119[e] <=> cpd00008 + cpd00009 + cpd00067 + cpd00119	H2O + ATP + L-Histidine[e] <=> ADP + Phosphate + H+ + L-Histidine	=>
rxn05162	D-Galactose ABC transport			-6.817	0.717554	cpd00001 + cpd00002 + cpd00108[e] <=> cpd00008 + cpd00009 + cpd00067 + cpd00108	H2O + ATP + GALC[e] <=> ADP + Phosphate + H+ + GALC	=>
rxn05163	Putrescine-ABC transport			-6.817	0.717554	cpd00001 + cpd00002 + cpd00118[e] <=> cpd00008 + cpd00009 + cpd00067 + cpd00118	H2O + ATP + PUTR[e] <=> ADP + Phosphate + H+ + PUTR	=>
rxn05161	L-Leucine-ABC transport			-6.817	0.717554	cpd00001 + cpd00002 + cpd00107[e] <=> cpd00008 + cpd00009 + cpd00067 + cpd00107	H2O + ATP + L-Leucine[e] <=> ADP + Phosphate + H+ + L-Leucine	=>
rxn05160	D-Ribose ABC transport	|3.A.1.2|		-6.817	0.717554	cpd00001 + cpd00002 + cpd00105[e] <=> cpd00008 + cpd00009 + cpd00067 + cpd00105	H2O + ATP + D-Ribose[e] <=> ADP + Phosphate + H+ + D-Ribose	=>
rxn05159	Choline-ABC transport			-6.817	0.717554	cpd00001 + cpd00002 + cpd00098[e] <=> cpd00008 + cpd00009 + cpd00067 + cpd00098	H2O + ATP + Choline[e] <=> ADP + Phosphate + H+ + Choline	=>
rxn05158	sn-Glycerol ABC transport			-6.817	0.717554	cpd00001 + cpd00002 + cpd00080[e] <=> cpd00008 + cpd00009 + cpd00067 + cpd00080	H2O + ATP + GLYC-3-P[e] <=> ADP + Phosphate + H+ + GLYC-3-P	=>
rxn05157	Urea-ABC transport			-6.817	0.717554	cpd00001 + cpd00002 + cpd00073[e] <=> cpd00008 + cpd00009 + cpd00067 + cpd00073	H2O + ATP + Urea[e] <=> ADP + Phosphate + H+ + Urea	=>
rxn05156	L-Ornithine-ABC transport			-6.817	0.717554	cpd00001 + cpd00002 + cpd00064[e] <=> cpd00008 + cpd00009 + cpd00064 + cpd00067	H2O + ATP + Ornithine[e] <=> ADP + Phosphate + Ornithine + H+	=>
rxn05155	L-Glutamine-ABC transport	|3.A.1.3|		-6.817	0.717554	cpd00001 + cpd00002 + cpd00053[e] <=> cpd00008 + cpd00009 + cpd00053 + cpd00067	H2O + ATP + L-Glutamine[e] <=> ADP + Phosphate + L-Glutamine + H+	=>
rxn05154	L-Arginine-ABC transport	|TC-3.A.1.3|3.A.1.3|		-6.817	0.717554	cpd00001 + cpd00002 + cpd00051[e] <=> cpd00008 + cpd00009 + cpd00051 + cpd00067	H2O + ATP + Arginine[e] <=> ADP + Phosphate + Arginine + H+	=>
rxn05153	Sulfate-ABC transport			-6.817	0.717554	cpd00001 + cpd00002 + cpd00048[e] <=> cpd00008 + cpd00009 + cpd00048 + cpd00067	H2O + ATP + SLF[e] <=> ADP + Phosphate + SLF + H+	=>
rxn05152	L-Aspartate-ABC transport			-6.817	0.717554	cpd00001 + cpd00002 + cpd00041[e] <=> cpd00008 + cpd00009 + cpd00041 + cpd00067	H2O + ATP + Aspartate[e] <=> ADP + Phosphate + Aspartate + H+	=>
rxn05151	L-Lysine-ABC transport			-6.817	0.717554	cpd00001 + cpd00002 + cpd00039[e] <=> cpd00008 + cpd00009 + cpd00039 + cpd00067	H2O + ATP + Lysine[e] <=> ADP + Phosphate + Lysine + H+	=>
rxn05150	Zinc-ABC transport	|TC-3.A.1.15|3.A.1.15|		-6.817	0.717554	cpd00001 + cpd00002 + cpd00034[e] <=> cpd00008 + cpd00009 + cpd00034 + cpd00067	H2O + ATP + Zinc[e] <=> ADP + Phosphate + Zinc + H+	=>
rxn05149	Manganese-ABC transport	|3.A.1.15|		-6.817	0.717554	cpd00001 + cpd00002 + cpd00030[e] <=> cpd00008 + cpd00009 + cpd00030 + cpd00067	H2O + ATP + Mn2+[e] <=> ADP + Phosphate + Mn2+ + H+	=>
rxn05148	Heme-ABC transport			-6.817	0.717554	cpd00001 + cpd00002 + cpd00028[e] <=> cpd00008 + cpd00009 + cpd00028 + cpd00067	H2O + ATP + Heme[e] <=> ADP + Phosphate + Heme + H+	=>
rxn05147	D-Glucose-ABC transport			-6.817	0.717554	cpd00001 + cpd00002 + cpd00027[e] <=> cpd00008 + cpd00009 + cpd00027 + cpd00067	H2O + ATP + Glucose[e] <=> ADP + Phosphate + Glucose + H+	=>
rxn05146	L-Glutamate-ABC transport			-6.817	0.717554	cpd00001 + cpd00002 + cpd00023[e] <=> cpd00008 + cpd00009 + cpd00023 + cpd00067	H2O + ATP + GLU[e] <=> ADP + Phosphate + GLU + H+	=>
rxn05145	Orthophosphate-ABC transport	|TC-3.A.1.7|3.A.1.7|		-6.817	0.717554	cpd00001 + cpd00002 + cpd00009[e] <=> cpd00008 + (2) cpd00009 + cpd00067	H2O + ATP + Phosphate[e] <=> ADP + 2 Phosphate + H+	<=>
rxn05144	rxn05144			-52.835	2.44467	cpd00053 + cpd00102 + cpd00171 <=> (3) cpd00001 + cpd00009 + cpd00016 + cpd00023 + (2) cpd00067	L-Glutamine + Glyceraldehyde3-phosphate + D-Ribulose5-phosphate <=> 3 H2O + Phosphate + Pyridoxal phosphate + GLU + 2 H+	=>
rxn05143	sinapoyl aldehyde:NADP oxidoreductase	|1.2.1.-|	R07442	-9.803	1.17612	cpd00001 + cpd00006 + cpd03333 <=> cpd00005 + (2) cpd00067 + cpd00373	H2O + TPN + Sinapaldehyde <=> TPNH + 2 H+ + Sinapate	=>
rxn05139	p-coumaroyl-CoA:caffeoyl-CoA 3-hydroxylase	|1.14.-.-|1.14.13.-|	R07436	-39.48	0.366072	cpd00192 <=> cpd00270	p-Coumaroyl-CoA <=> Caffeoyl-CoA	=>
rxn05142	sinapoyl aldehyde:NAD oxidoreductase	|1.2.1.-|	R07441	-9.803	1.17612	cpd00001 + cpd00003 + cpd03333 <=> cpd00004 + (2) cpd00067 + cpd00373	H2O + NAD + Sinapaldehyde <=> NADH + 2 H+ + Sinapate	=>
rxn05137	5-O-caffeoylshikimic acid:shikimate hydroxycinnamoyltransferase	|2.3.1.133|	R07433	3.614	1.17862	cpd00010 + cpd07322 <=> cpd00270 + cpd00383	CoA + 5-O-Caffeoylshikimic acid <=> Caffeoyl-CoA + Shikimate	<=
rxn05136	p-coumaroyl-CoA:quinate hydroxycinnamoyltransferase	|2.3.1.133|	R07432	-3.614	1.17862	cpd00192 + cpd00248 <=> cpd00010 + cpd02595	p-Coumaroyl-CoA + Quinate <=> CoA + p-Coumaroyl quinic acid	=>
rxn05134	rxn05134		R07425	14.65	0.440705	cpd11412 <=> cpd02876	TRIBOA <=> DIMBOA	<=
rxn05135	rxn05135		R07426	-1.7	0.632032	cpd00026 + cpd11411 <=> cpd00014 + cpd11413	UDPglucose + DIBOA <=> UDP + DIBOA-glucoside	<=>
rxn05133	rxn05133		R07424	-39.48	0.366072	cpd11411 <=> cpd11412	DIBOA <=> TRIBOA	=>
rxn05132	rxn05132	|1.14.-.-|	R07423	-81.9267	1.22974	cpd00005 + cpd00007 + cpd00067 + cpd11410 <=> cpd00001 + cpd00006 + cpd11411	TPNH + O2 + H+ + HBOA <=> H2O + TPN + DIBOA	=>
rxn05131	rxn05131	|1.14.-.-|	R07422	-92.9467	1.55166	cpd00005 + cpd00007 + cpd00067 + cpd08012 <=> cpd00001 + cpd00006 + cpd11410	TPNH + O2 + H+ + Dioxindole <=> H2O + TPN + HBOA	=>
rxn05130	rxn05130	|1.14.-.-|	R07421	-96.1867	1.35632	cpd00005 + cpd00007 + cpd00067 + cpd09084 <=> cpd00001 + cpd00006 + cpd08012	TPNH + O2 + H+ + Indolin-2-one <=> H2O + TPN + Dioxindole	=>
rxn05129	rxn05129		R07420	-6.034	3.43128	cpd01550 <=> cpd00009 + cpd00585	Phosphocreatine <=> Phosphate + Creatinine	=>
rxn05128	4-(Glutamylamino)butanoate amidohydrolase	|3.5.1.94|	R07419	-0.463	0.848213	cpd00001 + cpd11408 <=> cpd00023 + cpd00281	H2O + gamma-Glutamyl-GABA <=> GLU + GABA	<=>
rxn05127	gamma-glutamyl-gamma aminobutyric acid dehydrogenase	|1.2.1.-|	R07418	-9.803	1.17612	cpd00001 + cpd00006 + cpd11341 <=> cpd00005 + (2) cpd00067 + cpd11408	H2O + TPN + gamma-glutamyl-gamma-butyraldehyde <=> TPNH + 2 H+ + gamma-Glutamyl-GABA	=>
rxn05126	rxn05126	|1.2.1.-|	R07417	-9.803	1.17612	cpd00001 + cpd00003 + cpd11341 <=> cpd00004 + (2) cpd00067 + cpd11408	H2O + NAD + gamma-glutamyl-gamma-butyraldehyde <=> NADH + 2 H+ + gamma-Glutamyl-GABA	=>
rxn05125	N-Methylanthranilate:CoA ligase (AMP-forming)	|6.2.1.32|	R07416	-2.486	1.23168	cpd00002 + cpd00010 + cpd00067 + cpd01928 <=> cpd00012 + cpd00018 + cpd08876	ATP + CoA + H+ + N-Methylanthranilate <=> PPi + AMP + N-Methylanthraniloyl-CoA	=>
rxn05124	rxn05124	|1.4.3.-|	R07415	-24.0227	1.03587	cpd00001 + cpd00007 + cpd11340 <=> cpd00013 + cpd00025 + cpd11341	H2O + O2 + gamma-L-Glutamylputrescine <=> NH3 + H2O2 + gamma-glutamyl-gamma-butyraldehyde	=>
rxn05122	rxn05122	|3.2.1.67|	R07413	-3.113	0.692797	cpd00001 + cpd01532 <=> (2) cpd00280	H2O + Digalacturonate <=> 2 D-Galacturonate	=>
rxn05123	glutamate putrescine ligase	|6.3.1.11|	R07414	-6.354	0.856942	cpd00002 + cpd00023 + cpd00118 <=> cpd00008 + cpd00009 + cpd00067 + cpd11340	ATP + GLU + PUTR <=> ADP + Phosphate + H+ + gamma-L-Glutamylputrescine	=>
rxn05120	rxn05120	|2.5.1.-|	R07411	10000000	10000000	cpd00028 <=> cpd11313	Heme <=> hemeO	<=>
rxn05121	rxn05121		R07412	10000000	10000000	cpd11313 <=> cpd11312	hemeO <=> hemeA	<=>
rxn05118	rxn05118	|2.6.1.82|	R07408	-2.527	1.44956	cpd00434 <=> cpd00001 + cpd11311	4-Aminobutanal <=> H2O + 1-Pyrroline	<=>
rxn05119	L-aspartate:NAD+ oxidoreductase (deaminating)	|1.4.1.21|	R07410	-21.64	1.99003	cpd00003 + cpd00041 <=> cpd00004 + (2) cpd00067 + cpd03470	NAD + Aspartate <=> NADH + 2 H+ + Iminoaspartate	=>
rxn05116	rxn05116		R07406	-3.09	0.5417	cpd00067 + cpd04539 <=> cpd00011 + cpd08449	H+ + 2-Amino-3-oxo-4-phosphonooxybutyrate <=> CO2 + 3-Amino-2-oxopropyl phosphate	=>
rxn05117	L-aspartate:NADP+ oxidoreductase (deaminating)	|1.4.1.21|	R07407	-21.64	1.99003	cpd00006 + cpd00041 <=> cpd00005 + (2) cpd00067 + cpd03470	TPN + Aspartate <=> TPNH + 2 H+ + Iminoaspartate	=>
rxn05115	5-carboxyamino-1-(5-phospho-D-ribosyl)imidazole carboxymutase	|5.4.99.18|	R07405	17.26	1.4762	cpd00067 + cpd11310 <=> cpd02893	H+ + 5-phosphoribosyl-5-carboxyaminoimidazole <=> 5'-Phosphoribosyl-4-carboxy-5-aminoimidazole	<=
rxn05114	5-amino-1-(5-phospho-D-ribosyl)imidazole:carbon-dioxide ligase	|6.3.4.18|	R07404	-21.914	1.55945	cpd00002 + cpd00242 + cpd02140 <=> cpd00008 + cpd00009 + (2) cpd00067 + cpd11310	ATP + HCO3- + AIR <=> ADP + Phosphate + 2 H+ + 5-phosphoribosyl-5-carboxyaminoimidazole	=>
rxn05113	rxn05113	|1.14.-.-|	R07403	-112.537	1.27455	cpd00005 + cpd00007 + cpd00067 + cpd00359 <=> cpd00001 + cpd00006 + cpd09084	TPNH + O2 + H+ + indol <=> H2O + TPN + Indolin-2-one	=>
rxn05112	(7R)-7-(4-carboxybutanamido)cephalosporanate amidohydrolase	|3.5.1.93|	R07402	-1.703	0.889163	cpd00001 + cpd11309 <=> cpd00067 + cpd00379 + cpd04878	H2O + 7-Glutarylaminocephalosporanate <=> H+ + Glutarate + 7-ACA	<=>
rxn05111	rxn05111		R07401	-90.957	0.903266	cpd00025 + cpd02869 <=> cpd00001 + cpd00011 + cpd11309	H2O2 + 7-(5-Carboxyl-5-oxopentanyl)aminocephalosporinate <=> H2O + CO2 + 7-Glutarylaminocephalosporanate	=>
rxn05110	cephalosporin C:oxygen oxidoreductase (deaminating)	|1.4.3.3|	R07400	-23.0227	1.06194	cpd00001 + cpd00007 + cpd00679 <=> cpd00013 + cpd00025 + cpd02869	H2O + O2 + Cephalosporin C <=> NH3 + H2O2 + 7-(5-Carboxyl-5-oxopentanyl)aminocephalosporinate	=>
rxn05109	rxn05109	|2.3.3.-|2.3.1.182|	R07399	-8.927	1.30861	cpd00001 + cpd00020 + cpd00022 <=> cpd00010 + cpd00067 + cpd01700	H2O + Pyruvate + Acetyl-CoA <=> CoA + H+ + D-Citramalate	=>
rxn05108	2-keto-4-methylthiobutyrate transamination	|2.6.1.5|2.6.1.57|	R07396	0	2	cpd00023 + cpd00869 <=> cpd00024 + cpd00060	GLU + 4-methylthio 2-oxobutyrate <=> 2-Oxoglutarate + Methionine	<=>
rxn05107	5-(Methylthio)-2,3-dioxopentyl-phosphate phosphohydrolase	|3.1.3.77|	R07395	6.623	1.32609	cpd00001 + cpd11295 <=> cpd00009 + (2) cpd00067 + cpd11255	H2O + 2,3-diketo5-methylthio-1-phosphopentane <=> Phosphate + 2 H+ + 1,2-dihydroxy-3-keto-5-methylthiopentene	<=>
rxn05106	2-hydroxy-3-keto-5-methylthiopentenyl-1-phosphate phophatase	|3.1.3.77|	R07394	-2.317	0.735634	cpd00001 + cpd11296 <=> cpd00009 + cpd00067 + cpd11255	H2O + 2-Hydroxy-3-keto-5-methylthiopentenyl-1-phosphate <=> Phosphate + H+ + 1,2-dihydroxy-3-keto-5-methylthiopentene	=>
rxn05105	2,3-diketo-5-methylthiopentyl-1-phosphate enolase	|3.1.3.77|	R07393	8.94	1.10334	cpd11295 <=> cpd00067 + cpd11296	2,3-diketo5-methylthio-1-phosphopentane <=> H+ + 2-Hydroxy-3-keto-5-methylthiopentenyl-1-phosphate	<=>
rxn05104	S-Methyl-5-thio-D-ribulose-1-phosphate hydro-lyase	|4.2.1.109|	R07392	-8.167	0.693353	cpd02791 <=> cpd00001 + cpd11295	methylthioribulose-1-phosphate <=> H2O + 2,3-diketo5-methylthio-1-phosphopentane	=>
rxn05102	S-adenosyl-L-methionine:hydroxyisoflavone 7-O-methyltransferase	|2.1.1.150|	R07375	-4.36	2.22091	cpd00017 + cpd11264 <=> cpd00019 + cpd00067 + cpd11265	SAM + 7-Hydroxyisoflavone <=> S-Adenosylhomocysteine + H+ + 7-Methoxyisoflavone	<=>
rxn05101	senecionine,NADPH:oxygen oxidoreductase (N-oxide-forming)	|1.14.13.101|	R07373	10000000	10000000	cpd00005 + cpd00007 + cpd00067 + cpd03686 <=> cpd00001 + cpd00006 + cpd11261	TPNH + O2 + H+ + Senecionine <=> H2O + TPN + Senecionine N-oxide	<=>
rxn05099	isoflavone,NADPH:oxygen oxidoreductase (2'-hydroxylating)	|1.14.13.89|	R07371	-95.8267	1.31456	cpd00005 + cpd00007 + cpd00067 + cpd00593 <=> cpd00001 + cpd00006 + cpd01869	TPNH + O2 + H+ + Isoflavone <=> H2O + TPN + 2'-Hydroxyisoflavone	=>
rxn05098	3',5'-dihydroxyflavanone,NADPH:oxygen oxidoreductase	|1.14.13.88|	R07370	-95.8267	1.31456	cpd00005 + cpd00007 + cpd00067 + cpd10898 <=> cpd00001 + cpd00006 + cpd11258	TPNH + O2 + H+ + 3'-Hydroxyflavanone <=> H2O + TPN + 3',5'-Dihydroxyflavanone	=>
rxn05097	flavanone,NADPH:oxygen oxidoreductase	|1.14.13.88|	R07369	-95.8267	1.31456	cpd00005 + cpd00007 + cpd00067 + cpd00570 <=> cpd00001 + cpd00006 + cpd10898	TPNH + O2 + H+ + Flavanone <=> H2O + TPN + 3'-Hydroxyflavanone	=>
rxn05096	dihydroflavonol,2-oxoglutarate:oxygen oxidoreductase	|1.14.11.23|	R07368	-120.407	1.62729	cpd00007 + cpd00024 + cpd11236 <=> cpd00001 + cpd00011 + cpd00036 + cpd00067 + cpd01060	O2 + 2-Oxoglutarate + Dihydroflavonol <=> H2O + CO2 + Succinate + H+ + Flavonol	=>
rxn05095	flavanone,2-oxoglutarate:oxygen oxidoreductase (dehydrating)	|1.14.11.22|	R07367	-121.157	1.17201	cpd00007 + cpd00024 + cpd00570 <=> cpd00001 + cpd00011 + cpd00036 + cpd06933	O2 + 2-Oxoglutarate + Flavanone <=> H2O + CO2 + Succinate + Flavone	=>
rxn05094	leucocyanidin,2-oxoglutarate:oxygen oxidoreductase	|1.14.11.19|	R07366	-121.917	1.01059	cpd00007 + cpd00024 + cpd03503 <=> cpd00001 + cpd00011 + cpd00036 + cpd09087	O2 + 2-Oxoglutarate + Resivit <=> H2O + CO2 + Succinate + cis-Dihydroquercetin	=>
rxn05093	sulfur:oxygen oxidoreductase (hydrogen-sulfide- and sulfite-forming)	|1.13.11.55|	R07365	-61.8517	3.20156	(4) cpd00001 + cpd00007 + (4) cpd00074 <=> (2) cpd00067 + (2) cpd00081 + (2) cpd00239	4 H2O + O2 + 4 S <=> 2 H+ + 2 HSO3- + 2 H2S	=>
rxn05092	1,2-dihydroxy-5-(methylthio)pent-1-en-3-one:oxygen oxidoreductase	|1.13.11.54|	R07364	-130.64	1.30593	cpd00007 + cpd11255 <=> cpd00047 + cpd00067 + cpd00869	O2 + 1,2-dihydroxy-3-keto-5-methylthiopentene <=> FORM + H+ + 4-methylthio 2-oxobutyrate	=>
rxn05091	1,2-dihydroxy-5-(methylthio)pent-1-en-3-one:oxygen oxidoreductase	|1.13.11.53|	R07363	10000000	1.39798	cpd00007 + cpd11255 <=> cpd00047 + cpd00204 + cpd05191	O2 + 1,2-dihydroxy-3-keto-5-methylthiopentene <=> FORM + CO + 3-Methylthiopropionate	<=>
rxn05090	D-tryptophan:oxygen 2,3-oxidoreductase (decyclizing)	|1.13.11.52|	R07362	-92.0997	1.79826	cpd00007 + cpd00411 <=> cpd11254	O2 + D-Tryptophan <=> N-Formyl-D-kynurenine	=>
rxn05089	S-prenyl-L-cysteine:oxygen oxidoreductase	|1.8.3.5|	R07360	-22.3667	1.33952	cpd00001 + cpd00007 + cpd04131 <=> cpd00025 + cpd00084 + cpd11253	H2O + O2 + Prenyl-L-cysteine <=> H2O2 + L-Cysteine + Prenal	=>
rxn05088	5,6,7,8-tetrahydropteridine:NADPH+ oxidoreductase	|1.5.1.34|	R07355	-6.33	1.96968	cpd00006 + cpd03361 <=> cpd00005 + cpd00067 + cpd03360	TPN + Tetrahydropteridine <=> TPNH + H+ + Dihydropteridine	<=>
rxn05087	5,6,7,8-tetrahydropteridine:NADH+ oxidoreductase	|1.5.1.34|	R07354	-6.33	1.96968	cpd00003 + cpd03361 <=> cpd00004 + cpd00067 + cpd03360	NAD + Tetrahydropteridine <=> NADH + H+ + Dihydropteridine	<=>
rxn05086	6-(2-Amino-2-carboxyethyl)-7,8-dioxo-7,8-dihydroquinoline-2,4-	|1.3.3.11|		-147.843	3.14393	(3) cpd00007 + cpd11251 <=> (2) cpd00001 + (2) cpd00025 + cpd00067 + cpd00097	3 O2 + 6-(2-Amino-2-carboxyethyl)-7,8-dioxo-7,8-dihydroquinoline-2,4- dicarboxylate <=> 2 H2O + 2 H2O2 + H+ + PQQ	=>
rxn05085	D-glucitol:NADP+ oxidoreductase	|1.1.1.289|	R07346	3.57	1.75645	cpd00006 + cpd00588 <=> cpd00005 + cpd00067 + cpd00212	TPN + Sorbitol <=> TPNH + H+ + L-Sorbose	<=>
rxn05083	flavanone lyase (decyclizing)	|5.5.1.6|	R07344	-47.85	1.76019	cpd01052 <=> cpd00570	Chalcone <=> Flavanone	=>
rxn05084	reduced-(S)-usnate:NAD+ oxidoreductase (ether-bond-forming)	|1.1.1.199|	R07345	3.37	3.88818	cpd00004 + (2) cpd00067 + cpd06990 <=> cpd00003 + cpd11249	NADH + 2 H+ + (S)-usnate <=> NAD + 2-Acetyl-6-(3-acetyl-2,4,6-trihydroxy-5-methylphenyl)-3-hydroxy-6- methyl-2,4-cyclohexadien-1-one	<=>
rxn05081	UDP-glucose:flavonol-3-O-beta-D-glucosyl-(1->2)-beta-D-glucoside	|2.4.1.240|	R07340	-1.7	0.632032	cpd00026 + cpd11241 <=> cpd00014 + cpd11242	UDPglucose + Flavonol 3-O-beta-D-glucosyl-(1->2)-beta-D-glucoside <=> UDP + Flavonol 3-O-beta-D-glucosyl-(1->2)-beta-D-glucosyl-(1->2)-beta-D-glucoside	<=>
rxn05080	UDP-glucose:flavonol-3-O-glucoside 2''-O-beta-D-glucosyltransferase	|2.4.1.239|	R07339	-1.7	0.632032	cpd00026 + cpd02450 <=> cpd00014 + cpd11241	UDPglucose + Flavonol 3-O-D-glucoside <=> UDP + Flavonol 3-O-beta-D-glucosyl-(1->2)-beta-D-glucoside	<=>
rxn05079	UDP-glucose:flavonol 7-O-beta-D-glucosyltransferase	|2.4.1.237|	R07338	-41.18	0.708323	cpd00026 + cpd01060 <=> cpd00014 + cpd11240	UDPglucose + Flavonol <=> UDP + Flavonol 7-O-beta-D-glucoside	=>
rxn05078	UDP-L-rhamnose:flavanone-7-O-glucoside	|2.4.1.236|	R07337	-1.7	0.632032	cpd01481 + cpd02485 <=> cpd00014 + cpd11239	UDP-L-rhamnose + Flavanone 7-O-glucoside <=> UDP + Flavanone 7-O-[beta-L-rhamnosyl-(1->2)-beta-D-glucoside]	<=>
rxn05077	UDP-glucose:flavanone 7-O-beta-D-glucosyltransferase	|2.4.1.185|	R07333	-41.18	0.708323	cpd00026 + cpd00570 <=> cpd00014 + cpd02485	UDPglucose + Flavanone <=> UDP + Flavanone 7-O-glucoside	=>
rxn05076	UDP-glucose:isoflavone 7-O-beta-D-glucosyltransferase	|2.4.1.170|	R07332	-41.18	0.708323	cpd00026 + cpd00593 <=> cpd00014 + cpd02520	UDPglucose + Isoflavone <=> UDP + Isoflavone 7-O-beta-D-glucoside	=>
rxn05075	S-adenosyl-L-methionine:isoflavone 4'-O-methyltransferase	|2.1.1.46|	R07331	-34.31	2.24381	cpd00017 + cpd00593 <=> cpd00019 + cpd01970	SAM + Isoflavone <=> S-Adenosylhomocysteine + 4'-O-Methylisoflavone	=>
rxn05073	flavanone,2-oxoglutarate:oxygen oxidoreductase (3-hydroxylating)	|1.14.11.9|	R07329	-110.08	0.830319	cpd00007 + cpd00024 + cpd00570 <=> cpd00011 + cpd00036 + cpd11236	O2 + 2-Oxoglutarate + Flavanone <=> CO2 + Succinate + Dihydroflavonol	=>
[truncated: 12,625 more rows]

## Sheet: Table S6
Batch growth experiment to validate the in silico growth simulations on various carbon sources and Uracil
[truncated: 10 more rows]

[truncated: 2 more sheets: Table S7, Table S8]
