# Supplementary material for: Reconstruction and analysis of genome-scale metabolic model of weak Crabtree positive yeast Lachancea kluyveri
Source: Sci Rep. 2020 Oct 1;10:16314. doi: 10.1038/s41598-020-73253-3 (PMC7530994; doi:10.1038/s41598-020-73253-3)
Supplement: Supplementary file 2 [file 41598_2020_73253_MOESM2_ESM.zip › Supporting_Information/iPN730.xml]

<?xml version="1.0" encoding="UTF-8"?>
<sbml xmlns="http://www.sbml.org/sbml/level3/version1/core" xmlns:fbc="http://www.sbml.org/sbml/level3/version1/fbc/version2" metaid="meta_" sboTerm="SBO:0000624" level="3" version="1" fbc:required="false">
  <model metaid="meta_lk_genomekbase_draftModel" id="lk_genomekbase_draftModel" fbc:strict="true">
    <listOfUnitDefinitions>
      <unitDefinition id="mmol_per_gDW_per_hr">
        <listOfUnits>
          <unit kind="mole" exponent="1" scale="-3" multiplier="1"/>
          <unit kind="gram" exponent="-1" scale="0" multiplier="1"/>
          <unit kind="second" exponent="-1" scale="0" multiplier="3600"/>
        </listOfUnits>
      </unitDefinition>
    </listOfUnitDefinitions>
    <listOfCompartments>
      <compartment id="e0" name="Extra_organism" constant="true"/>
      <compartment id="c0" name="Cytosol" constant="true"/>
      <compartment id="m0" name="Mitochondria" constant="true"/>
      <compartment id="z6" name="Peroxisome" constant="true"/>
      <compartment id="z5" name="Nucleus" constant="true"/>
      <compartment id="r0" name="Endoplasmic_Reticulum" constant="true"/>
      <compartment id="z7" name="Vacuole" constant="true"/>
      <compartment id="g0" name="Golgi_Apparatus" constant="true"/>
    </listOfCompartments>
    <listOfSpecies>
      <species id="M_abt__45__L_e" name="L_Lyxitol" compartment="e0" hasOnlySubstanceUnits="false" boundaryCondition="false" constant="false" fbc:charge="0" fbc:chemicalFormula="C5H12O5"/>
      <species id="M_abt__45__L_c" name="L_Lyxitol" compartment="c0" hasOnlySubstanceUnits="false" boundaryCondition="false" constant="false" fbc:charge="0" fbc:chemicalFormula="C5H12O5"/>
      <species id="M_hco3_c" name="H2CO3" compartment="c0" hasOnlySubstanceUnits="false" boundaryCondition="false" constant="false" fbc:charge="-1" fbc:chemicalFormula="CHO3"/>
      <species id="M_glytrna_c" name="Glycyl_tRNAGly" compartment="c0" hasOnlySubstanceUnits="false" boundaryCondition="false" constant="false" fbc:charge="1" fbc:chemicalFormula="C12H16N6O4R"/>
      <species id="M_eig3p_c" name="D_erythro_imidazol_glycerol_phosphate" compartment="c0" hasOnlySubstanceUnits="false" boundaryCondition="false" constant="false" fbc:charge="-1" fbc:chemicalFormula="C6H10N2O6P"/>
      <species id="M_hco3_m" name="H2CO3" compartment="m0" hasOnlySubstanceUnits="false" boundaryCondition="false" constant="false" fbc:charge="-1" fbc:chemicalFormula="CHO3"/>
      <species id="M_23camp_c" name="2_3_Cyclic_AMP" compartment="c0" hasOnlySubstanceUnits="false" boundaryCondition="false" constant="false" fbc:charge="-1" fbc:chemicalFormula="C10H11N5O6P"/>
      <species id="M_mettrna_c" name="L_Methionyl_tRNA" compartment="c0" hasOnlySubstanceUnits="false" boundaryCondition="false" constant="false" fbc:charge="1" fbc:chemicalFormula="C15H22N6O4RS"/>
      <species id="M_lald__45__L_c" name="L_Lactaldehyde" compartment="c0" hasOnlySubstanceUnits="false" boundaryCondition="false" constant="false" fbc:charge="0" fbc:chemicalFormula="C3H6O2"/>
      <species id="M_adprib_c" name="ADPribose" compartment="c0" hasOnlySubstanceUnits="false" boundaryCondition="false" constant="false" fbc:charge="-2" fbc:chemicalFormula="C15H21N5O14P2"/>
      <species id="M_phthr_c" name="4_Phosphonooxy_threonine" compartment="c0" hasOnlySubstanceUnits="false" boundaryCondition="false" constant="false" fbc:charge="-1" fbc:chemicalFormula="C4H9NO7P"/>
      <species id="M_trp__45__L_m" name="L_Tryptophan" compartment="m0" hasOnlySubstanceUnits="false" boundaryCondition="false" constant="false" fbc:charge="0" fbc:chemicalFormula="C11H12N2O2"/>
      <species id="M_trnaile_m" name="tRNAIle" compartment="m0" hasOnlySubstanceUnits="false" boundaryCondition="false" constant="false" fbc:charge="0" fbc:chemicalFormula="C10H12N5O3R"/>
      <species id="M_M_ocdcya_e_e0" name="M_octadecadienoate__n_C182__C18H31O2" compartment="e0" hasOnlySubstanceUnits="false" boundaryCondition="false" constant="false" fbc:charge="1"/>
      <species id="M_2dr1p_c" name="deoxyribose_1_phosphate" compartment="c0" hasOnlySubstanceUnits="false" boundaryCondition="false" constant="false" fbc:charge="-1" fbc:chemicalFormula="C5H10O7P"/>
      <species id="M_trnaleu_m" name="tRNALeu" compartment="m0" hasOnlySubstanceUnits="false" boundaryCondition="false" constant="false" fbc:charge="0" fbc:chemicalFormula="C10H12N5O3R"/>
      <species id="M_M_ocdcya_c_c0" name="M_octadecadienoate__n_C182__C18H31O2" compartment="c0" hasOnlySubstanceUnits="false" boundaryCondition="false" constant="false" fbc:charge="1"/>
      <species id="M_trp__45__L_c" name="L_Tryptophan" compartment="c0" hasOnlySubstanceUnits="false" boundaryCondition="false" constant="false" fbc:charge="0" fbc:chemicalFormula="C11H12N2O2"/>
      <species id="M_quln_c" name="Quinolinate" compartment="c0" hasOnlySubstanceUnits="false" boundaryCondition="false" constant="false" fbc:charge="-2" fbc:chemicalFormula="C7H3NO4"/>
      <species id="M_trp__45__L_e" name="L_Tryptophan" compartment="e0" hasOnlySubstanceUnits="false" boundaryCondition="false" constant="false" fbc:charge="0" fbc:chemicalFormula="C11H12N2O2"/>
      <species id="M_trnaile_c" name="tRNAIle" compartment="c0" hasOnlySubstanceUnits="false" boundaryCondition="false" constant="false" fbc:charge="0" fbc:chemicalFormula="C10H12N5O3R"/>
      <species id="M_adprib_m" name="ADPribose" compartment="m0" hasOnlySubstanceUnits="false" boundaryCondition="false" constant="false" fbc:charge="-2" fbc:chemicalFormula="C15H21N5O14P2"/>
      <species id="M_dctp_c" name="dCTP" compartment="c0" hasOnlySubstanceUnits="false" boundaryCondition="false" constant="false" fbc:charge="-3" fbc:chemicalFormula="C9H13N3O13P3"/>
      <species id="M_ac_m" name="Acetate" compartment="m0" hasOnlySubstanceUnits="false" boundaryCondition="false" constant="false" fbc:charge="-1" fbc:chemicalFormula="C2H3O2"/>
      <species id="M_cpd19045_m0" name="S_2_Aceto_2_hydroxybutanoate" compartment="m0" hasOnlySubstanceUnits="false" boundaryCondition="false" constant="false" fbc:charge="1"/>
      <species id="M_cpd29686_m0" name="pglyp_BS" compartment="m0" hasOnlySubstanceUnits="false" boundaryCondition="false" constant="false" fbc:charge="1"/>
      <species id="M_ac_p" name="Acetate" compartment="z6" hasOnlySubstanceUnits="false" boundaryCondition="false" constant="false" fbc:charge="-1" fbc:chemicalFormula="C2H3O2"/>
      <species id="M_asn__45__L_c" name="L_Asparagine" compartment="c0" hasOnlySubstanceUnits="false" boundaryCondition="false" constant="false" fbc:charge="0" fbc:chemicalFormula="C4H8N2O3"/>
      <species id="M_dhf_c" name="Dihydrofolate" compartment="c0" hasOnlySubstanceUnits="false" boundaryCondition="false" constant="false" fbc:charge="-2" fbc:chemicalFormula="C19H19N7O6"/>
      <species id="M_asn__45__L_e" name="L_Asparagine" compartment="e0" hasOnlySubstanceUnits="false" boundaryCondition="false" constant="false" fbc:charge="0" fbc:chemicalFormula="C4H8N2O3"/>
      <species id="M_gal1p_c" name="D_Galactose_1_phosphate" compartment="c0" hasOnlySubstanceUnits="false" boundaryCondition="false" constant="false" fbc:charge="-1" fbc:chemicalFormula="C6H12O9P"/>
      <species id="M_5mta_c" name="5_Methylthioadenosine" compartment="c0" hasOnlySubstanceUnits="false" boundaryCondition="false" constant="false" fbc:charge="0" fbc:chemicalFormula="C11H15N5O3S"/>
      <species id="M_dhf_m" name="Dihydrofolate" compartment="m0" hasOnlySubstanceUnits="false" boundaryCondition="false" constant="false" fbc:charge="-2" fbc:chemicalFormula="C19H19N7O6"/>
      <species id="M_glp_c" name="Glycylpeptide" compartment="c0" hasOnlySubstanceUnits="false" boundaryCondition="false" constant="false" fbc:charge="0" fbc:chemicalFormula="C4H7N2O3R"/>
      <species id="M_trnaphe_m" name="tRNAPhe" compartment="m0" hasOnlySubstanceUnits="false" boundaryCondition="false" constant="false" fbc:charge="0" fbc:chemicalFormula="C10H12N5O3R"/>
      <species id="M_2dda7p_c" name="DAHP" compartment="c0" hasOnlySubstanceUnits="false" boundaryCondition="false" constant="false" fbc:charge="-2" fbc:chemicalFormula="C7H11O10P"/>
      <species id="M_fum_m" name="Fumarate" compartment="m0" hasOnlySubstanceUnits="false" boundaryCondition="false" constant="false" fbc:charge="-2" fbc:chemicalFormula="C4H2O4"/>
      <species id="M_pacald_m" name="alpha_Tolualdehyde" compartment="m0" hasOnlySubstanceUnits="false" boundaryCondition="false" constant="false" fbc:charge="0" fbc:chemicalFormula="C8H8O"/>
      <species id="M_fum_c" name="Fumarate" compartment="c0" hasOnlySubstanceUnits="false" boundaryCondition="false" constant="false" fbc:charge="-2" fbc:chemicalFormula="C4H2O4"/>
      <species id="M_hisp_c" name="L_histidinol_phosphate" compartment="c0" hasOnlySubstanceUnits="false" boundaryCondition="false" constant="false" fbc:charge="0" fbc:chemicalFormula="C6H12N3O4P"/>
      <species id="M_tdeACP_m" name="Tetradecenoyl_ACP" compartment="m0" hasOnlySubstanceUnits="false" boundaryCondition="false" constant="false" fbc:charge="-1" fbc:chemicalFormula="C25H45N2O8PRS"/>
      <species id="M_fum_e" name="Fumarate" compartment="e0" hasOnlySubstanceUnits="false" boundaryCondition="false" constant="false" fbc:charge="-2" fbc:chemicalFormula="C4H2O4"/>
      <species id="M_acac_c" name="Acetoacetate" compartment="c0" hasOnlySubstanceUnits="false" boundaryCondition="false" constant="false" fbc:charge="-1" fbc:chemicalFormula="C4H5O3"/>
      <species id="M_hxdcal_c" name="Hexadecanal" compartment="c0" hasOnlySubstanceUnits="false" boundaryCondition="false" constant="false" fbc:charge="0" fbc:chemicalFormula="C16H32O"/>
      <species id="M_odecoa_p" name="Octadecenoyl_CoA" compartment="z6" hasOnlySubstanceUnits="false" boundaryCondition="false" constant="false" fbc:charge="-3" fbc:chemicalFormula="C39H65N7O17P3S"/>
      <species id="M_tyr__45__L_p" name="L_Tyrosine" compartment="z6" hasOnlySubstanceUnits="false" boundaryCondition="false" constant="false" fbc:charge="0" fbc:chemicalFormula="C9H11NO3"/>
      <species id="M_arab__45__D_c" name="D_Arabinose" compartment="c0" hasOnlySubstanceUnits="false" boundaryCondition="false" constant="false" fbc:charge="0" fbc:chemicalFormula="C5H10O5"/>
      <species id="M_4ppan_c" name="4_phosphopantothenate" compartment="c0" hasOnlySubstanceUnits="false" boundaryCondition="false" constant="false" fbc:charge="-2" fbc:chemicalFormula="C9H16NO8P"/>
      <species id="M_arab__45__D_e" name="D_Arabinose" compartment="e0" hasOnlySubstanceUnits="false" boundaryCondition="false" constant="false" fbc:charge="0" fbc:chemicalFormula="C5H10O5"/>
      <species id="M_trnaphe_c" name="tRNAPhe" compartment="c0" hasOnlySubstanceUnits="false" boundaryCondition="false" constant="false" fbc:charge="0" fbc:chemicalFormula="C10H12N5O3R"/>
      <species id="M_mi1345p_n" name="Inositol_1_3_4_5_tetrakisphosphate" compartment="z5" hasOnlySubstanceUnits="false" boundaryCondition="false" constant="false" fbc:charge="-4" fbc:chemicalFormula="C6H12O18P4"/>
      <species id="M_tdeACP_c" name="Tetradecenoyl_ACP" compartment="c0" hasOnlySubstanceUnits="false" boundaryCondition="false" constant="false" fbc:charge="-1" fbc:chemicalFormula="C25H45N2O8PRS"/>
      <species id="M_ac_c" name="Acetate" compartment="c0" hasOnlySubstanceUnits="false" boundaryCondition="false" constant="false" fbc:charge="-1" fbc:chemicalFormula="C2H3O2"/>
      <species id="M_mipc124_SC_c" name="mannose_inositol_phosphorylceramide__ceramide_1_24C__yeast_specific" compartment="c0" hasOnlySubstanceUnits="false" boundaryCondition="false" constant="false" fbc:charge="-1" fbc:chemicalFormula="C54H105NO16P"/>
      <species id="M_ac_e" name="Acetate" compartment="e0" hasOnlySubstanceUnits="false" boundaryCondition="false" constant="false" fbc:charge="-1" fbc:chemicalFormula="C2H3O2"/>
      <species id="M_tyr__45__L_m" name="L_Tyrosine" compartment="m0" hasOnlySubstanceUnits="false" boundaryCondition="false" constant="false" fbc:charge="0" fbc:chemicalFormula="C9H11NO3"/>
      <species id="M_nad_r" name="NAD" compartment="r0" hasOnlySubstanceUnits="false" boundaryCondition="false" constant="false" fbc:charge="-1" fbc:chemicalFormula="C21H26N7O14P2"/>
      <species id="M_sql_c" name="Supraene" compartment="c0" hasOnlySubstanceUnits="false" boundaryCondition="false" constant="false" fbc:charge="0" fbc:chemicalFormula="C30H50"/>
      <species id="M_orot5p_c" name="Orotidylic_acid" compartment="c0" hasOnlySubstanceUnits="false" boundaryCondition="false" constant="false" fbc:charge="-2" fbc:chemicalFormula="C10H11N2O11P"/>
      <species id="M_quln_m" name="Quinolinate" compartment="m0" hasOnlySubstanceUnits="false" boundaryCondition="false" constant="false" fbc:charge="-2" fbc:chemicalFormula="C7H3NO4"/>
      <species id="M_trnaser_c" name="tRNASer" compartment="c0" hasOnlySubstanceUnits="false" boundaryCondition="false" constant="false" fbc:charge="0" fbc:chemicalFormula="C10H12N5O3R"/>
      <species id="M_Nbfortyr_e" name="N_N_bisformyl_dityrosine" compartment="e0" hasOnlySubstanceUnits="false" boundaryCondition="false" constant="false" fbc:charge="-2" fbc:chemicalFormula="C20H22N2O8"/>
      <species id="M_nicrnt_c" name="Nicotinate_ribonucleotide" compartment="c0" hasOnlySubstanceUnits="false" boundaryCondition="false" constant="false" fbc:charge="-1" fbc:chemicalFormula="C11H13NO9P"/>
      <species id="M_nad_p" name="NAD" compartment="z6" hasOnlySubstanceUnits="false" boundaryCondition="false" constant="false" fbc:charge="-1" fbc:chemicalFormula="C21H26N7O14P2"/>
      <species id="M_tyr__45__L_v" name="L_Tyrosine" compartment="z7" hasOnlySubstanceUnits="false" boundaryCondition="false" constant="false" fbc:charge="0" fbc:chemicalFormula="C9H11NO3"/>
      <species id="M_ppcoa_m" name="Propionyl_CoA" compartment="m0" hasOnlySubstanceUnits="false" boundaryCondition="false" constant="false" fbc:charge="-3" fbc:chemicalFormula="C24H37N7O17P3S"/>
      <species id="M_sql_r" name="Supraene" compartment="r0" hasOnlySubstanceUnits="false" boundaryCondition="false" constant="false" fbc:charge="0" fbc:chemicalFormula="C30H50"/>
      <species id="M_pacald_c" name="alpha_Tolualdehyde" compartment="c0" hasOnlySubstanceUnits="false" boundaryCondition="false" constant="false" fbc:charge="0" fbc:chemicalFormula="C8H8O"/>
      <species id="M_hco3_n" name="H2CO3" compartment="z5" hasOnlySubstanceUnits="false" boundaryCondition="false" constant="false" fbc:charge="-1" fbc:chemicalFormula="CHO3"/>
      <species id="M_pacald_e" name="alpha_Tolualdehyde" compartment="e0" hasOnlySubstanceUnits="false" boundaryCondition="false" constant="false" fbc:charge="0" fbc:chemicalFormula="C8H8O"/>
      <species id="M_nad_c" name="NAD" compartment="c0" hasOnlySubstanceUnits="false" boundaryCondition="false" constant="false" fbc:charge="-1" fbc:chemicalFormula="C21H26N7O14P2"/>
      <species id="M_13dampp_c" name="1_3_Propanediamine" compartment="c0" hasOnlySubstanceUnits="false" boundaryCondition="false" constant="false" fbc:charge="2" fbc:chemicalFormula="C3H12N2"/>
      <species id="M_2dda7p_m" name="DAHP" compartment="m0" hasOnlySubstanceUnits="false" boundaryCondition="false" constant="false" fbc:charge="-2" fbc:chemicalFormula="C7H11O10P"/>
      <species id="M_Nbfortyr_c" name="N_N_bisformyl_dityrosine" compartment="c0" hasOnlySubstanceUnits="false" boundaryCondition="false" constant="false" fbc:charge="-2" fbc:chemicalFormula="C20H22N2O8"/>
      <species id="M_tyr__45__L_e" name="L_Tyrosine" compartment="e0" hasOnlySubstanceUnits="false" boundaryCondition="false" constant="false" fbc:charge="0" fbc:chemicalFormula="C9H11NO3"/>
      <species id="M_odecoa_c" name="Octadecenoyl_CoA" compartment="c0" hasOnlySubstanceUnits="false" boundaryCondition="false" constant="false" fbc:charge="-3" fbc:chemicalFormula="C39H65N7O17P3S"/>
      <species id="M_tyr__45__L_c" name="L_Tyrosine" compartment="c0" hasOnlySubstanceUnits="false" boundaryCondition="false" constant="false" fbc:charge="0" fbc:chemicalFormula="C9H11NO3"/>
      <species id="M_nad_m" name="NAD" compartment="m0" hasOnlySubstanceUnits="false" boundaryCondition="false" constant="false" fbc:charge="-1" fbc:chemicalFormula="C21H26N7O14P2"/>
      <species id="M_mettrna_m" name="L_Methionyl_tRNA" compartment="m0" hasOnlySubstanceUnits="false" boundaryCondition="false" constant="false" fbc:charge="1" fbc:chemicalFormula="C15H22N6O4RS"/>
      <species id="M_dtbt_c" name="Dethiobiotin" compartment="c0" hasOnlySubstanceUnits="false" boundaryCondition="false" constant="false" fbc:charge="-1" fbc:chemicalFormula="C10H17N2O3"/>
      <species id="M_nicrnt_m" name="Nicotinate_ribonucleotide" compartment="m0" hasOnlySubstanceUnits="false" boundaryCondition="false" constant="false" fbc:charge="-1" fbc:chemicalFormula="C11H13NO9P"/>
      <species id="M_nad_n" name="NAD" compartment="z5" hasOnlySubstanceUnits="false" boundaryCondition="false" constant="false" fbc:charge="-1" fbc:chemicalFormula="C21H26N7O14P2"/>
      <species id="M_3ohxccoa_p" name="3_Oxohexacosyl_CoA" compartment="z6" hasOnlySubstanceUnits="false" boundaryCondition="false" constant="false" fbc:charge="-3" fbc:chemicalFormula="C47H81N7O18P3S"/>
      <species id="M_ribflv_e" name="Riboflavin" compartment="e0" hasOnlySubstanceUnits="false" boundaryCondition="false" constant="false" fbc:charge="0" fbc:chemicalFormula="C17H20N4O6"/>
      <species id="M_glu__45__L_e" name="L_Glutamate" compartment="e0" hasOnlySubstanceUnits="false" boundaryCondition="false" constant="false" fbc:charge="-1" fbc:chemicalFormula="C5H8NO4"/>
      <species id="M_ribflv_c" name="Riboflavin" compartment="c0" hasOnlySubstanceUnits="false" boundaryCondition="false" constant="false" fbc:charge="0" fbc:chemicalFormula="C17H20N4O6"/>
      <species id="M_e4p_c" name="D_Erythrose4_phosphate" compartment="c0" hasOnlySubstanceUnits="false" boundaryCondition="false" constant="false" fbc:charge="-1" fbc:chemicalFormula="C4H8O7P"/>
      <species id="M_Cytidine_e" name="Cytidine" compartment="e0" hasOnlySubstanceUnits="false" boundaryCondition="false" constant="false" fbc:charge="0" fbc:chemicalFormula="C9H13N3O5"/>
      <species id="M_glu__45__L_n" name="L_Glutamate" compartment="z5" hasOnlySubstanceUnits="false" boundaryCondition="false" constant="false" fbc:charge="-1" fbc:chemicalFormula="C5H8NO4"/>
      <species id="M_e4p_m" name="D_Erythrose4_phosphate" compartment="m0" hasOnlySubstanceUnits="false" boundaryCondition="false" constant="false" fbc:charge="-1" fbc:chemicalFormula="C4H8O7P"/>
      <species id="M_micit_m" name="Methylisocitrate" compartment="m0" hasOnlySubstanceUnits="false" boundaryCondition="false" constant="false" fbc:charge="-3" fbc:chemicalFormula="C7H7O7"/>
      <species id="M_Cytidine_c" name="Cytidine" compartment="c0" hasOnlySubstanceUnits="false" boundaryCondition="false" constant="false" fbc:charge="0" fbc:chemicalFormula="C9H13N3O5"/>
      <species id="M_glu__45__L_m" name="L_Glutamate" compartment="m0" hasOnlySubstanceUnits="false" boundaryCondition="false" constant="false" fbc:charge="-1" fbc:chemicalFormula="C5H8NO4"/>
      <species id="M_glc__45__D_v" name="D_Glucose" compartment="z7" hasOnlySubstanceUnits="false" boundaryCondition="false" constant="false" fbc:charge="0" fbc:chemicalFormula="C6H12O6"/>
      <species id="M_mip2c126_SC_c" name="mannose_inositol_P2_ceramide__ceramide_1_26C__yeast_specific" compartment="c0" hasOnlySubstanceUnits="false" boundaryCondition="false" constant="false" fbc:charge="-2" fbc:chemicalFormula="C62H119NO24P2"/>
      <species id="M_crn_m" name="Carnitine" compartment="m0" hasOnlySubstanceUnits="false" boundaryCondition="false" constant="false" fbc:charge="0" fbc:chemicalFormula="C7H15NO3"/>
      <species id="M_cpd29687_c0" name="ps_BS" compartment="c0" hasOnlySubstanceUnits="false" boundaryCondition="false" constant="false" fbc:charge="1"/>
      <species id="M_4mzym_int2_c" name="intermediate_methylzymosterol_II" compartment="c0" hasOnlySubstanceUnits="false" boundaryCondition="false" constant="false" fbc:charge="0" fbc:chemicalFormula="C28H44O"/>
      <species id="M_dmpp_c" name="DMAPP" compartment="c0" hasOnlySubstanceUnits="false" boundaryCondition="false" constant="false" fbc:charge="-2" fbc:chemicalFormula="C5H10O7P2"/>
      <species id="M_5pmev_c" name="5_phosphomevalonate" compartment="c0" hasOnlySubstanceUnits="false" boundaryCondition="false" constant="false" fbc:charge="-2" fbc:chemicalFormula="C6H11O7P"/>
      <species id="M_crn_c" name="Carnitine" compartment="c0" hasOnlySubstanceUnits="false" boundaryCondition="false" constant="false" fbc:charge="0" fbc:chemicalFormula="C7H15NO3"/>
      <species id="M_glu__45__L_c" name="L_Glutamate" compartment="c0" hasOnlySubstanceUnits="false" boundaryCondition="false" constant="false" fbc:charge="-1" fbc:chemicalFormula="C5H8NO4"/>
      <species id="M_crn_e" name="Carnitine" compartment="e0" hasOnlySubstanceUnits="false" boundaryCondition="false" constant="false" fbc:charge="0" fbc:chemicalFormula="C7H15NO3"/>
      <species id="M_q6_m" name="Ubiquinone_6" compartment="m0" hasOnlySubstanceUnits="false" boundaryCondition="false" constant="false" fbc:charge="0" fbc:chemicalFormula="C39H58O4"/>
      <species id="M_trnamet_c" name="tRNAMet" compartment="c0" hasOnlySubstanceUnits="false" boundaryCondition="false" constant="false" fbc:charge="0" fbc:chemicalFormula="C10H12N5O3R"/>
      <species id="M_aicar_c" name="AICAR" compartment="c0" hasOnlySubstanceUnits="false" boundaryCondition="false" constant="false" fbc:charge="-1" fbc:chemicalFormula="C9H14N4O8P"/>
      <species id="M_g3p_c" name="Glyceraldehyde3_phosphate" compartment="c0" hasOnlySubstanceUnits="false" boundaryCondition="false" constant="false" fbc:charge="-1" fbc:chemicalFormula="C3H6O6P"/>
      <species id="M_ttdcea_c" name="tetradecenoate" compartment="c0" hasOnlySubstanceUnits="false" boundaryCondition="false" constant="false" fbc:charge="-1" fbc:chemicalFormula="C14H25O2"/>
      <species id="M_crn_p" name="Carnitine" compartment="z6" hasOnlySubstanceUnits="false" boundaryCondition="false" constant="false" fbc:charge="0" fbc:chemicalFormula="C7H15NO3"/>
      <species id="M_thmtp_c" name="Thiamin_triphosphate" compartment="c0" hasOnlySubstanceUnits="false" boundaryCondition="false" constant="false" fbc:charge="-2" fbc:chemicalFormula="C12H17N4O10P3S"/>
      <species id="M_aprop_c" name="alpha_Aminopropiononitrile" compartment="c0" hasOnlySubstanceUnits="false" boundaryCondition="false" constant="false" fbc:charge="0" fbc:chemicalFormula="C3H6N2"/>
      <species id="M_fecost_e" name="Fecosterol" compartment="e0" hasOnlySubstanceUnits="false" boundaryCondition="false" constant="false" fbc:charge="0" fbc:chemicalFormula="C28H46O"/>
      <species id="M_glc__45__D_c" name="D_Glucose" compartment="c0" hasOnlySubstanceUnits="false" boundaryCondition="false" constant="false" fbc:charge="0" fbc:chemicalFormula="C6H12O6"/>
      <species id="M_fecost_c" name="Fecosterol" compartment="c0" hasOnlySubstanceUnits="false" boundaryCondition="false" constant="false" fbc:charge="0" fbc:chemicalFormula="C28H46O"/>
      <species id="M_glc__45__D_e" name="D_Glucose" compartment="e0" hasOnlySubstanceUnits="false" boundaryCondition="false" constant="false" fbc:charge="0" fbc:chemicalFormula="C6H12O6"/>
      <species id="M_thmpp_m" name="TPP" compartment="m0" hasOnlySubstanceUnits="false" boundaryCondition="false" constant="false" fbc:charge="-1" fbc:chemicalFormula="C12H17N4O7P2S"/>
      <species id="M_thmpp_c" name="TPP" compartment="c0" hasOnlySubstanceUnits="false" boundaryCondition="false" constant="false" fbc:charge="-1" fbc:chemicalFormula="C12H17N4O7P2S"/>
      <species id="M_thmpp_e" name="TPP" compartment="e0" hasOnlySubstanceUnits="false" boundaryCondition="false" constant="false" fbc:charge="-1" fbc:chemicalFormula="C12H17N4O7P2S"/>
      <species id="M_oxag_m" name="Oxaloglutarate" compartment="m0" hasOnlySubstanceUnits="false" boundaryCondition="false" constant="false" fbc:charge="-3" fbc:chemicalFormula="C7H5O7"/>
      <species id="M_ribflv_m" name="Riboflavin" compartment="m0" hasOnlySubstanceUnits="false" boundaryCondition="false" constant="false" fbc:charge="0" fbc:chemicalFormula="C17H20N4O6"/>
      <species id="M_2mbac_c" name="2_methylbutyl_acetate" compartment="c0" hasOnlySubstanceUnits="false" boundaryCondition="false" constant="false" fbc:charge="0" fbc:chemicalFormula="C7H14O2"/>
      <species id="M_oxag_c" name="Oxaloglutarate" compartment="c0" hasOnlySubstanceUnits="false" boundaryCondition="false" constant="false" fbc:charge="-3" fbc:chemicalFormula="C7H5O7"/>
      <species id="M_2mbac_e" name="2_methylbutyl_acetate" compartment="e0" hasOnlySubstanceUnits="false" boundaryCondition="false" constant="false" fbc:charge="0" fbc:chemicalFormula="C7H14O2"/>
      <species id="M_4fumacac_c" name="Fumarylacetoacetate" compartment="c0" hasOnlySubstanceUnits="false" boundaryCondition="false" constant="false" fbc:charge="-2" fbc:chemicalFormula="C8H6O6"/>
      <species id="M_M_srb_L_e_e0" name="M_L_Sorbose_C6H12O6" compartment="e0" hasOnlySubstanceUnits="false" boundaryCondition="false" constant="false" fbc:charge="1"/>
      <species id="M_acgam1p_c" name="N_Acetyl_D_glucosamine1_phosphate" compartment="c0" hasOnlySubstanceUnits="false" boundaryCondition="false" constant="false" fbc:charge="-1" fbc:chemicalFormula="C8H15NO9P"/>
      <species id="M_M_srb_L_c_c0" name="M_L_Sorbose_C6H12O6" compartment="c0" hasOnlySubstanceUnits="false" boundaryCondition="false" constant="false" fbc:charge="1"/>
      <species id="M_dpcoa_m" name="Dephospho_CoA" compartment="m0" hasOnlySubstanceUnits="false" boundaryCondition="false" constant="false" fbc:charge="-2" fbc:chemicalFormula="C21H33N7O13P2S"/>
      <species id="M_10fthf_m" name="10_Formyltetrahydrofolate" compartment="m0" hasOnlySubstanceUnits="false" boundaryCondition="false" constant="false" fbc:charge="-2" fbc:chemicalFormula="C20H21N7O7"/>
      <species id="M_achms_c" name="O_Acetyl_L_homoserine" compartment="c0" hasOnlySubstanceUnits="false" boundaryCondition="false" constant="false" fbc:charge="0" fbc:chemicalFormula="C6H11NO4"/>
      <species id="M_ptd4ino_SC_c" name="phosphatidyl_1D_myo_4_inositol__yeast_specific" compartment="c0" hasOnlySubstanceUnits="false" boundaryCondition="false" constant="false" fbc:charge="-2" fbc:chemicalFormula="C11H16O16P2R2"/>
      <species id="M_10fthf_c" name="10_Formyltetrahydrofolate" compartment="c0" hasOnlySubstanceUnits="false" boundaryCondition="false" constant="false" fbc:charge="-2" fbc:chemicalFormula="C20H21N7O7"/>
      <species id="M_hexdp_c" name="all_trans_Hexaprenyl_diphosphate" compartment="c0" hasOnlySubstanceUnits="false" boundaryCondition="false" constant="false" fbc:charge="-2" fbc:chemicalFormula="C30H50O7P2"/>
      <species id="M_hcit_m" name="Homocitrate" compartment="m0" hasOnlySubstanceUnits="false" boundaryCondition="false" constant="false" fbc:charge="-3" fbc:chemicalFormula="C7H7O7"/>
      <species id="M_ttdcea_p" name="tetradecenoate" compartment="z6" hasOnlySubstanceUnits="false" boundaryCondition="false" constant="false" fbc:charge="-1" fbc:chemicalFormula="C14H25O2"/>
      <species id="M_fe2_c" name="Fe2_plus_" compartment="c0" hasOnlySubstanceUnits="false" boundaryCondition="false" constant="false" fbc:charge="2" fbc:chemicalFormula="Fe"/>
      <species id="M_hcit_n" name="Homocitrate" compartment="z5" hasOnlySubstanceUnits="false" boundaryCondition="false" constant="false" fbc:charge="-3" fbc:chemicalFormula="C7H7O7"/>
      <species id="M_ttc_c" name="tetracosanoate" compartment="c0" hasOnlySubstanceUnits="false" boundaryCondition="false" constant="false" fbc:charge="-1" fbc:chemicalFormula="C24H47O2"/>
      <species id="M_fe2_e" name="Fe2_plus_" compartment="e0" hasOnlySubstanceUnits="false" boundaryCondition="false" constant="false" fbc:charge="2" fbc:chemicalFormula="Fe"/>
      <species id="M_ptd4ino_SC_n" name="phosphatidyl_1D_myo_4_inositol__yeast_specific" compartment="z5" hasOnlySubstanceUnits="false" boundaryCondition="false" constant="false" fbc:charge="-2" fbc:chemicalFormula="C11H16O16P2R2"/>
      <species id="M_4mpetz_c" name="4_Methyl_5__2_phosphoethyl_thiazole" compartment="c0" hasOnlySubstanceUnits="false" boundaryCondition="false" constant="false" fbc:charge="-1" fbc:chemicalFormula="C6H9NO4PS"/>
      <species id="M_csn_c" name="Cytosine" compartment="c0" hasOnlySubstanceUnits="false" boundaryCondition="false" constant="false" fbc:charge="0" fbc:chemicalFormula="C4H5N3O"/>
      <species id="M_xylt_c" name="Xylitol" compartment="c0" hasOnlySubstanceUnits="false" boundaryCondition="false" constant="false" fbc:charge="0" fbc:chemicalFormula="C5H12O5"/>
      <species id="M_trnamet_m" name="tRNAMet" compartment="m0" hasOnlySubstanceUnits="false" boundaryCondition="false" constant="false" fbc:charge="0" fbc:chemicalFormula="C10H12N5O3R"/>
      <species id="M_cholp_c" name="Phosphocholine" compartment="c0" hasOnlySubstanceUnits="false" boundaryCondition="false" constant="false" fbc:charge="0" fbc:chemicalFormula="C5H14NO4P"/>
      <species id="M_2aobut_c" name="L_2_Amino_acetoacetate" compartment="c0" hasOnlySubstanceUnits="false" boundaryCondition="false" constant="false" fbc:charge="0" fbc:chemicalFormula="C4H7NO3"/>
      <species id="M_csn_e" name="Cytosine" compartment="e0" hasOnlySubstanceUnits="false" boundaryCondition="false" constant="false" fbc:charge="0" fbc:chemicalFormula="C4H5N3O"/>
      <species id="M_fe2_m" name="Fe2_plus_" compartment="m0" hasOnlySubstanceUnits="false" boundaryCondition="false" constant="false" fbc:charge="2" fbc:chemicalFormula="Fe"/>
      <species id="M_ind3ac_m" name="Indoleacetate" compartment="m0" hasOnlySubstanceUnits="false" boundaryCondition="false" constant="false" fbc:charge="-1" fbc:chemicalFormula="C10H8NO2"/>
      <species id="M_trnaleu_c" name="tRNALeu" compartment="c0" hasOnlySubstanceUnits="false" boundaryCondition="false" constant="false" fbc:charge="0" fbc:chemicalFormula="C10H12N5O3R"/>
      <species id="M_xylt_e" name="Xylitol" compartment="e0" hasOnlySubstanceUnits="false" boundaryCondition="false" constant="false" fbc:charge="0" fbc:chemicalFormula="C5H12O5"/>
      <species id="M_grdp_c" name="Geranyldiphosphate" compartment="c0" hasOnlySubstanceUnits="false" boundaryCondition="false" constant="false" fbc:charge="-2" fbc:chemicalFormula="C10H18O7P2"/>
      <species id="M_hexdp_m" name="all_trans_Hexaprenyl_diphosphate" compartment="m0" hasOnlySubstanceUnits="false" boundaryCondition="false" constant="false" fbc:charge="-2" fbc:chemicalFormula="C30H50O7P2"/>
      <species id="M_hmgcoa_c" name="HMG_CoA" compartment="c0" hasOnlySubstanceUnits="false" boundaryCondition="false" constant="false" fbc:charge="-4" fbc:chemicalFormula="C27H40N7O20P3S"/>
      <species id="M_14glun_c" name="Amylose" compartment="c0" hasOnlySubstanceUnits="false" boundaryCondition="false" constant="false" fbc:charge="0" fbc:chemicalFormula="C30H52O26"/>
      <species id="M_orot_c" name="Orotate" compartment="c0" hasOnlySubstanceUnits="false" boundaryCondition="false" constant="false" fbc:charge="-1" fbc:chemicalFormula="C5H3N2O4"/>
      <species id="M_2pg_c" name="2_Phospho_D_glycerate" compartment="c0" hasOnlySubstanceUnits="false" boundaryCondition="false" constant="false" fbc:charge="-2" fbc:chemicalFormula="C3H5O7P"/>
      <species id="M_ttc_p" name="tetracosanoate" compartment="z6" hasOnlySubstanceUnits="false" boundaryCondition="false" constant="false" fbc:charge="-1" fbc:chemicalFormula="C24H47O2"/>
      <species id="M_thm_e" name="Thiamin" compartment="e0" hasOnlySubstanceUnits="false" boundaryCondition="false" constant="false" fbc:charge="1" fbc:chemicalFormula="C12H17N4OS"/>
      <species id="M_thm_c" name="Thiamin" compartment="c0" hasOnlySubstanceUnits="false" boundaryCondition="false" constant="false" fbc:charge="1" fbc:chemicalFormula="C12H17N4OS"/>
      <species id="M_glu__45__L_p" name="L_Glutamate" compartment="z6" hasOnlySubstanceUnits="false" boundaryCondition="false" constant="false" fbc:charge="-1" fbc:chemicalFormula="C5H8NO4"/>
      <species id="M_g3pi_e" name="sn_glycero_3_Phospho_1_inositol" compartment="e0" hasOnlySubstanceUnits="false" boundaryCondition="false" constant="false" fbc:charge="-1" fbc:chemicalFormula="C9H18O11P"/>
      <species id="M_manmi1p__45__D_c" name="mannose_1D_myo_Inositol_1_phosphate" compartment="c0" hasOnlySubstanceUnits="false" boundaryCondition="false" constant="false" fbc:charge="-2" fbc:chemicalFormula="C12H21O14P1"/>
      <species id="M_hmgcoa_m" name="HMG_CoA" compartment="m0" hasOnlySubstanceUnits="false" boundaryCondition="false" constant="false" fbc:charge="-4" fbc:chemicalFormula="C27H40N7O20P3S"/>
      <species id="M_pg_m" name="Phosphatidylglycerol" compartment="m0" hasOnlySubstanceUnits="false" boundaryCondition="false" constant="false" fbc:charge="-1" fbc:chemicalFormula="C8H12O10PR2"/>
      <species id="M_g3pi_c" name="sn_glycero_3_Phospho_1_inositol" compartment="c0" hasOnlySubstanceUnits="false" boundaryCondition="false" constant="false" fbc:charge="-1" fbc:chemicalFormula="C9H18O11P"/>
      <species id="M_4ampm_c" name="4_Amino_5_phosphomethyl_2_methylpyrimidine" compartment="c0" hasOnlySubstanceUnits="false" boundaryCondition="false" constant="false" fbc:charge="-1" fbc:chemicalFormula="C6H9N3O4P"/>
      <species id="M_glu__45__L_v" name="L_Glutamate" compartment="z7" hasOnlySubstanceUnits="false" boundaryCondition="false" constant="false" fbc:charge="-1" fbc:chemicalFormula="C5H8NO4"/>
      <species id="M_dpcoa_c" name="Dephospho_CoA" compartment="c0" hasOnlySubstanceUnits="false" boundaryCondition="false" constant="false" fbc:charge="-2" fbc:chemicalFormula="C21H33N7O13P2S"/>
      <species id="M_ind3ac_c" name="Indoleacetate" compartment="c0" hasOnlySubstanceUnits="false" boundaryCondition="false" constant="false" fbc:charge="-1" fbc:chemicalFormula="C10H8NO2"/>
      <species id="M_2amsa_c" name="2_Aminomalonate_semialdehyde" compartment="c0" hasOnlySubstanceUnits="false" boundaryCondition="false" constant="false" fbc:charge="0" fbc:chemicalFormula="C3H5NO3"/>
      <species id="M_5fthf_m" name="5_Formyltetrahydrofolate" compartment="m0" hasOnlySubstanceUnits="false" boundaryCondition="false" constant="false" fbc:charge="-2" fbc:chemicalFormula="C20H21N7O7"/>
      <species id="M_phe__45__L_m" name="L_Phenylalanine" compartment="m0" hasOnlySubstanceUnits="false" boundaryCondition="false" constant="false" fbc:charge="0" fbc:chemicalFormula="C9H11NO2"/>
      <species id="M_focytc_m" name="Cytochrome_c2_plus_" compartment="m0" hasOnlySubstanceUnits="false" boundaryCondition="false" constant="false" fbc:charge="4" fbc:chemicalFormula="C42H52FeN8O6S2"/>
      <species id="M_trnahis_m" name="tRNAHis" compartment="m0" hasOnlySubstanceUnits="false" boundaryCondition="false" constant="false" fbc:charge="0" fbc:chemicalFormula="C10H12N5O3R"/>
      <species id="M_valtrna_c" name="L_Valyl_tRNAVal" compartment="c0" hasOnlySubstanceUnits="false" boundaryCondition="false" constant="false" fbc:charge="1" fbc:chemicalFormula="C15H22N6O4R"/>
      <species id="M_trnahis_c" name="tRNAHis" compartment="c0" hasOnlySubstanceUnits="false" boundaryCondition="false" constant="false" fbc:charge="0" fbc:chemicalFormula="C10H12N5O3R"/>
      <species id="M_pmtcoa_p" name="Palmitoyl_CoA" compartment="z6" hasOnlySubstanceUnits="false" boundaryCondition="false" constant="false" fbc:charge="-3" fbc:chemicalFormula="C37H63N7O17P3S"/>
      <species id="M_thymd_c" name="Thymidine" compartment="c0" hasOnlySubstanceUnits="false" boundaryCondition="false" constant="false" fbc:charge="0" fbc:chemicalFormula="C10H14N2O5"/>
      <species id="M_valtrna_m" name="L_Valyl_tRNAVal" compartment="m0" hasOnlySubstanceUnits="false" boundaryCondition="false" constant="false" fbc:charge="1" fbc:chemicalFormula="C15H22N6O4R"/>
      <species id="M_ap4a_c" name="AppppA" compartment="c0" hasOnlySubstanceUnits="false" boundaryCondition="false" constant="false" fbc:charge="-4" fbc:chemicalFormula="C20H24N10O19P4"/>
      <species id="M_5fthf_c" name="5_Formyltetrahydrofolate" compartment="c0" hasOnlySubstanceUnits="false" boundaryCondition="false" constant="false" fbc:charge="-2" fbc:chemicalFormula="C20H21N7O7"/>
      <species id="M_dhpt_c" name="Dihydropteroate" compartment="c0" hasOnlySubstanceUnits="false" boundaryCondition="false" constant="false" fbc:charge="-1" fbc:chemicalFormula="C14H13N6O3"/>
      <species id="M_3dhq_c" name="5_Dehydroquinate" compartment="c0" hasOnlySubstanceUnits="false" boundaryCondition="false" constant="false" fbc:charge="-1" fbc:chemicalFormula="C7H9O6"/>
      <species id="M_thymd_e" name="Thymidine" compartment="e0" hasOnlySubstanceUnits="false" boundaryCondition="false" constant="false" fbc:charge="0" fbc:chemicalFormula="C10H14N2O5"/>
      <species id="M_aces_e" name="Ethyl Acetate" compartment="e0" hasOnlySubstanceUnits="false" boundaryCondition="false" constant="false" fbc:charge="0" fbc:chemicalFormula="C4H8O2"/>
      <species id="M_dadp_n" name="dADP" compartment="z5" hasOnlySubstanceUnits="false" boundaryCondition="false" constant="false" fbc:charge="-2" fbc:chemicalFormula="C10H13N5O9P2"/>
      <species id="M_ind3acnl_c" name="3_Indoleacetonitrile" compartment="c0" hasOnlySubstanceUnits="false" boundaryCondition="false" constant="false" fbc:charge="0" fbc:chemicalFormula="C10H8N2"/>
      <species id="M_pa_SC_c" name="Phosphatidate__yeast_specific" compartment="c0" hasOnlySubstanceUnits="false" boundaryCondition="false" constant="false" fbc:charge="-1" fbc:chemicalFormula="C5H6O8PR2"/>
      <species id="M_succoa_m" name="Succinyl_CoA" compartment="m0" hasOnlySubstanceUnits="false" boundaryCondition="false" constant="false" fbc:charge="-4" fbc:chemicalFormula="C25H36N7O19P3S"/>
      <species id="M_3psme_c" name="5_O__1_Carboxyvinyl_3_phosphoshikimate" compartment="c0" hasOnlySubstanceUnits="false" boundaryCondition="false" constant="false" fbc:charge="-3" fbc:chemicalFormula="C10H10O10P"/>
      <species id="M_phe__45__L_c" name="L_Phenylalanine" compartment="c0" hasOnlySubstanceUnits="false" boundaryCondition="false" constant="false" fbc:charge="0" fbc:chemicalFormula="C9H11NO2"/>
      <species id="M_aces_c" name="Ethyl Acetate" compartment="c0" hasOnlySubstanceUnits="false" boundaryCondition="false" constant="false" fbc:charge="0" fbc:chemicalFormula="C4H8O2"/>
      <species id="M_phe__45__L_e" name="L_Phenylalanine" compartment="e0" hasOnlySubstanceUnits="false" boundaryCondition="false" constant="false" fbc:charge="0" fbc:chemicalFormula="C9H11NO2"/>
      <species id="M_2dglc_c" name="2_Deoxy_D_glucose" compartment="c0" hasOnlySubstanceUnits="false" boundaryCondition="false" constant="false" fbc:charge="0" fbc:chemicalFormula="C6H12O5"/>
      <species id="M_pa_SC_m" name="Phosphatidate__yeast_specific" compartment="m0" hasOnlySubstanceUnits="false" boundaryCondition="false" constant="false" fbc:charge="-1" fbc:chemicalFormula="C5H6O8PR2"/>
      <species id="M_ipc126_SC_c" name="Inositol_phosphorylceramide__ceramide_1_26C__yeast_specific" compartment="c0" hasOnlySubstanceUnits="false" boundaryCondition="false" constant="false" fbc:charge="-1" fbc:chemicalFormula="C50H99NO11P"/>
      <species id="M_fadh2_m" name="FADH2" compartment="m0" hasOnlySubstanceUnits="false" boundaryCondition="false" constant="false" fbc:charge="-2" fbc:chemicalFormula="C27H33N9O15P2"/>
      <species id="M_ergst3glc_c" name="ergosterol_3_beta_D_glucoside" compartment="c0" hasOnlySubstanceUnits="false" boundaryCondition="false" constant="false" fbc:charge="0" fbc:chemicalFormula="C34H54O6"/>
      <species id="M_damp_c" name="dAMP" compartment="c0" hasOnlySubstanceUnits="false" boundaryCondition="false" constant="false" fbc:charge="-1" fbc:chemicalFormula="C10H13N5O6P"/>
      <species id="M_dadp_c" name="dADP" compartment="c0" hasOnlySubstanceUnits="false" boundaryCondition="false" constant="false" fbc:charge="-2" fbc:chemicalFormula="C10H13N5O9P2"/>
      <species id="M_gcald_m" name="Glycolaldehyde" compartment="m0" hasOnlySubstanceUnits="false" boundaryCondition="false" constant="false" fbc:charge="0" fbc:chemicalFormula="C2H4O2"/>
      <species id="M_lys__45__L_e" name="L_Lysine" compartment="e0" hasOnlySubstanceUnits="false" boundaryCondition="false" constant="false" fbc:charge="1" fbc:chemicalFormula="C6H15N2O2"/>
      <species id="M_udpgal_c" name="UDP_galactose" compartment="c0" hasOnlySubstanceUnits="false" boundaryCondition="false" constant="false" fbc:charge="-2" fbc:chemicalFormula="C15H22N2O17P2"/>
      <species id="M_lys__45__L_c" name="L_Lysine" compartment="c0" hasOnlySubstanceUnits="false" boundaryCondition="false" constant="false" fbc:charge="1" fbc:chemicalFormula="C6H15N2O2"/>
      <species id="M_trnatyr_m" name="tRNATyr" compartment="m0" hasOnlySubstanceUnits="false" boundaryCondition="false" constant="false" fbc:charge="0" fbc:chemicalFormula="C10H12N5O3R"/>
      <species id="M_3hddcoa_p" name="S_3_Hydroxydodecanoyl_CoA" compartment="z6" hasOnlySubstanceUnits="false" boundaryCondition="false" constant="false" fbc:charge="-3" fbc:chemicalFormula="C33H55N7O18P3S"/>
      <species id="M_udpgal_g" name="UDP_galactose" compartment="g0" hasOnlySubstanceUnits="false" boundaryCondition="false" constant="false" fbc:charge="-2" fbc:chemicalFormula="C15H22N2O17P2"/>
      <species id="M_gcald_e" name="Glycolaldehyde" compartment="e0" hasOnlySubstanceUnits="false" boundaryCondition="false" constant="false" fbc:charge="0" fbc:chemicalFormula="C2H4O2"/>
      <species id="M_lys__45__L_m" name="L_Lysine" compartment="m0" hasOnlySubstanceUnits="false" boundaryCondition="false" constant="false" fbc:charge="1" fbc:chemicalFormula="C6H15N2O2"/>
      <species id="M_gcald_c" name="Glycolaldehyde" compartment="c0" hasOnlySubstanceUnits="false" boundaryCondition="false" constant="false" fbc:charge="0" fbc:chemicalFormula="C2H4O2"/>
      <species id="M_pmtcoa_c" name="Palmitoyl_CoA" compartment="c0" hasOnlySubstanceUnits="false" boundaryCondition="false" constant="false" fbc:charge="-3" fbc:chemicalFormula="C37H63N7O17P3S"/>
      <species id="M_gua_c" name="Guanine" compartment="c0" hasOnlySubstanceUnits="false" boundaryCondition="false" constant="false" fbc:charge="0" fbc:chemicalFormula="C5H5N5O"/>
      <species id="M_gua_e" name="Guanine" compartment="e0" hasOnlySubstanceUnits="false" boundaryCondition="false" constant="false" fbc:charge="0" fbc:chemicalFormula="C5H5N5O"/>
      <species id="M_dhpt_m" name="Dihydropteroate" compartment="m0" hasOnlySubstanceUnits="false" boundaryCondition="false" constant="false" fbc:charge="-1" fbc:chemicalFormula="C14H13N6O3"/>
      <species id="M_lys__45__L_v" name="L_Lysine" compartment="z7" hasOnlySubstanceUnits="false" boundaryCondition="false" constant="false" fbc:charge="1" fbc:chemicalFormula="C6H15N2O2"/>
      <species id="M_ttdca_e" name="Myristic_acid" compartment="e0" hasOnlySubstanceUnits="false" boundaryCondition="false" constant="false" fbc:charge="-1" fbc:chemicalFormula="C14H27O2"/>
      <species id="M_ttdca_c" name="Myristic_acid" compartment="c0" hasOnlySubstanceUnits="false" boundaryCondition="false" constant="false" fbc:charge="-1" fbc:chemicalFormula="C14H27O2"/>
      <species id="M_dkmpp_c" name="2_3_diketo5_methylthio_1_phosphopentane" compartment="c0" hasOnlySubstanceUnits="false" boundaryCondition="false" constant="false" fbc:charge="-1" fbc:chemicalFormula="C6H10O6PS"/>
      <species id="M_gua_m" name="Guanine" compartment="m0" hasOnlySubstanceUnits="false" boundaryCondition="false" constant="false" fbc:charge="0" fbc:chemicalFormula="C5H5N5O"/>
      <species id="M_trnatyr_c" name="tRNATyr" compartment="c0" hasOnlySubstanceUnits="false" boundaryCondition="false" constant="false" fbc:charge="0" fbc:chemicalFormula="C10H12N5O3R"/>
      <species id="M_4aabutn_c" name="4_Acetamidobutanoate" compartment="c0" hasOnlySubstanceUnits="false" boundaryCondition="false" constant="false" fbc:charge="-1" fbc:chemicalFormula="C6H10NO3"/>
      <species id="M_ttdca_p" name="Myristic_acid" compartment="z6" hasOnlySubstanceUnits="false" boundaryCondition="false" constant="false" fbc:charge="-1" fbc:chemicalFormula="C14H27O2"/>
      <species id="M_ibutoh_c" name="Isobutyl_alcohol" compartment="c0" hasOnlySubstanceUnits="false" boundaryCondition="false" constant="false" fbc:charge="0" fbc:chemicalFormula="C4H10O"/>
      <species id="M_ptd2meeta_SC_c" name="Phosphatidyl_N_dimethylethanolamine" compartment="c0" hasOnlySubstanceUnits="false" boundaryCondition="false" constant="false" fbc:charge="0" fbc:chemicalFormula="C9H16NO8PR2"/>
      <species id="M_protrna_c" name="L_Prolyl_tRNAPro" compartment="c0" hasOnlySubstanceUnits="false" boundaryCondition="false" constant="false" fbc:charge="0" fbc:chemicalFormula="C15H19N6O4R"/>
      <species id="M_dcamp_c" name="Adenylosuccinate" compartment="c0" hasOnlySubstanceUnits="false" boundaryCondition="false" constant="false" fbc:charge="-3" fbc:chemicalFormula="C14H15N5O11P"/>
      <species id="M_f1p_c" name="D_fructose_1_phosphate" compartment="c0" hasOnlySubstanceUnits="false" boundaryCondition="false" constant="false" fbc:charge="-1" fbc:chemicalFormula="C6H12O9P"/>
      <species id="M_ibutoh_e" name="Isobutyl_alcohol" compartment="e0" hasOnlySubstanceUnits="false" boundaryCondition="false" constant="false" fbc:charge="0" fbc:chemicalFormula="C4H10O"/>
      <species id="M_ind3eth_m" name="Tryptophol" compartment="m0" hasOnlySubstanceUnits="false" boundaryCondition="false" constant="false" fbc:charge="0" fbc:chemicalFormula="C10H11NO"/>
      <species id="M_prbamp_c" name="Phosphoribosyl_AMP" compartment="c0" hasOnlySubstanceUnits="false" boundaryCondition="false" constant="false" fbc:charge="-2" fbc:chemicalFormula="C15H21N5O14P2"/>
      <species id="M_ergtetrol_c" name="5_7_22_2428_Ergostatetraenol" compartment="c0" hasOnlySubstanceUnits="false" boundaryCondition="false" constant="false" fbc:charge="0" fbc:chemicalFormula="C28H42O"/>
      <species id="M_ibutoh_m" name="Isobutyl_alcohol" compartment="m0" hasOnlySubstanceUnits="false" boundaryCondition="false" constant="false" fbc:charge="0" fbc:chemicalFormula="C4H10O"/>
      <species id="M_pepd_c" name="Peptide" compartment="c0" hasOnlySubstanceUnits="false" boundaryCondition="false" constant="false" fbc:charge="0" fbc:chemicalFormula="C4H6N2O3R2"/>
      <species id="M_so3_e" name="Sulfite" compartment="e0" hasOnlySubstanceUnits="false" boundaryCondition="false" constant="false" fbc:charge="-1" fbc:chemicalFormula="HO3S"/>
      <species id="M_so3_c" name="Sulfite" compartment="c0" hasOnlySubstanceUnits="false" boundaryCondition="false" constant="false" fbc:charge="-1" fbc:chemicalFormula="HO3S"/>
      <species id="M_mlthf_m" name="5_10_Methylenetetrahydrofolate" compartment="m0" hasOnlySubstanceUnits="false" boundaryCondition="false" constant="false" fbc:charge="-2" fbc:chemicalFormula="C20H21N7O6"/>
      <species id="M_glutrna_c" name="L_Glutamyl_tRNA_Glu" compartment="c0" hasOnlySubstanceUnits="false" boundaryCondition="false" constant="false" fbc:charge="0" fbc:chemicalFormula="C15H19N6O6R"/>
      <species id="M_rnam_c" name="N_Ribosylnicotinamide" compartment="c0" hasOnlySubstanceUnits="false" boundaryCondition="false" constant="false" fbc:charge="1" fbc:chemicalFormula="C11H15N2O5"/>
      <species id="M_1p3h5c_c" name="3_Hydroxy_L_1_pyrroline_5_carboxylate" compartment="c0" hasOnlySubstanceUnits="false" boundaryCondition="false" constant="false" fbc:charge="-1" fbc:chemicalFormula="C5H6NO3"/>
      <species id="M_glutrna_m" name="L_Glutamyl_tRNA_Glu" compartment="m0" hasOnlySubstanceUnits="false" boundaryCondition="false" constant="false" fbc:charge="0" fbc:chemicalFormula="C15H19N6O6R"/>
      <species id="M_ipc124_SC_c" name="Inositol_phosphorylceramide__ceramide_1_24C__yeast_specific" compartment="c0" hasOnlySubstanceUnits="false" boundaryCondition="false" constant="false" fbc:charge="-1" fbc:chemicalFormula="C48H95NO11P"/>
      <species id="M_prpp_c" name="PRPP" compartment="c0" hasOnlySubstanceUnits="false" boundaryCondition="false" constant="false" fbc:charge="-3" fbc:chemicalFormula="C5H10O14P3"/>
      <species id="M_mlthf_c" name="5_10_Methylenetetrahydrofolate" compartment="c0" hasOnlySubstanceUnits="false" boundaryCondition="false" constant="false" fbc:charge="-2" fbc:chemicalFormula="C20H21N7O6"/>
      <species id="M_2hhxdal_c" name="2_Hydroxy_hexadecanal" compartment="c0" hasOnlySubstanceUnits="false" boundaryCondition="false" constant="false" fbc:charge="0" fbc:chemicalFormula="C16H32O2"/>
      <species id="M_imacp_c" name="imidazole_acetol_phosphate" compartment="c0" hasOnlySubstanceUnits="false" boundaryCondition="false" constant="false" fbc:charge="-1" fbc:chemicalFormula="C6H8N2O5P"/>
      <species id="M_ppmi1346p_c" name="Diphosphoinositol_tetrakisphosphate" compartment="c0" hasOnlySubstanceUnits="false" boundaryCondition="false" constant="false" fbc:charge="-11" fbc:chemicalFormula="C6H7O24P6"/>
      <species id="M_zymstest_SC_e" name="zymosterol_ester__yeast_specific" compartment="e0" hasOnlySubstanceUnits="false" boundaryCondition="false" constant="false" fbc:charge="0" fbc:chemicalFormula="C1694H2993O101"/>
      <species id="M_prpp_m" name="PRPP" compartment="m0" hasOnlySubstanceUnits="false" boundaryCondition="false" constant="false" fbc:charge="-3" fbc:chemicalFormula="C5H10O14P3"/>
      <species id="M_caphis_c" name="2_3_Carboxy_3_aminopropyl_L_histidine" compartment="c0" hasOnlySubstanceUnits="false" boundaryCondition="false" constant="false" fbc:charge="0" fbc:chemicalFormula="C10H16N4O4"/>
      <species id="M_zymstest_SC_c" name="zymosterol_ester__yeast_specific" compartment="c0" hasOnlySubstanceUnits="false" boundaryCondition="false" constant="false" fbc:charge="0" fbc:chemicalFormula="C1694H2993O101"/>
      <species id="M_ade_m" name="Adenine" compartment="m0" hasOnlySubstanceUnits="false" boundaryCondition="false" constant="false" fbc:charge="0" fbc:chemicalFormula="C5H5N5"/>
      <species id="M_cpd29687_z7" name="ps_BS" compartment="z7" hasOnlySubstanceUnits="false" boundaryCondition="false" constant="false" fbc:charge="1"/>
      <species id="M_lanost_e" name="Lanosterol" compartment="e0" hasOnlySubstanceUnits="false" boundaryCondition="false" constant="false" fbc:charge="0" fbc:chemicalFormula="C30H50O"/>
      <species id="M_ade_c" name="Adenine" compartment="c0" hasOnlySubstanceUnits="false" boundaryCondition="false" constant="false" fbc:charge="0" fbc:chemicalFormula="C5H5N5"/>
      <species id="M_ergtetrol_r" name="5_7_22_2428_Ergostatetraenol" compartment="r0" hasOnlySubstanceUnits="false" boundaryCondition="false" constant="false" fbc:charge="0" fbc:chemicalFormula="C28H42O"/>
      <species id="M_1p3h5c_m" name="3_Hydroxy_L_1_pyrroline_5_carboxylate" compartment="m0" hasOnlySubstanceUnits="false" boundaryCondition="false" constant="false" fbc:charge="-1" fbc:chemicalFormula="C5H6NO3"/>
      <species id="M_lanost_c" name="Lanosterol" compartment="c0" hasOnlySubstanceUnits="false" boundaryCondition="false" constant="false" fbc:charge="0" fbc:chemicalFormula="C30H50O"/>
      <species id="M_ade_e" name="Adenine" compartment="e0" hasOnlySubstanceUnits="false" boundaryCondition="false" constant="false" fbc:charge="0" fbc:chemicalFormula="C5H5N5"/>
      <species id="M_cpd27551_m0" name="Myristoyl_ACPs" compartment="m0" hasOnlySubstanceUnits="false" boundaryCondition="false" constant="false" fbc:charge="1"/>
      <species id="M_chitin_c" name="Chitin" compartment="c0" hasOnlySubstanceUnits="false" boundaryCondition="false" constant="false" fbc:charge="0" fbc:chemicalFormula="C24H41N3O16"/>
      <species id="M_cpd29687_m0" name="ps_BS" compartment="m0" hasOnlySubstanceUnits="false" boundaryCondition="false" constant="false" fbc:charge="1"/>
      <species id="M_ind3eth_e" name="Tryptophol" compartment="e0" hasOnlySubstanceUnits="false" boundaryCondition="false" constant="false" fbc:charge="0" fbc:chemicalFormula="C10H11NO"/>
      <species id="M_n4abutn_c" name="N4_Acetylaminobutanal" compartment="c0" hasOnlySubstanceUnits="false" boundaryCondition="false" constant="false" fbc:charge="0" fbc:chemicalFormula="C6H11NO2"/>
      <species id="M_ps_PA_g" name="ps_BS" compartment="g0" hasOnlySubstanceUnits="false" boundaryCondition="false" constant="false" fbc:charge="-2" fbc:chemicalFormula="C8H10NO10PR2"/>
      <species id="M_35ccmp_c" name="3_5_Cyclic_CMP" compartment="c0" hasOnlySubstanceUnits="false" boundaryCondition="false" constant="false" fbc:charge="-1" fbc:chemicalFormula="C9H11N3O7P"/>
      <species id="M_dhlam_m" name="Dihydrolipoamide" compartment="m0" hasOnlySubstanceUnits="false" boundaryCondition="false" constant="false" fbc:charge="0" fbc:chemicalFormula="C8H17NOS2"/>
      <species id="M_ind3eth_c" name="Tryptophol" compartment="c0" hasOnlySubstanceUnits="false" boundaryCondition="false" constant="false" fbc:charge="0" fbc:chemicalFormula="C10H11NO"/>
      <species id="M_tglp_c" name="N_Tetradecanoylglycylpeptide" compartment="c0" hasOnlySubstanceUnits="false" boundaryCondition="false" constant="false" fbc:charge="-1" fbc:chemicalFormula="C18H32N2O4R"/>
      <species id="M_cpd27551_c0" name="Myristoyl_ACPs" compartment="c0" hasOnlySubstanceUnits="false" boundaryCondition="false" constant="false" fbc:charge="1"/>
      <species id="M_4abz_m" name="ABEE" compartment="m0" hasOnlySubstanceUnits="false" boundaryCondition="false" constant="false" fbc:charge="-1" fbc:chemicalFormula="C7H6NO2"/>
      <species id="M_dgsn_e" name="Deoxyguanosine" compartment="e0" hasOnlySubstanceUnits="false" boundaryCondition="false" constant="false" fbc:charge="0" fbc:chemicalFormula="C10H13N5O4"/>
      <species id="M_mip2c124_SC_c" name="mannose_inositol_P2_ceramide__ceramide_1_24C__yeast_specific" compartment="c0" hasOnlySubstanceUnits="false" boundaryCondition="false" constant="false" fbc:charge="-2" fbc:chemicalFormula="C60H115NO24P2"/>
      <species id="M_glucys_c" name="gamma_Glutamylcysteine" compartment="c0" hasOnlySubstanceUnits="false" boundaryCondition="false" constant="false" fbc:charge="-1" fbc:chemicalFormula="C8H13N2O5S"/>
      <species id="M_cit_p" name="Citrate" compartment="z6" hasOnlySubstanceUnits="false" boundaryCondition="false" constant="false" fbc:charge="-3" fbc:chemicalFormula="C6H5O7"/>
      <species id="M_dgsn_c" name="Deoxyguanosine" compartment="c0" hasOnlySubstanceUnits="false" boundaryCondition="false" constant="false" fbc:charge="0" fbc:chemicalFormula="C10H13N5O4"/>
      <species id="M_inospp1_c" name="Inositol_1_3_4_5_6_pentakisphosphate" compartment="c0" hasOnlySubstanceUnits="false" boundaryCondition="false" constant="false" fbc:charge="-5" fbc:chemicalFormula="C6H12O21P5"/>
      <species id="M_m3macchitppdol_g" name="alpha_D_mannosyl3_beta_D_mannosyl_diacetylchitodiphosphodolichol" compartment="g0" hasOnlySubstanceUnits="false" boundaryCondition="false" constant="false" fbc:charge="-2" fbc:chemicalFormula="C55H94N2O37P2"/>
      <species id="M_prbatp_c" name="Phosphoribosyl_ATP" compartment="c0" hasOnlySubstanceUnits="false" boundaryCondition="false" constant="false" fbc:charge="-4" fbc:chemicalFormula="C15H21N5O20P4"/>
      <species id="M_cit_m" name="Citrate" compartment="m0" hasOnlySubstanceUnits="false" boundaryCondition="false" constant="false" fbc:charge="-3" fbc:chemicalFormula="C6H5O7"/>
      <species id="M_hicit_m" name="Homoisocitrate" compartment="m0" hasOnlySubstanceUnits="false" boundaryCondition="false" constant="false" fbc:charge="-3" fbc:chemicalFormula="C7H7O7"/>
      <species id="M_iletrna_m" name="L_Isoleucyl_tRNAIle" compartment="m0" hasOnlySubstanceUnits="false" boundaryCondition="false" constant="false" fbc:charge="1" fbc:chemicalFormula="C16H24N6O4R"/>
      <species id="M_trnagly_c" name="tRNAGly" compartment="c0" hasOnlySubstanceUnits="false" boundaryCondition="false" constant="false" fbc:charge="0" fbc:chemicalFormula="C10H12N5O3R"/>
      <species id="M_trnapro_c" name="tRNAPro" compartment="c0" hasOnlySubstanceUnits="false" boundaryCondition="false" constant="false" fbc:charge="0" fbc:chemicalFormula="C10H12N5O3R"/>
      <species id="M_44mctr_c" name="4_4_dimethylcholesta_8_14_24_trienol" compartment="c0" hasOnlySubstanceUnits="false" boundaryCondition="false" constant="false" fbc:charge="0" fbc:chemicalFormula="C29H46O"/>
      <species id="M_cit_e" name="Citrate" compartment="e0" hasOnlySubstanceUnits="false" boundaryCondition="false" constant="false" fbc:charge="-3" fbc:chemicalFormula="C6H5O7"/>
      <species id="M_met__45__L_m" name="L_Methionine" compartment="m0" hasOnlySubstanceUnits="false" boundaryCondition="false" constant="false" fbc:charge="0" fbc:chemicalFormula="C5H11NO2S"/>
      <species id="M_cit_c" name="Citrate" compartment="c0" hasOnlySubstanceUnits="false" boundaryCondition="false" constant="false" fbc:charge="-3" fbc:chemicalFormula="C6H5O7"/>
      <species id="M_iletrna_c" name="L_Isoleucyl_tRNAIle" compartment="c0" hasOnlySubstanceUnits="false" boundaryCondition="false" constant="false" fbc:charge="1" fbc:chemicalFormula="C16H24N6O4R"/>
      <species id="M_inospp1_n" name="Inositol_1_3_4_5_6_pentakisphosphate" compartment="z5" hasOnlySubstanceUnits="false" boundaryCondition="false" constant="false" fbc:charge="-5" fbc:chemicalFormula="C6H12O21P5"/>
      <species id="M_pepd_e" name="Peptide" compartment="e0" hasOnlySubstanceUnits="false" boundaryCondition="false" constant="false" fbc:charge="0" fbc:chemicalFormula="C4H6N2O3R2"/>
      <species id="M_met__45__L_c" name="L_Methionine" compartment="c0" hasOnlySubstanceUnits="false" boundaryCondition="false" constant="false" fbc:charge="0" fbc:chemicalFormula="C5H11NO2S"/>
      <species id="M_cpd29681_c0" name="D_Tagatose_1_6_biphosphate" compartment="c0" hasOnlySubstanceUnits="false" boundaryCondition="false" constant="false" fbc:charge="1"/>
      <species id="M_met__45__L_e" name="L_Methionine" compartment="e0" hasOnlySubstanceUnits="false" boundaryCondition="false" constant="false" fbc:charge="0" fbc:chemicalFormula="C5H11NO2S"/>
      <species id="M_id3acald_e" name="Indoleacetaldehyde" compartment="e0" hasOnlySubstanceUnits="false" boundaryCondition="false" constant="false" fbc:charge="0" fbc:chemicalFormula="C10H9NO"/>
      <species id="M_fprica_c" name="FAICAR" compartment="c0" hasOnlySubstanceUnits="false" boundaryCondition="false" constant="false" fbc:charge="-1" fbc:chemicalFormula="C10H14N4O9P"/>
      <species id="M_scl_c" name="Sirohydrochlorin" compartment="c0" hasOnlySubstanceUnits="false" boundaryCondition="false" constant="false" fbc:charge="-8" fbc:chemicalFormula="C42H38N4O16"/>
      <species id="M_id3acald_c" name="Indoleacetaldehyde" compartment="c0" hasOnlySubstanceUnits="false" boundaryCondition="false" constant="false" fbc:charge="0" fbc:chemicalFormula="C10H9NO"/>
      <species id="M_25drapp_c" name="2_5_Diamino_6_5_phosphoribosylamino_4_pyrimidineone" compartment="c0" hasOnlySubstanceUnits="false" boundaryCondition="false" constant="false" fbc:charge="-1" fbc:chemicalFormula="C9H15N5O8P"/>
      <species id="M_id3acald_m" name="Indoleacetaldehyde" compartment="m0" hasOnlySubstanceUnits="false" boundaryCondition="false" constant="false" fbc:charge="0" fbc:chemicalFormula="C10H9NO"/>
      <species id="M_dhor__45__S_c" name="S_Dihydroorotate" compartment="c0" hasOnlySubstanceUnits="false" boundaryCondition="false" constant="false" fbc:charge="-1" fbc:chemicalFormula="C5H5N2O4"/>
      <species id="M_3dsphgn_c" name="3_Dehydrosphinganine" compartment="c0" hasOnlySubstanceUnits="false" boundaryCondition="false" constant="false" fbc:charge="1" fbc:chemicalFormula="C18H38NO2"/>
      <species id="M_amp2p_c" name="AMP_2_phosphate" compartment="c0" hasOnlySubstanceUnits="false" boundaryCondition="false" constant="false" fbc:charge="-1" fbc:chemicalFormula="C10H13N5O7P"/>
      <species id="M_pad_c" name="2_Phenylacetamide" compartment="c0" hasOnlySubstanceUnits="false" boundaryCondition="false" constant="false" fbc:charge="0" fbc:chemicalFormula="C8H9NO"/>
      <species id="M_4abz_c" name="ABEE" compartment="c0" hasOnlySubstanceUnits="false" boundaryCondition="false" constant="false" fbc:charge="-1" fbc:chemicalFormula="C7H6NO2"/>
      <species id="M_4abz_e" name="ABEE" compartment="e0" hasOnlySubstanceUnits="false" boundaryCondition="false" constant="false" fbc:charge="-1" fbc:chemicalFormula="C7H6NO2"/>
      <species id="M_trnaasp_c" name="tRNAAsp" compartment="c0" hasOnlySubstanceUnits="false" boundaryCondition="false" constant="false" fbc:charge="0" fbc:chemicalFormula="C10H12N5O3R"/>
      <species id="M_gtp_m" name="GTP" compartment="m0" hasOnlySubstanceUnits="false" boundaryCondition="false" constant="false" fbc:charge="-3" fbc:chemicalFormula="C10H13N5O14P3"/>
      <species id="M_mi145tp__45__D_c" name="Ins1_4_5P3" compartment="c0" hasOnlySubstanceUnits="false" boundaryCondition="false" constant="false" fbc:charge="-3" fbc:chemicalFormula="C6H12O15P3"/>
      <species id="M_gtp_c" name="GTP" compartment="c0" hasOnlySubstanceUnits="false" boundaryCondition="false" constant="false" fbc:charge="-3" fbc:chemicalFormula="C10H13N5O14P3"/>
      <species id="M_mi145tp__45__D_n" name="Ins1_4_5P3" compartment="z5" hasOnlySubstanceUnits="false" boundaryCondition="false" constant="false" fbc:charge="-3" fbc:chemicalFormula="C6H12O15P3"/>
      <species id="M_adn_e" name="Adenosine" compartment="e0" hasOnlySubstanceUnits="false" boundaryCondition="false" constant="false" fbc:charge="0" fbc:chemicalFormula="C10H13N5O4"/>
      <species id="M_melib_e" name="Melibiose" compartment="e0" hasOnlySubstanceUnits="false" boundaryCondition="false" constant="false" fbc:charge="0" fbc:chemicalFormula="C12H22O11"/>
      <species id="M_adn_c" name="Adenosine" compartment="c0" hasOnlySubstanceUnits="false" boundaryCondition="false" constant="false" fbc:charge="0" fbc:chemicalFormula="C10H13N5O4"/>
      <species id="M_asn__45__L_m" name="L_Asparagine" compartment="m0" hasOnlySubstanceUnits="false" boundaryCondition="false" constant="false" fbc:charge="0" fbc:chemicalFormula="C4H8N2O3"/>
      <species id="M_aspsa_c" name="L_Aspartate4_semialdehyde" compartment="c0" hasOnlySubstanceUnits="false" boundaryCondition="false" constant="false" fbc:charge="0" fbc:chemicalFormula="C4H7NO3"/>
      <species id="M_2dr5p_c" name="deoxyribose_5_phosphate" compartment="c0" hasOnlySubstanceUnits="false" boundaryCondition="false" constant="false" fbc:charge="-1" fbc:chemicalFormula="C5H10O7P"/>
      <species id="M_ocdcyaACP_c" name="Octadecynoyl_ACP" compartment="c0" hasOnlySubstanceUnits="false" boundaryCondition="false" constant="false" fbc:charge="-1" fbc:chemicalFormula="C29H51N2O8PRS"/>
      <species id="M_thr__45__L_c" name="L_Threonine" compartment="c0" hasOnlySubstanceUnits="false" boundaryCondition="false" constant="false" fbc:charge="0" fbc:chemicalFormula="C4H9NO3"/>
      <species id="M_asn__45__L_v" name="L_Asparagine" compartment="z7" hasOnlySubstanceUnits="false" boundaryCondition="false" constant="false" fbc:charge="0" fbc:chemicalFormula="C4H8N2O3"/>
      <species id="M_trnaasn_c" name="tRNAAsn" compartment="c0" hasOnlySubstanceUnits="false" boundaryCondition="false" constant="false" fbc:charge="0" fbc:chemicalFormula="C10H12N5O3R"/>
      <species id="M_3hhdcoa_p" name="S_3_Hydroxyhexadecanoyl_CoA" compartment="z6" hasOnlySubstanceUnits="false" boundaryCondition="false" constant="false" fbc:charge="-3" fbc:chemicalFormula="C37H63N7O18P3S"/>
      <species id="M_thr__45__L_e" name="L_Threonine" compartment="e0" hasOnlySubstanceUnits="false" boundaryCondition="false" constant="false" fbc:charge="0" fbc:chemicalFormula="C4H9NO3"/>
      <species id="M_ocdcyaACP_m" name="Octadecynoyl_ACP" compartment="m0" hasOnlySubstanceUnits="false" boundaryCondition="false" constant="false" fbc:charge="-1" fbc:chemicalFormula="C29H51N2O8PRS"/>
      <species id="M_2mbald_e" name="2_Methylbutanal" compartment="e0" hasOnlySubstanceUnits="false" boundaryCondition="false" constant="false" fbc:charge="0" fbc:chemicalFormula="C5H10O"/>
      <species id="M_gly_c" name="Glycine" compartment="c0" hasOnlySubstanceUnits="false" boundaryCondition="false" constant="false" fbc:charge="0" fbc:chemicalFormula="C2H5NO2"/>
      <species id="M_trnaasn_m" name="tRNAAsn" compartment="m0" hasOnlySubstanceUnits="false" boundaryCondition="false" constant="false" fbc:charge="0" fbc:chemicalFormula="C10H12N5O3R"/>
      <species id="M_2mbald_c" name="2_Methylbutanal" compartment="c0" hasOnlySubstanceUnits="false" boundaryCondition="false" constant="false" fbc:charge="0" fbc:chemicalFormula="C5H10O"/>
      <species id="M_cys__45__L_c" name="L_Cysteine" compartment="c0" hasOnlySubstanceUnits="false" boundaryCondition="false" constant="false" fbc:charge="0" fbc:chemicalFormula="C3H7NO2S"/>
      <species id="M_cys__45__L_e" name="L_Cysteine" compartment="e0" hasOnlySubstanceUnits="false" boundaryCondition="false" constant="false" fbc:charge="0" fbc:chemicalFormula="C3H7NO2S"/>
      <species id="M_cpd29685_m0" name="cdpdag_BS" compartment="m0" hasOnlySubstanceUnits="false" boundaryCondition="false" constant="false" fbc:charge="1"/>
      <species id="M_gly_e" name="Glycine" compartment="e0" hasOnlySubstanceUnits="false" boundaryCondition="false" constant="false" fbc:charge="0" fbc:chemicalFormula="C2H5NO2"/>
      <species id="M_mipc224_SC_c" name="mannose_inositol_phosphorylceramide__ceramide_2_24C__yeast_specific" compartment="c0" hasOnlySubstanceUnits="false" boundaryCondition="false" constant="false" fbc:charge="-1" fbc:chemicalFormula="C54H105NO17P"/>
      <species id="M_melib_c" name="Melibiose" compartment="c0" hasOnlySubstanceUnits="false" boundaryCondition="false" constant="false" fbc:charge="0" fbc:chemicalFormula="C12H22O11"/>
      <species id="M_trnaasp_m" name="tRNAAsp" compartment="m0" hasOnlySubstanceUnits="false" boundaryCondition="false" constant="false" fbc:charge="0" fbc:chemicalFormula="C10H12N5O3R"/>
      <species id="M_adn_m" name="Adenosine" compartment="m0" hasOnlySubstanceUnits="false" boundaryCondition="false" constant="false" fbc:charge="0" fbc:chemicalFormula="C10H13N5O4"/>
      <species id="M_gly_m" name="Glycine" compartment="m0" hasOnlySubstanceUnits="false" boundaryCondition="false" constant="false" fbc:charge="0" fbc:chemicalFormula="C2H5NO2"/>
      <species id="M_16BDglcn_c" name="1_6_beta_D_Glucan" compartment="c0" hasOnlySubstanceUnits="false" boundaryCondition="false" constant="false" fbc:charge="0" fbc:chemicalFormula="C18H32O16"/>
      <species id="M_2mbald_m" name="2_Methylbutanal" compartment="m0" hasOnlySubstanceUnits="false" boundaryCondition="false" constant="false" fbc:charge="0" fbc:chemicalFormula="C5H10O"/>
      <species id="M_cpd29685_c0" name="cdpdag_BS" compartment="c0" hasOnlySubstanceUnits="false" boundaryCondition="false" constant="false" fbc:charge="1"/>
      <species id="M_acon__45__T_c" name="trans_Aconitate" compartment="c0" hasOnlySubstanceUnits="false" boundaryCondition="false" constant="false" fbc:charge="-3" fbc:chemicalFormula="C6H3O6"/>
      <species id="M_lpam_m" name="Lipoamide" compartment="m0" hasOnlySubstanceUnits="false" boundaryCondition="false" constant="false" fbc:charge="0" fbc:chemicalFormula="C8H15NOS2"/>
      <species id="M_pi_m" name="Phosphate" compartment="m0" hasOnlySubstanceUnits="false" boundaryCondition="false" constant="false" fbc:charge="-2" fbc:chemicalFormula="HO4P"/>
      <species id="M_pant__45__R_c" name="Pantoate" compartment="c0" hasOnlySubstanceUnits="false" boundaryCondition="false" constant="false" fbc:charge="-1" fbc:chemicalFormula="C6H11O4"/>
      <species id="M_man1p_c" name="D_Mannose1_phosphate" compartment="c0" hasOnlySubstanceUnits="false" boundaryCondition="false" constant="false" fbc:charge="-1" fbc:chemicalFormula="C6H12O9P"/>
      <species id="M_gsn_m" name="Guanosine" compartment="m0" hasOnlySubstanceUnits="false" boundaryCondition="false" constant="false" fbc:charge="0" fbc:chemicalFormula="C10H13N5O5"/>
      <species id="M_trnaval_c" name="tRNAVal" compartment="c0" hasOnlySubstanceUnits="false" boundaryCondition="false" constant="false" fbc:charge="0" fbc:chemicalFormula="C10H12N5O3R"/>
      <species id="M_man2mi1p__45__D_c" name="Mannose_inositol_P2" compartment="c0" hasOnlySubstanceUnits="false" boundaryCondition="false" constant="false" fbc:charge="-3" fbc:chemicalFormula="C18H31O22P2"/>
      <species id="M_pi_n" name="Phosphate" compartment="z5" hasOnlySubstanceUnits="false" boundaryCondition="false" constant="false" fbc:charge="-2" fbc:chemicalFormula="HO4P"/>
      <species id="M_acald_e" name="Acetaldehyde" compartment="e0" hasOnlySubstanceUnits="false" boundaryCondition="false" constant="false" fbc:charge="0" fbc:chemicalFormula="C2H4O"/>
      <species id="M_acald_c" name="Acetaldehyde" compartment="c0" hasOnlySubstanceUnits="false" boundaryCondition="false" constant="false" fbc:charge="0" fbc:chemicalFormula="C2H4O"/>
      <species id="M_pi_r" name="Phosphate" compartment="r0" hasOnlySubstanceUnits="false" boundaryCondition="false" constant="false" fbc:charge="-2" fbc:chemicalFormula="HO4P"/>
      <species id="M_q6h2_m" name="Ubiquinol_6" compartment="m0" hasOnlySubstanceUnits="false" boundaryCondition="false" constant="false" fbc:charge="0" fbc:chemicalFormula="C39H60O4"/>
      <species id="M_pyam5p_c" name="Pyridoxamine_phosphate" compartment="c0" hasOnlySubstanceUnits="false" boundaryCondition="false" constant="false" fbc:charge="0" fbc:chemicalFormula="C8H13N2O5P"/>
      <species id="M_pi_e" name="Phosphate" compartment="e0" hasOnlySubstanceUnits="false" boundaryCondition="false" constant="false" fbc:charge="-2" fbc:chemicalFormula="HO4P"/>
      <species id="M_asntrna_m" name="Asn_tRNAAsn" compartment="m0" hasOnlySubstanceUnits="false" boundaryCondition="false" constant="false" fbc:charge="1" fbc:chemicalFormula="C14H19N7O5R"/>
      <species id="M_gsn_e" name="Guanosine" compartment="e0" hasOnlySubstanceUnits="false" boundaryCondition="false" constant="false" fbc:charge="0" fbc:chemicalFormula="C10H13N5O5"/>
      <species id="M_pi_g" name="Phosphate" compartment="g0" hasOnlySubstanceUnits="false" boundaryCondition="false" constant="false" fbc:charge="-2" fbc:chemicalFormula="HO4P"/>
      <species id="M_pant__45__R_m" name="Pantoate" compartment="m0" hasOnlySubstanceUnits="false" boundaryCondition="false" constant="false" fbc:charge="-1" fbc:chemicalFormula="C6H11O4"/>
      <species id="M_urdglyc_c" name="Ureidoglycolate" compartment="c0" hasOnlySubstanceUnits="false" boundaryCondition="false" constant="false" fbc:charge="-1" fbc:chemicalFormula="C3H5N2O4"/>
      <species id="M_gsn_c" name="Guanosine" compartment="c0" hasOnlySubstanceUnits="false" boundaryCondition="false" constant="false" fbc:charge="0" fbc:chemicalFormula="C10H13N5O5"/>
      <species id="M_trnaval_m" name="tRNAVal" compartment="m0" hasOnlySubstanceUnits="false" boundaryCondition="false" constant="false" fbc:charge="0" fbc:chemicalFormula="C10H12N5O3R"/>
      <species id="M_zymst_e" name="Zymosterol" compartment="e0" hasOnlySubstanceUnits="false" boundaryCondition="false" constant="false" fbc:charge="0" fbc:chemicalFormula="C27H44O"/>
      <species id="M_zymst_c" name="Zymosterol" compartment="c0" hasOnlySubstanceUnits="false" boundaryCondition="false" constant="false" fbc:charge="0" fbc:chemicalFormula="C27H44O"/>
      <species id="M_malcoa_m" name="Malonyl_CoA" compartment="m0" hasOnlySubstanceUnits="false" boundaryCondition="false" constant="false" fbc:charge="-4" fbc:chemicalFormula="C24H34N7O19P3S"/>
      <species id="M_cpd28715_m0" name="3_carboxyhex_2_enedioate" compartment="m0" hasOnlySubstanceUnits="false" boundaryCondition="false" constant="false" fbc:charge="1"/>
      <species id="M_1agly3p_SC_c" name="1_Acyl_glycerone_3_phosphate__yeast_specific" compartment="c0" hasOnlySubstanceUnits="false" boundaryCondition="false" constant="false" fbc:charge="-1" fbc:chemicalFormula="C4H5O7PR"/>
      <species id="M_pi_c" name="Phosphate" compartment="c0" hasOnlySubstanceUnits="false" boundaryCondition="false" constant="false" fbc:charge="-2" fbc:chemicalFormula="HO4P"/>
      <species id="M_malcoa_c" name="Malonyl_CoA" compartment="c0" hasOnlySubstanceUnits="false" boundaryCondition="false" constant="false" fbc:charge="-4" fbc:chemicalFormula="C24H34N7O19P3S"/>
      <species id="M_acald_m" name="Acetaldehyde" compartment="m0" hasOnlySubstanceUnits="false" boundaryCondition="false" constant="false" fbc:charge="0" fbc:chemicalFormula="C2H4O"/>
      <species id="M_fad_m" name="FAD" compartment="m0" hasOnlySubstanceUnits="false" boundaryCondition="false" constant="false" fbc:charge="-2" fbc:chemicalFormula="C27H31N9O15P2"/>
      <species id="M_cbasp_c" name="N_Carbamoyl_L_aspartate" compartment="c0" hasOnlySubstanceUnits="false" boundaryCondition="false" constant="false" fbc:charge="-2" fbc:chemicalFormula="C5H6N2O5"/>
      <species id="M_5aizc_c" name="5_Phosphoribosyl_4_carboxy_5_aminoimidazole" compartment="c0" hasOnlySubstanceUnits="false" boundaryCondition="false" constant="false" fbc:charge="-1" fbc:chemicalFormula="C9H13N3O9P"/>
      <species id="M_cpd19046_m0" name="R_2_3_Dihydroxy_3_methylpentanoate" compartment="m0" hasOnlySubstanceUnits="false" boundaryCondition="false" constant="false" fbc:charge="1"/>
      <species id="M_pyr_m" name="Pyruvate" compartment="m0" hasOnlySubstanceUnits="false" boundaryCondition="false" constant="false" fbc:charge="-1" fbc:chemicalFormula="C3H3O3"/>
      <species id="M_ergtrol_c" name="5_7_2428_Ergostatrienol" compartment="c0" hasOnlySubstanceUnits="false" boundaryCondition="false" constant="false" fbc:charge="1" fbc:chemicalFormula="C28H45O"/>
      <species id="M_8aonn_e" name="8_Amino_7_oxononanoate" compartment="e0" hasOnlySubstanceUnits="false" boundaryCondition="false" constant="false" fbc:charge="0" fbc:chemicalFormula="C9H17NO3"/>
      <species id="M_cbasp_n" name="N_Carbamoyl_L_aspartate" compartment="z5" hasOnlySubstanceUnits="false" boundaryCondition="false" constant="false" fbc:charge="-2" fbc:chemicalFormula="C5H6N2O5"/>
      <species id="M_6pgc_c" name="6_Phospho_D_gluconate" compartment="c0" hasOnlySubstanceUnits="false" boundaryCondition="false" constant="false" fbc:charge="-2" fbc:chemicalFormula="C6H11O10P"/>
      <species id="M_8aonn_c" name="8_Amino_7_oxononanoate" compartment="c0" hasOnlySubstanceUnits="false" boundaryCondition="false" constant="false" fbc:charge="0" fbc:chemicalFormula="C9H17NO3"/>
      <species id="M_pyr_p" name="Pyruvate" compartment="z6" hasOnlySubstanceUnits="false" boundaryCondition="false" constant="false" fbc:charge="-1" fbc:chemicalFormula="C3H3O3"/>
      <species id="M_epm_c" name="Epimelibiose" compartment="c0" hasOnlySubstanceUnits="false" boundaryCondition="false" constant="false" fbc:charge="0" fbc:chemicalFormula="C12H22O11"/>
      <species id="M_M_44mzym_c_c0" name="M_4_4_dimethylzymosterol_C29H48O" compartment="c0" hasOnlySubstanceUnits="false" boundaryCondition="false" constant="false" fbc:charge="1"/>
      <species id="M_pi_v" name="Phosphate" compartment="z7" hasOnlySubstanceUnits="false" boundaryCondition="false" constant="false" fbc:charge="-2" fbc:chemicalFormula="HO4P"/>
      <species id="M_hcys__45__L_c" name="Homocysteine" compartment="c0" hasOnlySubstanceUnits="false" boundaryCondition="false" constant="false" fbc:charge="0" fbc:chemicalFormula="C4H9NO2S"/>
      <species id="M_asntrna_c" name="Asn_tRNAAsn" compartment="c0" hasOnlySubstanceUnits="false" boundaryCondition="false" constant="false" fbc:charge="1" fbc:chemicalFormula="C14H19N7O5R"/>
      <species id="M_pi_p" name="Phosphate" compartment="z6" hasOnlySubstanceUnits="false" boundaryCondition="false" constant="false" fbc:charge="-2" fbc:chemicalFormula="HO4P"/>
      <species id="M_trnalys_m" name="tRNALys" compartment="m0" hasOnlySubstanceUnits="false" boundaryCondition="false" constant="false" fbc:charge="0" fbc:chemicalFormula="C10H12N5O3R"/>
      <species id="M_oaa_p" name="Oxaloacetate" compartment="z6" hasOnlySubstanceUnits="false" boundaryCondition="false" constant="false" fbc:charge="-2" fbc:chemicalFormula="C4H2O5"/>
      <species id="M_Lfmkynr_c" name="N_Formylkynurenine" compartment="c0" hasOnlySubstanceUnits="false" boundaryCondition="false" constant="false" fbc:charge="0" fbc:chemicalFormula="C11H12N2O4"/>
      <species id="M_icit_p" name="Isocitrate" compartment="z6" hasOnlySubstanceUnits="false" boundaryCondition="false" constant="false" fbc:charge="-3" fbc:chemicalFormula="C6H5O7"/>
      <species id="M_cpd19030_m0" name="R_2_3_Dihydroxy_3_methylbutanoate" compartment="m0" hasOnlySubstanceUnits="false" boundaryCondition="false" constant="false" fbc:charge="1"/>
      <species id="M_uppg3_c" name="UroporphyrinogenIII" compartment="c0" hasOnlySubstanceUnits="false" boundaryCondition="false" constant="false" fbc:charge="-8" fbc:chemicalFormula="C40H36N4O16"/>
      <species id="M_pydx_c" name="Pyridoxal" compartment="c0" hasOnlySubstanceUnits="false" boundaryCondition="false" constant="false" fbc:charge="0" fbc:chemicalFormula="C8H9NO3"/>
      <species id="M_oaa_e" name="Oxaloacetate" compartment="e0" hasOnlySubstanceUnits="false" boundaryCondition="false" constant="false" fbc:charge="-2" fbc:chemicalFormula="C4H2O5"/>
      <species id="M_trnalys_c" name="tRNALys" compartment="c0" hasOnlySubstanceUnits="false" boundaryCondition="false" constant="false" fbc:charge="0" fbc:chemicalFormula="C10H12N5O3R"/>
      <species id="M_oaa_c" name="Oxaloacetate" compartment="c0" hasOnlySubstanceUnits="false" boundaryCondition="false" constant="false" fbc:charge="-2" fbc:chemicalFormula="C4H2O5"/>
      <species id="M_hemeA_m" name="hemeA" compartment="m0" hasOnlySubstanceUnits="false" boundaryCondition="false" constant="false" fbc:charge="-2" fbc:chemicalFormula="C49H54FeN4O6"/>
      <species id="M_trnathr_c" name="tRNAThr" compartment="c0" hasOnlySubstanceUnits="false" boundaryCondition="false" constant="false" fbc:charge="0" fbc:chemicalFormula="C10H12N5O3R"/>
      <species id="M_pyr_e" name="Pyruvate" compartment="e0" hasOnlySubstanceUnits="false" boundaryCondition="false" constant="false" fbc:charge="-1" fbc:chemicalFormula="C3H3O3"/>
      <species id="M_oaa_m" name="Oxaloacetate" compartment="m0" hasOnlySubstanceUnits="false" boundaryCondition="false" constant="false" fbc:charge="-2" fbc:chemicalFormula="C4H2O5"/>
      <species id="M_icit_m" name="Isocitrate" compartment="m0" hasOnlySubstanceUnits="false" boundaryCondition="false" constant="false" fbc:charge="-3" fbc:chemicalFormula="C6H5O7"/>
      <species id="M_s7p_c" name="Sedoheptulose7_phosphate" compartment="c0" hasOnlySubstanceUnits="false" boundaryCondition="false" constant="false" fbc:charge="-1" fbc:chemicalFormula="C7H14O10P"/>
      <species id="M_pyr_c" name="Pyruvate" compartment="c0" hasOnlySubstanceUnits="false" boundaryCondition="false" constant="false" fbc:charge="-1" fbc:chemicalFormula="C3H3O3"/>
      <species id="M_melt_c" name="Melibiitol" compartment="c0" hasOnlySubstanceUnits="false" boundaryCondition="false" constant="false" fbc:charge="0" fbc:chemicalFormula="C12H24O11"/>
      <species id="M_icit_c" name="Isocitrate" compartment="c0" hasOnlySubstanceUnits="false" boundaryCondition="false" constant="false" fbc:charge="-3" fbc:chemicalFormula="C6H5O7"/>
      <species id="M_trnathr_m" name="tRNAThr" compartment="m0" hasOnlySubstanceUnits="false" boundaryCondition="false" constant="false" fbc:charge="0" fbc:chemicalFormula="C10H12N5O3R"/>
      <species id="M_fad_c" name="FAD" compartment="c0" hasOnlySubstanceUnits="false" boundaryCondition="false" constant="false" fbc:charge="-2" fbc:chemicalFormula="C27H31N9O15P2"/>
      <species id="M_N1aspmd_c" name="N1_Acetylspermidine" compartment="c0" hasOnlySubstanceUnits="false" boundaryCondition="false" constant="false" fbc:charge="2" fbc:chemicalFormula="C9H23N3O"/>
      <species id="M_psd5p_c" name="Pseudouridine_5_phosphate" compartment="c0" hasOnlySubstanceUnits="false" boundaryCondition="false" constant="false" fbc:charge="-1" fbc:chemicalFormula="C9H12N2O9P"/>
      <species id="M_spmd_e" name="Spermidine" compartment="e0" hasOnlySubstanceUnits="false" boundaryCondition="false" constant="false" fbc:charge="3" fbc:chemicalFormula="C7H22N3"/>
      <species id="M_spmd_c" name="Spermidine" compartment="c0" hasOnlySubstanceUnits="false" boundaryCondition="false" constant="false" fbc:charge="3" fbc:chemicalFormula="C7H22N3"/>
      <species id="M_btn_c" name="BIOT" compartment="c0" hasOnlySubstanceUnits="false" boundaryCondition="false" constant="false" fbc:charge="-1" fbc:chemicalFormula="C10H15N2O3S"/>
      <species id="M_btn_e" name="BIOT" compartment="e0" hasOnlySubstanceUnits="false" boundaryCondition="false" constant="false" fbc:charge="-1" fbc:chemicalFormula="C10H15N2O3S"/>
      <species id="M_psph1p_r" name="Phytosphingosine_1_phosphate" compartment="r0" hasOnlySubstanceUnits="false" boundaryCondition="false" constant="false" fbc:charge="0" fbc:chemicalFormula="C18H40NO6P"/>
      <species id="M_val__45__L_c" name="L_Valine" compartment="c0" hasOnlySubstanceUnits="false" boundaryCondition="false" constant="false" fbc:charge="0" fbc:chemicalFormula="C5H11NO2"/>
      <species id="M_5dpmev_c" name="5_diphosphomevalonate" compartment="c0" hasOnlySubstanceUnits="false" boundaryCondition="false" constant="false" fbc:charge="-3" fbc:chemicalFormula="C6H11O10P2"/>
      <species id="M_val__45__L_e" name="L_Valine" compartment="e0" hasOnlySubstanceUnits="false" boundaryCondition="false" constant="false" fbc:charge="0" fbc:chemicalFormula="C5H11NO2"/>
      <species id="M_psph1p_c" name="Phytosphingosine_1_phosphate" compartment="c0" hasOnlySubstanceUnits="false" boundaryCondition="false" constant="false" fbc:charge="0" fbc:chemicalFormula="C18H40NO6P"/>
      <species id="M_val__45__L_m" name="L_Valine" compartment="m0" hasOnlySubstanceUnits="false" boundaryCondition="false" constant="false" fbc:charge="0" fbc:chemicalFormula="C5H11NO2"/>
      <species id="M_etha_e" name="Aminoethanol" compartment="e0" hasOnlySubstanceUnits="false" boundaryCondition="false" constant="false" fbc:charge="1" fbc:chemicalFormula="C2H8NO"/>
      <species id="M_ptd135bp_SC_c" name="1_Phosphatidyl_1D_myo_inositol_3_5_bisphosphate" compartment="c0" hasOnlySubstanceUnits="false" boundaryCondition="false" constant="false" fbc:charge="-3" fbc:chemicalFormula="C11H16O19P3R2"/>
      <species id="M_fdp_c" name="D_fructose_1_6_bisphosphate" compartment="c0" hasOnlySubstanceUnits="false" boundaryCondition="false" constant="false" fbc:charge="-2" fbc:chemicalFormula="C6H12O12P2"/>
      <species id="M_hemeO_m" name="hemeO" compartment="m0" hasOnlySubstanceUnits="false" boundaryCondition="false" constant="false" fbc:charge="-2" fbc:chemicalFormula="C49H56FeN4O5"/>
      <species id="M_trnagln_c" name="tRNAGln" compartment="c0" hasOnlySubstanceUnits="false" boundaryCondition="false" constant="false" fbc:charge="0" fbc:chemicalFormula="C10H12N5O3R"/>
      <species id="M_cpd19028_c0" name="alpha_D_Ribose_5_phosphate" compartment="c0" hasOnlySubstanceUnits="false" boundaryCondition="false" constant="false" fbc:charge="1"/>
      <species id="M_his__45__L_c" name="L_Histidine" compartment="c0" hasOnlySubstanceUnits="false" boundaryCondition="false" constant="false" fbc:charge="0" fbc:chemicalFormula="C6H9N3O2"/>
      <species id="M_his__45__L_e" name="L_Histidine" compartment="e0" hasOnlySubstanceUnits="false" boundaryCondition="false" constant="false" fbc:charge="0" fbc:chemicalFormula="C6H9N3O2"/>
      <species id="M_cer1_24_r" name="Ceramide_1_Sphinganine_n_C24_0" compartment="r0" hasOnlySubstanceUnits="false" boundaryCondition="false" constant="false" fbc:charge="0" fbc:chemicalFormula="C42H85NO3"/>
      <species id="M_fald_c" name="Formaldehyde" compartment="c0" hasOnlySubstanceUnits="false" boundaryCondition="false" constant="false" fbc:charge="0" fbc:chemicalFormula="CH2O"/>
      <species id="M_his__45__L_m" name="L_Histidine" compartment="m0" hasOnlySubstanceUnits="false" boundaryCondition="false" constant="false" fbc:charge="0" fbc:chemicalFormula="C6H9N3O2"/>
      <species id="M_dhnpt_c" name="Dihydroneopterin" compartment="c0" hasOnlySubstanceUnits="false" boundaryCondition="false" constant="false" fbc:charge="0" fbc:chemicalFormula="C9H13N5O4"/>
      <species id="M_ru5p__45__D_c" name="D_Ribulose5_phosphate" compartment="c0" hasOnlySubstanceUnits="false" boundaryCondition="false" constant="false" fbc:charge="-1" fbc:chemicalFormula="C5H10O8P"/>
      <species id="M_23dpg_c" name="DPG" compartment="c0" hasOnlySubstanceUnits="false" boundaryCondition="false" constant="false" fbc:charge="-3" fbc:chemicalFormula="C3H5O10P2"/>
      <species id="M_his__45__L_v" name="L_Histidine" compartment="z7" hasOnlySubstanceUnits="false" boundaryCondition="false" constant="false" fbc:charge="0" fbc:chemicalFormula="C6H9N3O2"/>
      <species id="M_sbt__45__L_c" name="D_Gulitol" compartment="c0" hasOnlySubstanceUnits="false" boundaryCondition="false" constant="false" fbc:charge="0" fbc:chemicalFormula="C6H14O6"/>
      <species id="M_sbt__45__L_e" name="D_Gulitol" compartment="e0" hasOnlySubstanceUnits="false" boundaryCondition="false" constant="false" fbc:charge="0" fbc:chemicalFormula="C6H14O6"/>
      <species id="M_cer1_24_c" name="Ceramide_1_Sphinganine_n_C24_0" compartment="c0" hasOnlySubstanceUnits="false" boundaryCondition="false" constant="false" fbc:charge="0" fbc:chemicalFormula="C42H85NO3"/>
      <species id="M_3ophb_5_c" name="3_Hexaprenyl_4_hydroxybenzoate" compartment="c0" hasOnlySubstanceUnits="false" boundaryCondition="false" constant="false" fbc:charge="-1" fbc:chemicalFormula="C37H53O3"/>
      <species id="M_dhnpt_m" name="Dihydroneopterin" compartment="m0" hasOnlySubstanceUnits="false" boundaryCondition="false" constant="false" fbc:charge="0" fbc:chemicalFormula="C9H13N5O4"/>
      <species id="M_mev__45__R_c" name="Mevalonic_acid" compartment="c0" hasOnlySubstanceUnits="false" boundaryCondition="false" constant="false" fbc:charge="-1" fbc:chemicalFormula="C6H11O4"/>
      <species id="M_s_c" name="S" compartment="c0" hasOnlySubstanceUnits="false" boundaryCondition="false" constant="false" fbc:charge="0" fbc:chemicalFormula="S"/>
      <species id="M_argtrna_m" name="L_Arginyl_tRNA" compartment="m0" hasOnlySubstanceUnits="false" boundaryCondition="false" constant="false" fbc:charge="2" fbc:chemicalFormula="C16H26N9O4R"/>
      <species id="M_xtsn_e" name="Xanthosine" compartment="e0" hasOnlySubstanceUnits="false" boundaryCondition="false" constant="false" fbc:charge="0" fbc:chemicalFormula="C10H12N4O6"/>
      <species id="M_hpglu_c" name="Tetrahydropteroyltri_L_glutamate" compartment="c0" hasOnlySubstanceUnits="false" boundaryCondition="false" constant="false" fbc:charge="-4" fbc:chemicalFormula="C29H33N9O12"/>
      <species id="M_xtsn_c" name="Xanthosine" compartment="c0" hasOnlySubstanceUnits="false" boundaryCondition="false" constant="false" fbc:charge="0" fbc:chemicalFormula="C10H12N4O6"/>
      <species id="M_acybut_c" name="4_Amino_4_cyanobutanoic_acid" compartment="c0" hasOnlySubstanceUnits="false" boundaryCondition="false" constant="false" fbc:charge="-1" fbc:chemicalFormula="C5H7N2O2"/>
      <species id="M_suchms_c" name="O_Succinyl_L_homoserine" compartment="c0" hasOnlySubstanceUnits="false" boundaryCondition="false" constant="false" fbc:charge="-1" fbc:chemicalFormula="C8H12NO6"/>
      <species id="M_ipc226_SC_c" name="Inositol_phosphorylceramide__ceramide_2_26C__yeast_specific" compartment="c0" hasOnlySubstanceUnits="false" boundaryCondition="false" constant="false" fbc:charge="-1" fbc:chemicalFormula="C50H99NO12P"/>
      <species id="M_lystrna_m" name="L_Lysine_tRNA_Lys" compartment="m0" hasOnlySubstanceUnits="false" boundaryCondition="false" constant="false" fbc:charge="2" fbc:chemicalFormula="C16H26N7O4R"/>
      <species id="M_trdrd_m" name="trdrd" compartment="m0" hasOnlySubstanceUnits="false" boundaryCondition="false" constant="false" fbc:charge="0" fbc:chemicalFormula="C6H9NO2R2S2"/>
      <species id="M_hdcea_p" name="hexadecenoate" compartment="z6" hasOnlySubstanceUnits="false" boundaryCondition="false" constant="false" fbc:charge="-1" fbc:chemicalFormula="C16H29O2"/>
      <species id="M_trdrd_n" name="trdrd" compartment="z5" hasOnlySubstanceUnits="false" boundaryCondition="false" constant="false" fbc:charge="0" fbc:chemicalFormula="C6H9NO2R2S2"/>
      <species id="M_trdrd_p" name="trdrd" compartment="z6" hasOnlySubstanceUnits="false" boundaryCondition="false" constant="false" fbc:charge="0" fbc:chemicalFormula="C6H9NO2R2S2"/>
      <species id="M_ump_c" name="UMP" compartment="c0" hasOnlySubstanceUnits="false" boundaryCondition="false" constant="false" fbc:charge="-1" fbc:chemicalFormula="C9H12N2O9P"/>
      <species id="M_ibutac_e" name="isobutyl_acetate" compartment="e0" hasOnlySubstanceUnits="false" boundaryCondition="false" constant="false" fbc:charge="0" fbc:chemicalFormula="C6H12O2"/>
      <species id="M_thrtrna_m" name="L_Threonyl_tRNAThr" compartment="m0" hasOnlySubstanceUnits="false" boundaryCondition="false" constant="false" fbc:charge="0" fbc:chemicalFormula="C14H19N6O5R"/>
      <species id="M_ump_m" name="UMP" compartment="m0" hasOnlySubstanceUnits="false" boundaryCondition="false" constant="false" fbc:charge="-1" fbc:chemicalFormula="C9H12N2O9P"/>
      <species id="M_argtrna_c" name="L_Arginyl_tRNA" compartment="c0" hasOnlySubstanceUnits="false" boundaryCondition="false" constant="false" fbc:charge="2" fbc:chemicalFormula="C16H26N9O4R"/>
      <species id="M_ibutac_c" name="isobutyl_acetate" compartment="c0" hasOnlySubstanceUnits="false" boundaryCondition="false" constant="false" fbc:charge="0" fbc:chemicalFormula="C6H12O2"/>
      <species id="M_ump_n" name="UMP" compartment="z5" hasOnlySubstanceUnits="false" boundaryCondition="false" constant="false" fbc:charge="-1" fbc:chemicalFormula="C9H12N2O9P"/>
      <species id="M_zym_int2_c" name="zymosterol_intermediate_2" compartment="c0" hasOnlySubstanceUnits="false" boundaryCondition="false" constant="false" fbc:charge="0" fbc:chemicalFormula="C27H42O"/>
      <species id="M_rib__45__D_c" name="D_Ribose" compartment="c0" hasOnlySubstanceUnits="false" boundaryCondition="false" constant="false" fbc:charge="0" fbc:chemicalFormula="C5H10O5"/>
      <species id="M_lystrna_c" name="L_Lysine_tRNA_Lys" compartment="c0" hasOnlySubstanceUnits="false" boundaryCondition="false" constant="false" fbc:charge="2" fbc:chemicalFormula="C16H26N7O4R"/>
      <species id="M_thrtrna_c" name="L_Threonyl_tRNAThr" compartment="c0" hasOnlySubstanceUnits="false" boundaryCondition="false" constant="false" fbc:charge="0" fbc:chemicalFormula="C14H19N6O5R"/>
      <species id="M_arg__45__L_v" name="L_Arginine" compartment="z7" hasOnlySubstanceUnits="false" boundaryCondition="false" constant="false" fbc:charge="1" fbc:chemicalFormula="C6H15N4O2"/>
      <species id="M_trdrd_c" name="trdrd" compartment="c0" hasOnlySubstanceUnits="false" boundaryCondition="false" constant="false" fbc:charge="0" fbc:chemicalFormula="C6H9NO2R2S2"/>
      <species id="M_rib__45__D_e" name="D_Ribose" compartment="e0" hasOnlySubstanceUnits="false" boundaryCondition="false" constant="false" fbc:charge="0" fbc:chemicalFormula="C5H10O5"/>
      <species id="M_acser_c" name="O_Acetyl_L_serine" compartment="c0" hasOnlySubstanceUnits="false" boundaryCondition="false" constant="false" fbc:charge="0" fbc:chemicalFormula="C5H9NO4"/>
      <species id="M_arg__45__L_c" name="L_Arginine" compartment="c0" hasOnlySubstanceUnits="false" boundaryCondition="false" constant="false" fbc:charge="1" fbc:chemicalFormula="C6H15N4O2"/>
      <species id="M_arg__45__L_e" name="L_Arginine" compartment="e0" hasOnlySubstanceUnits="false" boundaryCondition="false" constant="false" fbc:charge="1" fbc:chemicalFormula="C6H15N4O2"/>
      <species id="M_dttp_c" name="TTP" compartment="c0" hasOnlySubstanceUnits="false" boundaryCondition="false" constant="false" fbc:charge="-3" fbc:chemicalFormula="C10H14N2O14P3"/>
      <species id="M_dttp_e" name="TTP" compartment="e0" hasOnlySubstanceUnits="false" boundaryCondition="false" constant="false" fbc:charge="-3" fbc:chemicalFormula="C10H14N2O14P3"/>
      <species id="M_arg__45__L_m" name="L_Arginine" compartment="m0" hasOnlySubstanceUnits="false" boundaryCondition="false" constant="false" fbc:charge="1" fbc:chemicalFormula="C6H15N4O2"/>
      <species id="M_k_e" name="K_plus_" compartment="e0" hasOnlySubstanceUnits="false" boundaryCondition="false" constant="false" fbc:charge="1" fbc:chemicalFormula="K"/>
      <species id="M_k_c" name="K_plus_" compartment="c0" hasOnlySubstanceUnits="false" boundaryCondition="false" constant="false" fbc:charge="1" fbc:chemicalFormula="K"/>
      <species id="M_Dara14lac_c" name="D_Arabinono_1_4_lactone" compartment="c0" hasOnlySubstanceUnits="false" boundaryCondition="false" constant="false" fbc:charge="0" fbc:chemicalFormula="C5H8O5"/>
      <species id="M_dc2coa_p" name="2E_Decenoyl_CoA" compartment="z6" hasOnlySubstanceUnits="false" boundaryCondition="false" constant="false" fbc:charge="-3" fbc:chemicalFormula="C31H49N7O17P3S"/>
      <species id="M_amacald_c" name="Aminoacetaldehyde" compartment="c0" hasOnlySubstanceUnits="false" boundaryCondition="false" constant="false" fbc:charge="1" fbc:chemicalFormula="C2H6NO"/>
      <species id="M_decACP_m" name="Decanoyl_ACP" compartment="m0" hasOnlySubstanceUnits="false" boundaryCondition="false" constant="false" fbc:charge="-1" fbc:chemicalFormula="C21H39N2O8PRS"/>
      <species id="M_3c2hmp_c" name="3_Isopropylmalate" compartment="c0" hasOnlySubstanceUnits="false" boundaryCondition="false" constant="false" fbc:charge="-2" fbc:chemicalFormula="C7H10O5"/>
      <species id="M_3mop_m" name="3MOP" compartment="m0" hasOnlySubstanceUnits="false" boundaryCondition="false" constant="false" fbc:charge="-1" fbc:chemicalFormula="C6H9O3"/>
      <species id="M_alltt_e" name="Allantoate" compartment="e0" hasOnlySubstanceUnits="false" boundaryCondition="false" constant="false" fbc:charge="-1" fbc:chemicalFormula="C4H7N4O4"/>
      <species id="M_alltt_c" name="Allantoate" compartment="c0" hasOnlySubstanceUnits="false" boundaryCondition="false" constant="false" fbc:charge="-1" fbc:chemicalFormula="C4H7N4O4"/>
      <species id="M_2doxg6p_c" name="2_Deoxy_D_glucose_6_phosphate" compartment="c0" hasOnlySubstanceUnits="false" boundaryCondition="false" constant="false" fbc:charge="-1" fbc:chemicalFormula="C6H12O8P"/>
      <species id="M_lac__45__L_e" name="L_Lactate" compartment="e0" hasOnlySubstanceUnits="false" boundaryCondition="false" constant="false" fbc:charge="-1" fbc:chemicalFormula="C3H5O3"/>
      <species id="M_3mop_e" name="3MOP" compartment="e0" hasOnlySubstanceUnits="false" boundaryCondition="false" constant="false" fbc:charge="-1" fbc:chemicalFormula="C6H9O3"/>
      <species id="M_lac__45__L_c" name="L_Lactate" compartment="c0" hasOnlySubstanceUnits="false" boundaryCondition="false" constant="false" fbc:charge="-1" fbc:chemicalFormula="C3H5O3"/>
      <species id="M_3mop_c" name="3MOP" compartment="c0" hasOnlySubstanceUnits="false" boundaryCondition="false" constant="false" fbc:charge="-1" fbc:chemicalFormula="C6H9O3"/>
      <species id="M_mmet_c" name="S_Methyl_L_methionine" compartment="c0" hasOnlySubstanceUnits="false" boundaryCondition="false" constant="false" fbc:charge="1" fbc:chemicalFormula="C6H14NO2S"/>
      <species id="M_hdd2coa_p" name="2E_Hexadecenoyl_CoA" compartment="z6" hasOnlySubstanceUnits="false" boundaryCondition="false" constant="false" fbc:charge="-3" fbc:chemicalFormula="C37H61N7O17P3S"/>
      <species id="M_mmet_e" name="S_Methyl_L_methionine" compartment="e0" hasOnlySubstanceUnits="false" boundaryCondition="false" constant="false" fbc:charge="1" fbc:chemicalFormula="C6H14NO2S"/>
      <species id="M_mip2c326_SC_c" name="mannose_inositol_P2_ceramide__ceramide_3_26C__yeast_specific" compartment="c0" hasOnlySubstanceUnits="false" boundaryCondition="false" constant="false" fbc:charge="-2" fbc:chemicalFormula="C62H119NO26P2"/>
      <species id="M_lac__45__L_m" name="L_Lactate" compartment="m0" hasOnlySubstanceUnits="false" boundaryCondition="false" constant="false" fbc:charge="-1" fbc:chemicalFormula="C3H5O3"/>
      <species id="M_uri_c" name="Uridine" compartment="c0" hasOnlySubstanceUnits="false" boundaryCondition="false" constant="false" fbc:charge="0" fbc:chemicalFormula="C9H12N2O6"/>
      <species id="M_2mppal_m" name="2_methylpropanal" compartment="m0" hasOnlySubstanceUnits="false" boundaryCondition="false" constant="false" fbc:charge="0" fbc:chemicalFormula="C4H8O"/>
      <species id="M_hdcea_c" name="hexadecenoate" compartment="c0" hasOnlySubstanceUnits="false" boundaryCondition="false" constant="false" fbc:charge="-1" fbc:chemicalFormula="C16H29O2"/>
      <species id="M_idp_m" name="IDP" compartment="m0" hasOnlySubstanceUnits="false" boundaryCondition="false" constant="false" fbc:charge="-2" fbc:chemicalFormula="C10H12N4O11P2"/>
      <species id="M_hdcea_e" name="hexadecenoate" compartment="e0" hasOnlySubstanceUnits="false" boundaryCondition="false" constant="false" fbc:charge="-1" fbc:chemicalFormula="C16H29O2"/>
      <species id="M_hexc_c" name="hexacosanoate" compartment="c0" hasOnlySubstanceUnits="false" boundaryCondition="false" constant="false" fbc:charge="-1" fbc:chemicalFormula="C26H51O2"/>
      <species id="M_3odcoa_p" name="3_Oxodecanoyl_CoA" compartment="z6" hasOnlySubstanceUnits="false" boundaryCondition="false" constant="false" fbc:charge="-3" fbc:chemicalFormula="C31H49N7O18P3S"/>
      <species id="M_phom_c" name="O_Phospho_L_homoserine" compartment="c0" hasOnlySubstanceUnits="false" boundaryCondition="false" constant="false" fbc:charge="-1" fbc:chemicalFormula="C4H9NO6P"/>
      <species id="M_sdhlam_m" name="S_Succinyldihydrolipoamide" compartment="m0" hasOnlySubstanceUnits="false" boundaryCondition="false" constant="false" fbc:charge="-1" fbc:chemicalFormula="C12H20NO4S2"/>
      <species id="M_octACP_m" name="Octanoyl_ACP" compartment="m0" hasOnlySubstanceUnits="false" boundaryCondition="false" constant="false" fbc:charge="-1" fbc:chemicalFormula="C19H35N2O8PRS"/>
      <species id="M_uri_e" name="Uridine" compartment="e0" hasOnlySubstanceUnits="false" boundaryCondition="false" constant="false" fbc:charge="0" fbc:chemicalFormula="C9H12N2O6"/>
      <species id="M_gam6p_e" name="D_Glucosamine_phosphate" compartment="e0" hasOnlySubstanceUnits="false" boundaryCondition="false" constant="false" fbc:charge="0" fbc:chemicalFormula="C6H14NO8P"/>
      <species id="M_idp_c" name="IDP" compartment="c0" hasOnlySubstanceUnits="false" boundaryCondition="false" constant="false" fbc:charge="-2" fbc:chemicalFormula="C10H12N4O11P2"/>
      <species id="M_prlp_c" name="phosphoribulosylformimino_AICAR_phosphate" compartment="c0" hasOnlySubstanceUnits="false" boundaryCondition="false" constant="false" fbc:charge="-2" fbc:chemicalFormula="C15H23N5O15P2"/>
      <species id="M_2mbtoh_e" name="2_methyl_1_butanol" compartment="e0" hasOnlySubstanceUnits="false" boundaryCondition="false" constant="false" fbc:charge="0" fbc:chemicalFormula="C5H12O"/>
      <species id="M_2mbtoh_c" name="2_methyl_1_butanol" compartment="c0" hasOnlySubstanceUnits="false" boundaryCondition="false" constant="false" fbc:charge="0" fbc:chemicalFormula="C5H12O"/>
      <species id="M_mipc126_SC_c" name="mannose_inositol_phosphorylceramide__ceramide_1_26C__yeast_specific" compartment="c0" hasOnlySubstanceUnits="false" boundaryCondition="false" constant="false" fbc:charge="-1" fbc:chemicalFormula="C56H109NO16P"/>
      <species id="M_3ophb_5_m" name="3_Hexaprenyl_4_hydroxybenzoate" compartment="m0" hasOnlySubstanceUnits="false" boundaryCondition="false" constant="false" fbc:charge="-1" fbc:chemicalFormula="C37H53O3"/>
      <species id="M_tre_v" name="TRHL" compartment="z7" hasOnlySubstanceUnits="false" boundaryCondition="false" constant="false" fbc:charge="0" fbc:chemicalFormula="C12H22O11"/>
      <species id="M_2mbtoh_m" name="2_methyl_1_butanol" compartment="m0" hasOnlySubstanceUnits="false" boundaryCondition="false" constant="false" fbc:charge="0" fbc:chemicalFormula="C5H12O"/>
      <species id="M_cpd29705_z6" name="tetracosanoyl_CoA__n_C24_0CoA" compartment="z6" hasOnlySubstanceUnits="false" boundaryCondition="false" constant="false" fbc:charge="1"/>
      <species id="M_s17bp_c" name="Sedoheptulose_1_7_bisphosphate" compartment="c0" hasOnlySubstanceUnits="false" boundaryCondition="false" constant="false" fbc:charge="-2" fbc:chemicalFormula="C7H14O13P2"/>
      <species id="M_hexc_p" name="hexacosanoate" compartment="z6" hasOnlySubstanceUnits="false" boundaryCondition="false" constant="false" fbc:charge="-1" fbc:chemicalFormula="C26H51O2"/>
      <species id="M_cpd29705_r0" name="tetracosanoyl_CoA__n_C24_0CoA" compartment="r0" hasOnlySubstanceUnits="false" boundaryCondition="false" constant="false" fbc:charge="1"/>
      <species id="M_succ_e" name="Succinate" compartment="e0" hasOnlySubstanceUnits="false" boundaryCondition="false" constant="false" fbc:charge="-2" fbc:chemicalFormula="C4H4O4"/>
      <species id="M_ocdca_p" name="ocdca" compartment="z6" hasOnlySubstanceUnits="false" boundaryCondition="false" constant="false" fbc:charge="-1" fbc:chemicalFormula="C18H35O2"/>
      <species id="M_succ_c" name="Succinate" compartment="c0" hasOnlySubstanceUnits="false" boundaryCondition="false" constant="false" fbc:charge="-2" fbc:chemicalFormula="C4H4O4"/>
      <species id="M_itp_c" name="ITP" compartment="c0" hasOnlySubstanceUnits="false" boundaryCondition="false" constant="false" fbc:charge="-3" fbc:chemicalFormula="C10H12N4O14P3"/>
      <species id="M_4mhetz_c" name="4_Methyl_5__2_hydroxyethyl_thiazole" compartment="c0" hasOnlySubstanceUnits="false" boundaryCondition="false" constant="false" fbc:charge="0" fbc:chemicalFormula="C6H9NOS"/>
      <species id="M_cpd29669_c0" name="5_Methylthio_5_deoxy_D_ribose_1_phosphate" compartment="c0" hasOnlySubstanceUnits="false" boundaryCondition="false" constant="false" fbc:charge="1"/>
      <species id="M_cpd29705_c0" name="tetracosanoyl_CoA__n_C24_0CoA" compartment="c0" hasOnlySubstanceUnits="false" boundaryCondition="false" constant="false" fbc:charge="1"/>
      <species id="M_4hpro__45__LT_m" name="trans_4_Hydroxy_L_proline" compartment="m0" hasOnlySubstanceUnits="false" boundaryCondition="false" constant="false" fbc:charge="-1" fbc:chemicalFormula="C5H8NO3"/>
      <species id="M_1mncam_c" name="1_Methylnicotinamide" compartment="c0" hasOnlySubstanceUnits="false" boundaryCondition="false" constant="false" fbc:charge="1" fbc:chemicalFormula="C7H9N2O"/>
      <species id="M_glyc_c" name="Glycerol" compartment="c0" hasOnlySubstanceUnits="false" boundaryCondition="false" constant="false" fbc:charge="0" fbc:chemicalFormula="C3H8O3"/>
      <species id="M_cgly_c" name="Cys_Gly" compartment="c0" hasOnlySubstanceUnits="false" boundaryCondition="false" constant="false" fbc:charge="0" fbc:chemicalFormula="C5H10N2O3S"/>
      <species id="M_gam6p_c" name="D_Glucosamine_phosphate" compartment="c0" hasOnlySubstanceUnits="false" boundaryCondition="false" constant="false" fbc:charge="0" fbc:chemicalFormula="C6H14NO8P"/>
      <species id="M_glyc_e" name="Glycerol" compartment="e0" hasOnlySubstanceUnits="false" boundaryCondition="false" constant="false" fbc:charge="0" fbc:chemicalFormula="C3H8O3"/>
      <species id="M_ocdca_e" name="ocdca" compartment="e0" hasOnlySubstanceUnits="false" boundaryCondition="false" constant="false" fbc:charge="-1" fbc:chemicalFormula="C18H35O2"/>
      <species id="M_4hpro__45__LT_c" name="trans_4_Hydroxy_L_proline" compartment="c0" hasOnlySubstanceUnits="false" boundaryCondition="false" constant="false" fbc:charge="-1" fbc:chemicalFormula="C5H8NO3"/>
      <species id="M_4pasp_c" name="4_Phospho_L_aspartate" compartment="c0" hasOnlySubstanceUnits="false" boundaryCondition="false" constant="false" fbc:charge="-1" fbc:chemicalFormula="C4H7NO7P"/>
      <species id="M_ocdca_c" name="ocdca" compartment="c0" hasOnlySubstanceUnits="false" boundaryCondition="false" constant="false" fbc:charge="-1" fbc:chemicalFormula="C18H35O2"/>
      <species id="M_hexc_e" name="hexacosanoate" compartment="e0" hasOnlySubstanceUnits="false" boundaryCondition="false" constant="false" fbc:charge="-1" fbc:chemicalFormula="C26H51O2"/>
      <species id="M_13dpg_c" name="1_3_Bisphospho_D_glycerate" compartment="c0" hasOnlySubstanceUnits="false" boundaryCondition="false" constant="false" fbc:charge="-2" fbc:chemicalFormula="C3H6O10P2"/>
      <species id="M_nadh_p" name="NADH" compartment="z6" hasOnlySubstanceUnits="false" boundaryCondition="false" constant="false" fbc:charge="-2" fbc:chemicalFormula="C21H27N7O14P2"/>
      <species id="M_cer2_24_c" name="Ceramide_2_Phytosphingosine_n_C24_0" compartment="c0" hasOnlySubstanceUnits="false" boundaryCondition="false" constant="false" fbc:charge="0" fbc:chemicalFormula="C42H85NO4"/>
      <species id="M_g6p__45__B_c" name="beta_D_Glucose_6_phosphate" compartment="c0" hasOnlySubstanceUnits="false" boundaryCondition="false" constant="false" fbc:charge="-1" fbc:chemicalFormula="C6H12O9P"/>
      <species id="M_1agpc_SC_c" name="1_Acyl_sn_glycerol_3_phosphocholine__yeast_specific" compartment="c0" hasOnlySubstanceUnits="false" boundaryCondition="false" constant="false" fbc:charge="0" fbc:chemicalFormula="C2420H4922N100O700P100"/>
      <species id="M_3ohodcoa_p" name="3_Oxostearoyl_CoA" compartment="z6" hasOnlySubstanceUnits="false" boundaryCondition="false" constant="false" fbc:charge="-3" fbc:chemicalFormula="C39H65N7O18P3S"/>
      <species id="M_4mzym_int1_c" name="intermediate_methylzymosterol_I" compartment="c0" hasOnlySubstanceUnits="false" boundaryCondition="false" constant="false" fbc:charge="-1" fbc:chemicalFormula="C29H45O3"/>
      <species id="M_nadh_r" name="NADH" compartment="r0" hasOnlySubstanceUnits="false" boundaryCondition="false" constant="false" fbc:charge="-2" fbc:chemicalFormula="C21H27N7O14P2"/>
      <species id="M_itp_m" name="ITP" compartment="m0" hasOnlySubstanceUnits="false" boundaryCondition="false" constant="false" fbc:charge="-3" fbc:chemicalFormula="C10H12N4O14P3"/>
      <species id="M_3c4mop_m" name="2_isopropyl_3_oxosuccinate" compartment="m0" hasOnlySubstanceUnits="false" boundaryCondition="false" constant="false" fbc:charge="-2" fbc:chemicalFormula="C7H8O5"/>
      <species id="M_hdca_p" name="Palmitate" compartment="z6" hasOnlySubstanceUnits="false" boundaryCondition="false" constant="false" fbc:charge="-1" fbc:chemicalFormula="C16H31O2"/>
      <species id="M_nadh_m" name="NADH" compartment="m0" hasOnlySubstanceUnits="false" boundaryCondition="false" constant="false" fbc:charge="-2" fbc:chemicalFormula="C21H27N7O14P2"/>
      <species id="M_2mppal_c" name="2_methylpropanal" compartment="c0" hasOnlySubstanceUnits="false" boundaryCondition="false" constant="false" fbc:charge="0" fbc:chemicalFormula="C4H8O"/>
      <species id="M_2mppal_e" name="2_methylpropanal" compartment="e0" hasOnlySubstanceUnits="false" boundaryCondition="false" constant="false" fbc:charge="0" fbc:chemicalFormula="C4H8O"/>
      <species id="M_histd_c" name="L_Histidinol" compartment="c0" hasOnlySubstanceUnits="false" boundaryCondition="false" constant="false" fbc:charge="1" fbc:chemicalFormula="C6H12N3O"/>
      <species id="M_3c4mop_c" name="2_isopropyl_3_oxosuccinate" compartment="c0" hasOnlySubstanceUnits="false" boundaryCondition="false" constant="false" fbc:charge="-2" fbc:chemicalFormula="C7H8O5"/>
      <species id="M_13BDglcn_c" name="1_3_beta_Glucan" compartment="c0" hasOnlySubstanceUnits="false" boundaryCondition="false" constant="false" fbc:charge="0" fbc:chemicalFormula="C18H32O16"/>
      <species id="M_tre_e" name="TRHL" compartment="e0" hasOnlySubstanceUnits="false" boundaryCondition="false" constant="false" fbc:charge="0" fbc:chemicalFormula="C12H22O11"/>
      <species id="M_tre_c" name="TRHL" compartment="c0" hasOnlySubstanceUnits="false" boundaryCondition="false" constant="false" fbc:charge="0" fbc:chemicalFormula="C12H22O11"/>
      <species id="M_nadh_c" name="NADH" compartment="c0" hasOnlySubstanceUnits="false" boundaryCondition="false" constant="false" fbc:charge="-2" fbc:chemicalFormula="C21H27N7O14P2"/>
      <species id="M_succ_m" name="Succinate" compartment="m0" hasOnlySubstanceUnits="false" boundaryCondition="false" constant="false" fbc:charge="-2" fbc:chemicalFormula="C4H4O4"/>
      <species id="M_13BDglcn_e" name="1_3_beta_Glucan" compartment="e0" hasOnlySubstanceUnits="false" boundaryCondition="false" constant="false" fbc:charge="0" fbc:chemicalFormula="C18H32O16"/>
      <species id="M_ptdmeeta_SC_c" name="Phosphatidyl_N_methylethanolamine" compartment="c0" hasOnlySubstanceUnits="false" boundaryCondition="false" constant="false" fbc:charge="-1" fbc:chemicalFormula="C8H13NO8PR2"/>
      <species id="M_cdpchol_c" name="CDPcholine" compartment="c0" hasOnlySubstanceUnits="false" boundaryCondition="false" constant="false" fbc:charge="-1" fbc:chemicalFormula="C14H25N4O11P2"/>
      <species id="M_35cimp_c" name="3_5_Cyclic_IMP" compartment="c0" hasOnlySubstanceUnits="false" boundaryCondition="false" constant="false" fbc:charge="-1" fbc:chemicalFormula="C10H10N4O7P"/>
      <species id="M_urea_e" name="Urea" compartment="e0" hasOnlySubstanceUnits="false" boundaryCondition="false" constant="false" fbc:charge="0" fbc:chemicalFormula="CH4N2O"/>
      <species id="M_leu__45__L_v" name="L_Leucine" compartment="z7" hasOnlySubstanceUnits="false" boundaryCondition="false" constant="false" fbc:charge="0" fbc:chemicalFormula="C6H13NO2"/>
      <species id="M_aproa_c" name="3_Aminopropanal" compartment="c0" hasOnlySubstanceUnits="false" boundaryCondition="false" constant="false" fbc:charge="1" fbc:chemicalFormula="C3H8NO"/>
      <species id="M_duri_c" name="Deoxyuridine" compartment="c0" hasOnlySubstanceUnits="false" boundaryCondition="false" constant="false" fbc:charge="0" fbc:chemicalFormula="C9H12N2O5"/>
      <species id="M_hom__45__L_c" name="L_Homoserine" compartment="c0" hasOnlySubstanceUnits="false" boundaryCondition="false" constant="false" fbc:charge="0" fbc:chemicalFormula="C4H9NO3"/>
      <species id="M_L2aadp_c" name="L_2_Aminoadipate" compartment="c0" hasOnlySubstanceUnits="false" boundaryCondition="false" constant="false" fbc:charge="-1" fbc:chemicalFormula="C6H10NO4"/>
      <species id="M_leu__45__L_m" name="L_Leucine" compartment="m0" hasOnlySubstanceUnits="false" boundaryCondition="false" constant="false" fbc:charge="0" fbc:chemicalFormula="C6H13NO2"/>
      <species id="M_leutrna_c" name="L_Leucyl_tRNA" compartment="c0" hasOnlySubstanceUnits="false" boundaryCondition="false" constant="false" fbc:charge="1" fbc:chemicalFormula="C16H24N6O4R"/>
      <species id="M_12dgr_SC_c" name="1_2_Diacylglycerol__yeast_specific" compartment="c0" hasOnlySubstanceUnits="false" boundaryCondition="false" constant="false" fbc:charge="0" fbc:chemicalFormula="C5H6O5R2"/>
      <species id="M_sheme_c" name="Siroheme" compartment="c0" hasOnlySubstanceUnits="false" boundaryCondition="false" constant="false" fbc:charge="-8" fbc:chemicalFormula="C42H36FeN4O16"/>
      <species id="M_mi1456p_n" name="Inositol_1_4_5_6_tetrakisphosphate" compartment="z5" hasOnlySubstanceUnits="false" boundaryCondition="false" constant="false" fbc:charge="-4" fbc:chemicalFormula="C6H12O18P4"/>
      <species id="M_3ipmmest_c" name="3_isopropylmalate_methyl_ester" compartment="c0" hasOnlySubstanceUnits="false" boundaryCondition="false" constant="false" fbc:charge="-1" fbc:chemicalFormula="C8H13O5"/>
      <species id="M_urea_c" name="Urea" compartment="c0" hasOnlySubstanceUnits="false" boundaryCondition="false" constant="false" fbc:charge="0" fbc:chemicalFormula="CH4N2O"/>
      <species id="M_aprut_c" name="N_Acetylputrescine" compartment="c0" hasOnlySubstanceUnits="false" boundaryCondition="false" constant="false" fbc:charge="1" fbc:chemicalFormula="C6H15N2O"/>
      <species id="M_cer2_24_r" name="Ceramide_2_Phytosphingosine_n_C24_0" compartment="r0" hasOnlySubstanceUnits="false" boundaryCondition="false" constant="false" fbc:charge="0" fbc:chemicalFormula="C42H85NO4"/>
      <species id="M_dudp_n" name="dUDP" compartment="z5" hasOnlySubstanceUnits="false" boundaryCondition="false" constant="false" fbc:charge="-2" fbc:chemicalFormula="C9H12N2O11P2"/>
      <species id="M_gp4g_c" name="GppppG" compartment="c0" hasOnlySubstanceUnits="false" boundaryCondition="false" constant="false" fbc:charge="-4" fbc:chemicalFormula="C20H24N10O21P4"/>
      <species id="M_ahcys_m" name="S_Adenosyl_homocysteine" compartment="m0" hasOnlySubstanceUnits="false" boundaryCondition="false" constant="false" fbc:charge="0" fbc:chemicalFormula="C14H20N6O5S"/>
      <species id="M_3hph5mb_m" name="3_Hexaprenyl_4_hydroxy_5_methoxybenzoate" compartment="m0" hasOnlySubstanceUnits="false" boundaryCondition="false" constant="false" fbc:charge="-1" fbc:chemicalFormula="C38H55O4"/>
      <species id="M_dudp_c" name="dUDP" compartment="c0" hasOnlySubstanceUnits="false" boundaryCondition="false" constant="false" fbc:charge="-2" fbc:chemicalFormula="C9H12N2O11P2"/>
      <species id="M_dolmanp_r" name="Dolichyl_phosphate_D_mannose" compartment="r0" hasOnlySubstanceUnits="false" boundaryCondition="false" constant="false" fbc:charge="-1" fbc:chemicalFormula="C21H38O9P"/>
      <species id="M_M_6dg_c_c0" name="M_D_Gal_alpha_1_6D_Glucose_C12H22O11" compartment="c0" hasOnlySubstanceUnits="false" boundaryCondition="false" constant="false" fbc:charge="1"/>
      <species id="M_duri_e" name="Deoxyuridine" compartment="e0" hasOnlySubstanceUnits="false" boundaryCondition="false" constant="false" fbc:charge="0" fbc:chemicalFormula="C9H12N2O5"/>
      <species id="M_ura_c" name="Uracil" compartment="c0" hasOnlySubstanceUnits="false" boundaryCondition="false" constant="false" fbc:charge="0" fbc:chemicalFormula="C4H4N2O2"/>
      <species id="M_ahcys_c" name="S_Adenosyl_homocysteine" compartment="c0" hasOnlySubstanceUnits="false" boundaryCondition="false" constant="false" fbc:charge="0" fbc:chemicalFormula="C14H20N6O5S"/>
      <species id="M_acACP_c" name="Acetyl_ACP" compartment="c0" hasOnlySubstanceUnits="false" boundaryCondition="false" constant="false" fbc:charge="-1" fbc:chemicalFormula="C13H23N2O8PRS"/>
      <species id="M_leu__45__L_c" name="L_Leucine" compartment="c0" hasOnlySubstanceUnits="false" boundaryCondition="false" constant="false" fbc:charge="0" fbc:chemicalFormula="C6H13NO2"/>
      <species id="M_leu__45__L_e" name="L_Leucine" compartment="e0" hasOnlySubstanceUnits="false" boundaryCondition="false" constant="false" fbc:charge="0" fbc:chemicalFormula="C6H13NO2"/>
      <species id="M_4hglusa_m" name="L_4_Hydroxyglutamatesemialdehyde" compartment="m0" hasOnlySubstanceUnits="false" boundaryCondition="false" constant="false" fbc:charge="0" fbc:chemicalFormula="C5H9NO4"/>
      <species id="M_cer2_26_r" name="Ceramide_2_Phytosphingosine_n_C26_0" compartment="r0" hasOnlySubstanceUnits="false" boundaryCondition="false" constant="false" fbc:charge="0" fbc:chemicalFormula="C44H89NO4"/>
      <species id="M_cpd29673_c0" name="Nomega_L_Argininosuccinate" compartment="c0" hasOnlySubstanceUnits="false" boundaryCondition="false" constant="false" fbc:charge="1"/>
      <species id="M_ertascb__45__D_c" name="D_erythro_Ascorbate" compartment="c0" hasOnlySubstanceUnits="false" boundaryCondition="false" constant="false" fbc:charge="-1" fbc:chemicalFormula="C5H5O5"/>
      <species id="M_ura_e" name="Uracil" compartment="e0" hasOnlySubstanceUnits="false" boundaryCondition="false" constant="false" fbc:charge="0" fbc:chemicalFormula="C4H4N2O2"/>
      <species id="M_gln__45__L_c" name="L_Glutamine" compartment="c0" hasOnlySubstanceUnits="false" boundaryCondition="false" constant="false" fbc:charge="0" fbc:chemicalFormula="C5H10N2O3"/>
      <species id="M_gln__45__L_e" name="L_Glutamine" compartment="e0" hasOnlySubstanceUnits="false" boundaryCondition="false" constant="false" fbc:charge="0" fbc:chemicalFormula="C5H10N2O3"/>
      <species id="M_acon5m_c" name="E_3_carboxyl_2_pentenedioate_5_methyl_ester" compartment="c0" hasOnlySubstanceUnits="false" boundaryCondition="false" constant="false" fbc:charge="-2" fbc:chemicalFormula="C7H6O6"/>
      <species id="M_ipc326_SC_c" name="Inositol_phosphorylceramide__ceramide_3_26C__yeast_specific" compartment="c0" hasOnlySubstanceUnits="false" boundaryCondition="false" constant="false" fbc:charge="-1" fbc:chemicalFormula="C50H99NO13P"/>
      <species id="M_glntrna_c" name="Gln_tRNAGln" compartment="c0" hasOnlySubstanceUnits="false" boundaryCondition="false" constant="false" fbc:charge="1" fbc:chemicalFormula="C15H21N7O5R"/>
      <species id="M_g6p_r" name="D_glucose_6_phosphate" compartment="r0" hasOnlySubstanceUnits="false" boundaryCondition="false" constant="false" fbc:charge="-1" fbc:chemicalFormula="C6H12O9P"/>
      <species id="M_mannan_r" name="Mannan" compartment="r0" hasOnlySubstanceUnits="false" boundaryCondition="false" constant="false" fbc:charge="0" fbc:chemicalFormula="C18H32O16"/>
      <species id="M_hcys__45__L_p" name="Homocysteine" compartment="z6" hasOnlySubstanceUnits="false" boundaryCondition="false" constant="false" fbc:charge="0" fbc:chemicalFormula="C4H9NO2S"/>
      <species id="M_pap_p" name="Adenosine_3_5_bisphosphate" compartment="z6" hasOnlySubstanceUnits="false" boundaryCondition="false" constant="false" fbc:charge="-2" fbc:chemicalFormula="C10H13N5O10P2"/>
      <species id="M_mip2c324_SC_c" name="mannose_inositol_P2_ceramide__ceramide_3_24C__yeast_specific" compartment="c0" hasOnlySubstanceUnits="false" boundaryCondition="false" constant="false" fbc:charge="-2" fbc:chemicalFormula="C60H115NO26P2"/>
      <species id="M_ametam_c" name="S_Adenosylmethioninamine" compartment="c0" hasOnlySubstanceUnits="false" boundaryCondition="false" constant="false" fbc:charge="2" fbc:chemicalFormula="C14H24N6O3S"/>
      <species id="M_gln__45__L_v" name="L_Glutamine" compartment="z7" hasOnlySubstanceUnits="false" boundaryCondition="false" constant="false" fbc:charge="0" fbc:chemicalFormula="C5H10N2O3"/>
      <species id="M_iasp_c" name="Iminoaspartate" compartment="c0" hasOnlySubstanceUnits="false" boundaryCondition="false" constant="false" fbc:charge="-2" fbc:chemicalFormula="C4H3NO4"/>
      <species id="M_gln__45__L_n" name="L_Glutamine" compartment="z5" hasOnlySubstanceUnits="false" boundaryCondition="false" constant="false" fbc:charge="0" fbc:chemicalFormula="C5H10N2O3"/>
      <species id="M_tag6p__45__D_c" name="D_Tagatose_6_phosphate" compartment="c0" hasOnlySubstanceUnits="false" boundaryCondition="false" constant="false" fbc:charge="-1" fbc:chemicalFormula="C6H12O9P"/>
      <species id="M_methf_c" name="5_10_Methenyltetrahydrofolate" compartment="c0" hasOnlySubstanceUnits="false" boundaryCondition="false" constant="false" fbc:charge="-1" fbc:chemicalFormula="C20H20N7O6"/>
      <species id="M_pap_e" name="Adenosine_3_5_bisphosphate" compartment="e0" hasOnlySubstanceUnits="false" boundaryCondition="false" constant="false" fbc:charge="-2" fbc:chemicalFormula="C10H13N5O10P2"/>
      <species id="M_pap_c" name="Adenosine_3_5_bisphosphate" compartment="c0" hasOnlySubstanceUnits="false" boundaryCondition="false" constant="false" fbc:charge="-2" fbc:chemicalFormula="C10H13N5O10P2"/>
      <species id="M_1Dgali_c" name="Galactinol" compartment="c0" hasOnlySubstanceUnits="false" boundaryCondition="false" constant="false" fbc:charge="0" fbc:chemicalFormula="C12H22O11"/>
      <species id="M_pep_c" name="Phosphoenolpyruvate" compartment="c0" hasOnlySubstanceUnits="false" boundaryCondition="false" constant="false" fbc:charge="-2" fbc:chemicalFormula="C3H3O6P"/>
      <species id="M_gdpmann_g" name="GDP_mannose" compartment="g0" hasOnlySubstanceUnits="false" boundaryCondition="false" constant="false" fbc:charge="-2" fbc:chemicalFormula="C16H23N5O16P2"/>
      <species id="M_pap_m" name="Adenosine_3_5_bisphosphate" compartment="m0" hasOnlySubstanceUnits="false" boundaryCondition="false" constant="false" fbc:charge="-2" fbc:chemicalFormula="C10H13N5O10P2"/>
      <species id="M_25dthpp_c" name="2_5_diamino_6_ribitylamino_43H_pyrimidinone_5_phosphate" compartment="c0" hasOnlySubstanceUnits="false" boundaryCondition="false" constant="false" fbc:charge="-2" fbc:chemicalFormula="C9H16N5O8P"/>
      <species id="M_chol_e" name="Choline" compartment="e0" hasOnlySubstanceUnits="false" boundaryCondition="false" constant="false" fbc:charge="1" fbc:chemicalFormula="C5H14NO"/>
      <species id="M_glycogen_v" name="Glycogen" compartment="z7" hasOnlySubstanceUnits="false" boundaryCondition="false" constant="false" fbc:charge="0" fbc:chemicalFormula="C30H52O26"/>
      <species id="M_chol_c" name="Choline" compartment="c0" hasOnlySubstanceUnits="false" boundaryCondition="false" constant="false" fbc:charge="1" fbc:chemicalFormula="C5H14NO"/>
      <species id="M_gdpmann_c" name="GDP_mannose" compartment="c0" hasOnlySubstanceUnits="false" boundaryCondition="false" constant="false" fbc:charge="-2" fbc:chemicalFormula="C16H23N5O16P2"/>
      <species id="M_3mob_m" name="3_Methyl_2_oxobutanoate" compartment="m0" hasOnlySubstanceUnits="false" boundaryCondition="false" constant="false" fbc:charge="-1" fbc:chemicalFormula="C5H7O3"/>
      <species id="M_trptrna_m" name="L_Tryptophanyl_tRNATrp" compartment="m0" hasOnlySubstanceUnits="false" boundaryCondition="false" constant="false" fbc:charge="1" fbc:chemicalFormula="C21H23N7O4R"/>
      <species id="M_xu5p__45__D_c" name="D_Xylulose5_phosphate" compartment="c0" hasOnlySubstanceUnits="false" boundaryCondition="false" constant="false" fbc:charge="-1" fbc:chemicalFormula="C5H10O8P"/>
      <species id="M_hmbil_c" name="Hydroxymethylbilane" compartment="c0" hasOnlySubstanceUnits="false" boundaryCondition="false" constant="false" fbc:charge="-8" fbc:chemicalFormula="C40H38N4O17"/>
      <species id="M_glycogen_c" name="Glycogen" compartment="c0" hasOnlySubstanceUnits="false" boundaryCondition="false" constant="false" fbc:charge="0" fbc:chemicalFormula="C30H52O26"/>
      <species id="M_methf_m" name="5_10_Methenyltetrahydrofolate" compartment="m0" hasOnlySubstanceUnits="false" boundaryCondition="false" constant="false" fbc:charge="-1" fbc:chemicalFormula="C20H20N7O6"/>
      <species id="M_g6p_c" name="D_glucose_6_phosphate" compartment="c0" hasOnlySubstanceUnits="false" boundaryCondition="false" constant="false" fbc:charge="-1" fbc:chemicalFormula="C6H12O9P"/>
      <species id="M_trptrna_c" name="L_Tryptophanyl_tRNATrp" compartment="c0" hasOnlySubstanceUnits="false" boundaryCondition="false" constant="false" fbc:charge="1" fbc:chemicalFormula="C21H23N7O4R"/>
      <species id="M_pram_c" name="5_Phosphoribosylamine" compartment="c0" hasOnlySubstanceUnits="false" boundaryCondition="false" constant="false" fbc:charge="0" fbc:chemicalFormula="C5H12NO7P"/>
      <species id="M_pep_m" name="Phosphoenolpyruvate" compartment="m0" hasOnlySubstanceUnits="false" boundaryCondition="false" constant="false" fbc:charge="-2" fbc:chemicalFormula="C3H3O6P"/>
      <species id="M_cdpea_c" name="CDPethanolamine" compartment="c0" hasOnlySubstanceUnits="false" boundaryCondition="false" constant="false" fbc:charge="-1" fbc:chemicalFormula="C11H19N4O11P2"/>
      <species id="M_3mob_c" name="3_Methyl_2_oxobutanoate" compartment="c0" hasOnlySubstanceUnits="false" boundaryCondition="false" constant="false" fbc:charge="-1" fbc:chemicalFormula="C5H7O3"/>
      <species id="M_mannan_c" name="Mannan" compartment="c0" hasOnlySubstanceUnits="false" boundaryCondition="false" constant="false" fbc:charge="0" fbc:chemicalFormula="C18H32O16"/>
      <species id="M_4adcho_c" name="ADC" compartment="c0" hasOnlySubstanceUnits="false" boundaryCondition="false" constant="false" fbc:charge="-1" fbc:chemicalFormula="C10H10NO5"/>
      <species id="M_phetrna_m" name="L_Phenylalanyl_tRNAPhe" compartment="m0" hasOnlySubstanceUnits="false" boundaryCondition="false" constant="false" fbc:charge="1" fbc:chemicalFormula="C19H22N6O4R"/>
      <species id="M_ins_e" name="Inosine" compartment="e0" hasOnlySubstanceUnits="false" boundaryCondition="false" constant="false" fbc:charge="0" fbc:chemicalFormula="C10H12N4O5"/>
      <species id="M_ins_c" name="Inosine" compartment="c0" hasOnlySubstanceUnits="false" boundaryCondition="false" constant="false" fbc:charge="0" fbc:chemicalFormula="C10H12N4O5"/>
      <species id="M_mi1p__45__D_c" name="Inositol_1_phosphate" compartment="c0" hasOnlySubstanceUnits="false" boundaryCondition="false" constant="false" fbc:charge="-1" fbc:chemicalFormula="C6H12O9P"/>
      <species id="M_ddca_p" name="ddca" compartment="z6" hasOnlySubstanceUnits="false" boundaryCondition="false" constant="false" fbc:charge="-1" fbc:chemicalFormula="C12H23O2"/>
      <species id="M_dmlz_c" name="6_7_Dimethyl_8__1_D_ribityllumazine" compartment="c0" hasOnlySubstanceUnits="false" boundaryCondition="false" constant="false" fbc:charge="0" fbc:chemicalFormula="C13H18N4O6"/>
      <species id="M_fglut__45__S_c" name="S_Formylglutathione" compartment="c0" hasOnlySubstanceUnits="false" boundaryCondition="false" constant="false" fbc:charge="-1" fbc:chemicalFormula="C11H16N3O7S"/>
      <species id="M_pan4p_m" name="Phosphopantetheine" compartment="m0" hasOnlySubstanceUnits="false" boundaryCondition="false" constant="false" fbc:charge="-1" fbc:chemicalFormula="C11H22N2O7PS"/>
      <species id="M_phetrna_c" name="L_Phenylalanyl_tRNAPhe" compartment="c0" hasOnlySubstanceUnits="false" boundaryCondition="false" constant="false" fbc:charge="1" fbc:chemicalFormula="C19H22N6O4R"/>
      <species id="M_apep_c" name="Nalpha_Acetylpeptide" compartment="c0" hasOnlySubstanceUnits="false" boundaryCondition="false" constant="false" fbc:charge="-1" fbc:chemicalFormula="C6H7N2O4R2"/>
      <species id="M_pan4p_c" name="Phosphopantetheine" compartment="c0" hasOnlySubstanceUnits="false" boundaryCondition="false" constant="false" fbc:charge="-1" fbc:chemicalFormula="C11H22N2O7PS"/>
      <species id="M_mip2c224_SC_c" name="mannose_inositol_P2_ceramide__ceramide_2_24C__yeast_specific" compartment="c0" hasOnlySubstanceUnits="false" boundaryCondition="false" constant="false" fbc:charge="-2" fbc:chemicalFormula="C60H115NO25P2"/>
      <species id="M_leutrna_m" name="L_Leucyl_tRNA" compartment="m0" hasOnlySubstanceUnits="false" boundaryCondition="false" constant="false" fbc:charge="1" fbc:chemicalFormula="C16H24N6O4R"/>
      <species id="M_din_e" name="Deoxyinosine" compartment="e0" hasOnlySubstanceUnits="false" boundaryCondition="false" constant="false" fbc:charge="0" fbc:chemicalFormula="C10H12N4O4"/>
      <species id="M_ethamp_c" name="Phosphoethanolamine" compartment="c0" hasOnlySubstanceUnits="false" boundaryCondition="false" constant="false" fbc:charge="0" fbc:chemicalFormula="C2H8NO4P"/>
      <species id="M_din_c" name="Deoxyinosine" compartment="c0" hasOnlySubstanceUnits="false" boundaryCondition="false" constant="false" fbc:charge="0" fbc:chemicalFormula="C10H12N4O4"/>
      <species id="M_accoa_n" name="Acetyl_CoA" compartment="z5" hasOnlySubstanceUnits="false" boundaryCondition="false" constant="false" fbc:charge="-3" fbc:chemicalFormula="C23H35N7O17P3S"/>
      <species id="M_accoa_p" name="Acetyl_CoA" compartment="z6" hasOnlySubstanceUnits="false" boundaryCondition="false" constant="false" fbc:charge="-3" fbc:chemicalFormula="C23H35N7O17P3S"/>
      <species id="M_uacgala_c" name="UDP_N_acetyl_D_galactosamine" compartment="c0" hasOnlySubstanceUnits="false" boundaryCondition="false" constant="false" fbc:charge="-2" fbc:chemicalFormula="C17H25N3O17P2"/>
      <species id="M_2hp6mbq_m" name="2_Hexaprenyl_6_methoxy_1_4_benzoquinone" compartment="m0" hasOnlySubstanceUnits="false" boundaryCondition="false" constant="false" fbc:charge="0" fbc:chemicalFormula="C37H54O3"/>
      <species id="M_NPmehis_c" name="1_Methylhistidine" compartment="c0" hasOnlySubstanceUnits="false" boundaryCondition="false" constant="false" fbc:charge="0" fbc:chemicalFormula="C7H11N3O2"/>
      <species id="M_aps_c" name="APS" compartment="c0" hasOnlySubstanceUnits="false" boundaryCondition="false" constant="false" fbc:charge="-2" fbc:chemicalFormula="C10H12N5O10PS"/>
      <species id="M_ppbng_c" name="Porphobilinogen" compartment="c0" hasOnlySubstanceUnits="false" boundaryCondition="false" constant="false" fbc:charge="-1" fbc:chemicalFormula="C10H13N2O4"/>
      <species id="M_Nfortyr_c" name="N_Formyl_L_tyrosine" compartment="c0" hasOnlySubstanceUnits="false" boundaryCondition="false" constant="false" fbc:charge="-1" fbc:chemicalFormula="C10H10NO4"/>
      <species id="M_accoa_c" name="Acetyl_CoA" compartment="c0" hasOnlySubstanceUnits="false" boundaryCondition="false" constant="false" fbc:charge="-3" fbc:chemicalFormula="C23H35N7O17P3S"/>
      <species id="M_pan4p_p" name="Phosphopantetheine" compartment="z6" hasOnlySubstanceUnits="false" boundaryCondition="false" constant="false" fbc:charge="-1" fbc:chemicalFormula="C11H22N2O7PS"/>
      <species id="M_cer2_26_c" name="Ceramide_2_Phytosphingosine_n_C26_0" compartment="c0" hasOnlySubstanceUnits="false" boundaryCondition="false" constant="false" fbc:charge="0" fbc:chemicalFormula="C44H89NO4"/>
      <species id="M_accoa_m" name="Acetyl_CoA" compartment="m0" hasOnlySubstanceUnits="false" boundaryCondition="false" constant="false" fbc:charge="-3" fbc:chemicalFormula="C23H35N7O17P3S"/>
      <species id="M_5aprbu_c" name="5_Amino_6__5_phosphoribitylaminouracil" compartment="c0" hasOnlySubstanceUnits="false" boundaryCondition="false" constant="false" fbc:charge="-1" fbc:chemicalFormula="C9H16N4O9P"/>
      <species id="M_paps_c" name="3_phosphoadenylylsulfate" compartment="c0" hasOnlySubstanceUnits="false" boundaryCondition="false" constant="false" fbc:charge="-3" fbc:chemicalFormula="C10H12N5O13P2S"/>
      <species id="M_amet_m" name="S_Adenosyl_L_methionine" compartment="m0" hasOnlySubstanceUnits="false" boundaryCondition="false" constant="false" fbc:charge="1" fbc:chemicalFormula="C15H23N6O5S"/>
      <species id="M_M_cer2_26_c_c0" name="M_Ceramide_2___Sphinganinen_C260OH__C44H89NO4" compartment="c0" hasOnlySubstanceUnits="false" boundaryCondition="false" constant="false" fbc:charge="1"/>
      <species id="M_occoa_p" name="Octanoyl_CoA" compartment="z6" hasOnlySubstanceUnits="false" boundaryCondition="false" constant="false" fbc:charge="-3" fbc:chemicalFormula="C29H47N7O17P3S"/>
      <species id="M_anth_c" name="Anthranilate" compartment="c0" hasOnlySubstanceUnits="false" boundaryCondition="false" constant="false" fbc:charge="-1" fbc:chemicalFormula="C7H6NO2"/>
      <species id="M_asp__45__L_e" name="L_Aspartate" compartment="e0" hasOnlySubstanceUnits="false" boundaryCondition="false" constant="false" fbc:charge="-1" fbc:chemicalFormula="C4H6NO4"/>
      <species id="M_amet_e" name="S_Adenosyl_L_methionine" compartment="e0" hasOnlySubstanceUnits="false" boundaryCondition="false" constant="false" fbc:charge="1" fbc:chemicalFormula="C15H23N6O5S"/>
      <species id="M_asp__45__L_c" name="L_Aspartate" compartment="c0" hasOnlySubstanceUnits="false" boundaryCondition="false" constant="false" fbc:charge="-1" fbc:chemicalFormula="C4H6NO4"/>
      <species id="M_cpd29668_c0" name="4_1_D_Ribitylamino_5_aminouracil" compartment="c0" hasOnlySubstanceUnits="false" boundaryCondition="false" constant="false" fbc:charge="1"/>
      <species id="M_amet_c" name="S_Adenosyl_L_methionine" compartment="c0" hasOnlySubstanceUnits="false" boundaryCondition="false" constant="false" fbc:charge="1" fbc:chemicalFormula="C15H23N6O5S"/>
      <species id="M_so4_c" name="Sulfate" compartment="c0" hasOnlySubstanceUnits="false" boundaryCondition="false" constant="false" fbc:charge="-2" fbc:chemicalFormula="O4S"/>
      <species id="M_btamp_c" name="Biotinyl_5_AMP" compartment="c0" hasOnlySubstanceUnits="false" boundaryCondition="false" constant="false" fbc:charge="-1" fbc:chemicalFormula="C20H27N7O9PS"/>
      <species id="M_so4_e" name="Sulfate" compartment="e0" hasOnlySubstanceUnits="false" boundaryCondition="false" constant="false" fbc:charge="-2" fbc:chemicalFormula="O4S"/>
      <species id="M_galur_e" name="D_Galacturonate" compartment="e0" hasOnlySubstanceUnits="false" boundaryCondition="false" constant="false" fbc:charge="-1" fbc:chemicalFormula="C6H9O7"/>
      <species id="M_thf_m" name="Tetrahydrofolate" compartment="m0" hasOnlySubstanceUnits="false" boundaryCondition="false" constant="false" fbc:charge="-2" fbc:chemicalFormula="C19H21N7O6"/>
      <species id="M_cer1_26_c" name="Ceramide_1_Sphinganine_n_C26_0" compartment="c0" hasOnlySubstanceUnits="false" boundaryCondition="false" constant="false" fbc:charge="0" fbc:chemicalFormula="C44H89NO3"/>
      <species id="M_3hxccoa_p" name="S_3_Hydroxyhexacosyl_CoA" compartment="z6" hasOnlySubstanceUnits="false" boundaryCondition="false" constant="false" fbc:charge="-3" fbc:chemicalFormula="C47H83N7O18P3S"/>
      <species id="M_35cdamp_c" name="3_5_Cyclic_dAMP" compartment="c0" hasOnlySubstanceUnits="false" boundaryCondition="false" constant="false" fbc:charge="-1" fbc:chemicalFormula="C10H11N5O5P"/>
      <species id="M_thf_c" name="Tetrahydrofolate" compartment="c0" hasOnlySubstanceUnits="false" boundaryCondition="false" constant="false" fbc:charge="-2" fbc:chemicalFormula="C19H21N7O6"/>
      <species id="M_acgam6p_c" name="N_Acetyl_D_glucosamine_6_phosphate" compartment="c0" hasOnlySubstanceUnits="false" boundaryCondition="false" constant="false" fbc:charge="-1" fbc:chemicalFormula="C8H15NO9P"/>
      <species id="M_nac_e" name="Niacin" compartment="e0" hasOnlySubstanceUnits="false" boundaryCondition="false" constant="false" fbc:charge="-1" fbc:chemicalFormula="C6H4NO2"/>
      <species id="M_utp_c" name="UTP" compartment="c0" hasOnlySubstanceUnits="false" boundaryCondition="false" constant="false" fbc:charge="-3" fbc:chemicalFormula="C9H12N2O15P3"/>
      <species id="M_nac_c" name="Niacin" compartment="c0" hasOnlySubstanceUnits="false" boundaryCondition="false" constant="false" fbc:charge="-1" fbc:chemicalFormula="C6H4NO2"/>
      <species id="M_utp_m" name="UTP" compartment="m0" hasOnlySubstanceUnits="false" boundaryCondition="false" constant="false" fbc:charge="-3" fbc:chemicalFormula="C9H12N2O15P3"/>
      <species id="M_nac_m" name="Niacin" compartment="m0" hasOnlySubstanceUnits="false" boundaryCondition="false" constant="false" fbc:charge="-1" fbc:chemicalFormula="C6H4NO2"/>
      <species id="M_macchitppdol_g" name="Man_beta1_4GlcNAc_beta1_4GlcNAc_PP_Dol" compartment="g0" hasOnlySubstanceUnits="false" boundaryCondition="false" constant="false" fbc:charge="-2" fbc:chemicalFormula="C37H64N2O22P2"/>
      <species id="M_hxan_c" name="HYXN" compartment="c0" hasOnlySubstanceUnits="false" boundaryCondition="false" constant="false" fbc:charge="0" fbc:chemicalFormula="C5H4N4O"/>
      <species id="M_indpyr_c" name="Indolepyruvate" compartment="c0" hasOnlySubstanceUnits="false" boundaryCondition="false" constant="false" fbc:charge="-1" fbc:chemicalFormula="C11H8NO3"/>
      <species id="M_cer1_26_r" name="Ceramide_1_Sphinganine_n_C26_0" compartment="r0" hasOnlySubstanceUnits="false" boundaryCondition="false" constant="false" fbc:charge="0" fbc:chemicalFormula="C44H89NO3"/>
      <species id="M_hxan_e" name="HYXN" compartment="e0" hasOnlySubstanceUnits="false" boundaryCondition="false" constant="false" fbc:charge="0" fbc:chemicalFormula="C5H4N4O"/>
      <species id="M_dann_e" name="7_8_Diaminononanoate" compartment="e0" hasOnlySubstanceUnits="false" boundaryCondition="false" constant="false" fbc:charge="1" fbc:chemicalFormula="C9H21N2O2"/>
      <species id="M_occoa_c" name="Octanoyl_CoA" compartment="c0" hasOnlySubstanceUnits="false" boundaryCondition="false" constant="false" fbc:charge="-3" fbc:chemicalFormula="C29H47N7O17P3S"/>
      <species id="M_alatrna_c" name="L_Alanyl_tRNA" compartment="c0" hasOnlySubstanceUnits="false" boundaryCondition="false" constant="false" fbc:charge="1" fbc:chemicalFormula="C13H18N6O4R"/>
      <species id="M_glyc3p_c" name="Glycerol_3_phosphate" compartment="c0" hasOnlySubstanceUnits="false" boundaryCondition="false" constant="false" fbc:charge="-1" fbc:chemicalFormula="C3H8O6P"/>
      <species id="M_dnad_n" name="Deamido_NAD" compartment="z5" hasOnlySubstanceUnits="false" boundaryCondition="false" constant="false" fbc:charge="-2" fbc:chemicalFormula="C21H24N6O15P2"/>
      <species id="M_dann_c" name="7_8_Diaminononanoate" compartment="c0" hasOnlySubstanceUnits="false" boundaryCondition="false" constant="false" fbc:charge="1" fbc:chemicalFormula="C9H21N2O2"/>
      <species id="M_dnad_m" name="Deamido_NAD" compartment="m0" hasOnlySubstanceUnits="false" boundaryCondition="false" constant="false" fbc:charge="-2" fbc:chemicalFormula="C21H24N6O15P2"/>
      <species id="M_dnad_c" name="Deamido_NAD" compartment="c0" hasOnlySubstanceUnits="false" boundaryCondition="false" constant="false" fbc:charge="-2" fbc:chemicalFormula="C21H24N6O15P2"/>
      <species id="M_glyc3p_m" name="Glycerol_3_phosphate" compartment="m0" hasOnlySubstanceUnits="false" boundaryCondition="false" constant="false" fbc:charge="-1" fbc:chemicalFormula="C3H8O6P"/>
      <species id="M_dolichol_c" name="Dolichol" compartment="c0" hasOnlySubstanceUnits="false" boundaryCondition="false" constant="false" fbc:charge="0" fbc:chemicalFormula="C15H28O"/>
      <species id="M_prfp_c" name="phosphoribosylformiminoaicar_phosphate" compartment="c0" hasOnlySubstanceUnits="false" boundaryCondition="false" constant="false" fbc:charge="-2" fbc:chemicalFormula="C15H23N5O15P2"/>
      <species id="M_akg_p" name="2_Oxoglutarate" compartment="z6" hasOnlySubstanceUnits="false" boundaryCondition="false" constant="false" fbc:charge="-2" fbc:chemicalFormula="C5H4O5"/>
      <species id="M_sbt__45__D_e" name="Sorbitol" compartment="e0" hasOnlySubstanceUnits="false" boundaryCondition="false" constant="false" fbc:charge="0" fbc:chemicalFormula="C6H14O6"/>
      <species id="M_sbt__45__D_c" name="Sorbitol" compartment="c0" hasOnlySubstanceUnits="false" boundaryCondition="false" constant="false" fbc:charge="0" fbc:chemicalFormula="C6H14O6"/>
      <species id="M_sucr_e" name="Sucrose" compartment="e0" hasOnlySubstanceUnits="false" boundaryCondition="false" constant="false" fbc:charge="0" fbc:chemicalFormula="C12H22O11"/>
      <species id="M_td2coa_p" name="2E_Tetradecenoyl_CoA" compartment="z6" hasOnlySubstanceUnits="false" boundaryCondition="false" constant="false" fbc:charge="-3" fbc:chemicalFormula="C35H57N7O17P3S"/>
      <species id="M_cpd19016_c0" name="Ornithine" compartment="c0" hasOnlySubstanceUnits="false" boundaryCondition="false" constant="false" fbc:charge="1"/>
      <species id="M_cpd19016_e0" name="Ornithine" compartment="e0" hasOnlySubstanceUnits="false" boundaryCondition="false" constant="false" fbc:charge="1"/>
      <species id="M_sucr_c" name="Sucrose" compartment="c0" hasOnlySubstanceUnits="false" boundaryCondition="false" constant="false" fbc:charge="0" fbc:chemicalFormula="C12H22O11"/>
      <species id="M_M_ocdcaACP_m_m0" name="M_Octadecanoyl_ACP__n_C180ACP__C29H55N2O8PRS" compartment="m0" hasOnlySubstanceUnits="false" boundaryCondition="false" constant="false" fbc:charge="1"/>
      <species id="M_cpd19016_m0" name="Ornithine" compartment="m0" hasOnlySubstanceUnits="false" boundaryCondition="false" constant="false" fbc:charge="1"/>
      <species id="M_acACP_m" name="Acetyl_ACP" compartment="m0" hasOnlySubstanceUnits="false" boundaryCondition="false" constant="false" fbc:charge="-1" fbc:chemicalFormula="C13H23N2O8PRS"/>
      <species id="M_pre2_c" name="Precorrin_2" compartment="c0" hasOnlySubstanceUnits="false" boundaryCondition="false" constant="false" fbc:charge="-8" fbc:chemicalFormula="C42H40N4O16"/>
      <species id="M_ocdcea_e" name="octadecenoate" compartment="e0" hasOnlySubstanceUnits="false" boundaryCondition="false" constant="false" fbc:charge="-1" fbc:chemicalFormula="C18H33O2"/>
      <species id="M_M_ocdcaACP_c_c0" name="M_Octadecanoyl_ACP__n_C180ACP__C29H55N2O8PRS" compartment="c0" hasOnlySubstanceUnits="false" boundaryCondition="false" constant="false" fbc:charge="1"/>
      <species id="M_ocdcea_c" name="octadecenoate" compartment="c0" hasOnlySubstanceUnits="false" boundaryCondition="false" constant="false" fbc:charge="-1" fbc:chemicalFormula="C18H33O2"/>
      <species id="M_2mcit_m" name="2_Methylcitrate" compartment="m0" hasOnlySubstanceUnits="false" boundaryCondition="false" constant="false" fbc:charge="-3" fbc:chemicalFormula="C7H7O7"/>
      <species id="M_4hthr_c" name="4_Hydroxy_L_threonine" compartment="c0" hasOnlySubstanceUnits="false" boundaryCondition="false" constant="false" fbc:charge="0" fbc:chemicalFormula="C4H9NO4"/>
      <species id="M_histrna_m" name="L_Histidyl_tRNAHis" compartment="m0" hasOnlySubstanceUnits="false" boundaryCondition="false" constant="false" fbc:charge="1" fbc:chemicalFormula="C16H20N8O4R"/>
      <species id="M_xyl__45__D_e" name="Xylose" compartment="e0" hasOnlySubstanceUnits="false" boundaryCondition="false" constant="false" fbc:charge="0" fbc:chemicalFormula="C5H10O5"/>
      <species id="M_xyl__45__D_c" name="Xylose" compartment="c0" hasOnlySubstanceUnits="false" boundaryCondition="false" constant="false" fbc:charge="0" fbc:chemicalFormula="C5H10O5"/>
      <species id="M_dca_p" name="Decanoate" compartment="z6" hasOnlySubstanceUnits="false" boundaryCondition="false" constant="false" fbc:charge="-1" fbc:chemicalFormula="C10H19O2"/>
      <species id="M_histrna_c" name="L_Histidyl_tRNAHis" compartment="c0" hasOnlySubstanceUnits="false" boundaryCondition="false" constant="false" fbc:charge="1" fbc:chemicalFormula="C16H20N8O4R"/>
      <species id="M_cdlp_m" name="Cardiolipin" compartment="m0" hasOnlySubstanceUnits="false" boundaryCondition="false" constant="false" fbc:charge="-2" fbc:chemicalFormula="C13H16O17P2R4"/>
      <species id="M_chitos_c" name="Chitosan" compartment="c0" hasOnlySubstanceUnits="false" boundaryCondition="false" constant="false" fbc:charge="3" fbc:chemicalFormula="C18H38N3O13"/>
      <species id="M_ala__45__B_c" name="beta_Alanine" compartment="c0" hasOnlySubstanceUnits="false" boundaryCondition="false" constant="false" fbc:charge="0" fbc:chemicalFormula="C3H7NO2"/>
      <species id="M_dca_e" name="Decanoate" compartment="e0" hasOnlySubstanceUnits="false" boundaryCondition="false" constant="false" fbc:charge="-1" fbc:chemicalFormula="C10H19O2"/>
      <species id="M_dca_c" name="Decanoate" compartment="c0" hasOnlySubstanceUnits="false" boundaryCondition="false" constant="false" fbc:charge="-1" fbc:chemicalFormula="C10H19O2"/>
      <species id="M_ocdycacoa_p" name="Octadecynoyl_CoA" compartment="z6" hasOnlySubstanceUnits="false" boundaryCondition="false" constant="false" fbc:charge="-3" fbc:chemicalFormula="C39H63N7O17P3S"/>
      <species id="M_ipc224_SC_c" name="Inositol_phosphorylceramide__ceramide_2_24C__yeast_specific" compartment="c0" hasOnlySubstanceUnits="false" boundaryCondition="false" constant="false" fbc:charge="-1" fbc:chemicalFormula="C48H95NO12P"/>
      <species id="M_fpram_c" name="5_Phosphoribosylformylglycinamidine" compartment="c0" hasOnlySubstanceUnits="false" boundaryCondition="false" constant="false" fbc:charge="0" fbc:chemicalFormula="C8H16N3O8P"/>
      <species id="M_3mbald_m" name="3_Methylbutanal" compartment="m0" hasOnlySubstanceUnits="false" boundaryCondition="false" constant="false" fbc:charge="0" fbc:chemicalFormula="C5H10O"/>
      <species id="M_lgt__45__S_c" name="R_S_Lactoylglutathione" compartment="c0" hasOnlySubstanceUnits="false" boundaryCondition="false" constant="false" fbc:charge="-1" fbc:chemicalFormula="C13H20N3O8S"/>
      <species id="M_M_ptd1ino_SC_c_c0" name="M_phosphatidyl_1D_myo_inositol__yeast_specific_C4140H7644O1300P100" compartment="c0" hasOnlySubstanceUnits="false" boundaryCondition="false" constant="false" fbc:charge="1"/>
      <species id="M_iamac_c" name="Isoamyl_acetate" compartment="c0" hasOnlySubstanceUnits="false" boundaryCondition="false" constant="false" fbc:charge="0" fbc:chemicalFormula="C7H14O2"/>
      <species id="M_M_ptd1ino_SC_e_e0" name="M_phosphatidyl_1D_myo_inositol__yeast_specific_C4140H7644O1300P100" compartment="e0" hasOnlySubstanceUnits="false" boundaryCondition="false" constant="false" fbc:charge="1"/>
      <species id="M_iamac_e" name="Isoamyl_acetate" compartment="e0" hasOnlySubstanceUnits="false" boundaryCondition="false" constant="false" fbc:charge="0" fbc:chemicalFormula="C7H14O2"/>
      <species id="M_3mbald_e" name="3_Methylbutanal" compartment="e0" hasOnlySubstanceUnits="false" boundaryCondition="false" constant="false" fbc:charge="0" fbc:chemicalFormula="C5H10O"/>
      <species id="M_udp_c" name="UDP" compartment="c0" hasOnlySubstanceUnits="false" boundaryCondition="false" constant="false" fbc:charge="-2" fbc:chemicalFormula="C9H12N2O12P2"/>
      <species id="M_M_ptd1ino_SC_n_z5" name="M_phosphatidyl_1D_myo_inositol__yeast_specific_C4140H7644O1300P100" compartment="z5" hasOnlySubstanceUnits="false" boundaryCondition="false" constant="false" fbc:charge="1"/>
      <species id="M_ocdycacoa_c" name="Octadecynoyl_CoA" compartment="c0" hasOnlySubstanceUnits="false" boundaryCondition="false" constant="false" fbc:charge="-3" fbc:chemicalFormula="C39H63N7O17P3S"/>
      <species id="M_pser__45__L_c" name="phosphoserine" compartment="c0" hasOnlySubstanceUnits="false" boundaryCondition="false" constant="false" fbc:charge="-1" fbc:chemicalFormula="C3H7NO6P"/>
      <species id="M_3mbald_c" name="3_Methylbutanal" compartment="c0" hasOnlySubstanceUnits="false" boundaryCondition="false" constant="false" fbc:charge="0" fbc:chemicalFormula="C5H10O"/>
      <species id="M_triglyc_SC_c" name="Triglyceride" compartment="c0" hasOnlySubstanceUnits="false" boundaryCondition="false" constant="false" fbc:charge="0" fbc:chemicalFormula="C6H5O6R3"/>
      <species id="M_udp_n" name="UDP" compartment="z5" hasOnlySubstanceUnits="false" boundaryCondition="false" constant="false" fbc:charge="-2" fbc:chemicalFormula="C9H12N2O12P2"/>
      <species id="M_hdca_e" name="Palmitate" compartment="e0" hasOnlySubstanceUnits="false" boundaryCondition="false" constant="false" fbc:charge="-1" fbc:chemicalFormula="C16H31O2"/>
      <species id="M_nmn_c" name="Nicotinamide_ribonucleotide" compartment="c0" hasOnlySubstanceUnits="false" boundaryCondition="false" constant="false" fbc:charge="0" fbc:chemicalFormula="C11H15N2O8P"/>
      <species id="M_fru_e" name="D_Fructose" compartment="e0" hasOnlySubstanceUnits="false" boundaryCondition="false" constant="false" fbc:charge="0" fbc:chemicalFormula="C6H12O6"/>
      <species id="M_4abut_c" name="GABA" compartment="c0" hasOnlySubstanceUnits="false" boundaryCondition="false" constant="false" fbc:charge="0" fbc:chemicalFormula="C4H9NO2"/>
      <species id="M_hdca_c" name="Palmitate" compartment="c0" hasOnlySubstanceUnits="false" boundaryCondition="false" constant="false" fbc:charge="-1" fbc:chemicalFormula="C16H31O2"/>
      <species id="M_nmn_e" name="Nicotinamide_ribonucleotide" compartment="e0" hasOnlySubstanceUnits="false" boundaryCondition="false" constant="false" fbc:charge="0" fbc:chemicalFormula="C11H15N2O8P"/>
      <species id="M_fru_c" name="D_Fructose" compartment="c0" hasOnlySubstanceUnits="false" boundaryCondition="false" constant="false" fbc:charge="0" fbc:chemicalFormula="C6H12O6"/>
      <species id="M_tchola_c" name="Taurocholate" compartment="c0" hasOnlySubstanceUnits="false" boundaryCondition="false" constant="false" fbc:charge="-1" fbc:chemicalFormula="C26H44NO7S"/>
      <species id="M_dgtp_c" name="dGTP" compartment="c0" hasOnlySubstanceUnits="false" boundaryCondition="false" constant="false" fbc:charge="-3" fbc:chemicalFormula="C10H13N5O13P3"/>
      <species id="M_nmn_m" name="Nicotinamide_ribonucleotide" compartment="m0" hasOnlySubstanceUnits="false" boundaryCondition="false" constant="false" fbc:charge="0" fbc:chemicalFormula="C11H15N2O8P"/>
      <species id="M_akg_c" name="2_Oxoglutarate" compartment="c0" hasOnlySubstanceUnits="false" boundaryCondition="false" constant="false" fbc:charge="-2" fbc:chemicalFormula="C5H4O5"/>
      <species id="M_4abut_e" name="GABA" compartment="e0" hasOnlySubstanceUnits="false" boundaryCondition="false" constant="false" fbc:charge="0" fbc:chemicalFormula="C4H9NO2"/>
      <species id="M_akg_e" name="2_Oxoglutarate" compartment="e0" hasOnlySubstanceUnits="false" boundaryCondition="false" constant="false" fbc:charge="-2" fbc:chemicalFormula="C5H4O5"/>
      <species id="M_4abut_m" name="GABA" compartment="m0" hasOnlySubstanceUnits="false" boundaryCondition="false" constant="false" fbc:charge="0" fbc:chemicalFormula="C4H9NO2"/>
      <species id="M_nmn_p" name="Nicotinamide_ribonucleotide" compartment="z6" hasOnlySubstanceUnits="false" boundaryCondition="false" constant="false" fbc:charge="0" fbc:chemicalFormula="C11H15N2O8P"/>
      <species id="M_ddca_c" name="ddca" compartment="c0" hasOnlySubstanceUnits="false" boundaryCondition="false" constant="false" fbc:charge="-1" fbc:chemicalFormula="C12H23O2"/>
      <species id="M_lgt__45__S_m" name="R_S_Lactoylglutathione" compartment="m0" hasOnlySubstanceUnits="false" boundaryCondition="false" constant="false" fbc:charge="-1" fbc:chemicalFormula="C13H20N3O8S"/>
      <species id="M_ddca_e" name="ddca" compartment="e0" hasOnlySubstanceUnits="false" boundaryCondition="false" constant="false" fbc:charge="-1" fbc:chemicalFormula="C12H23O2"/>
      <species id="M_akg_m" name="2_Oxoglutarate" compartment="m0" hasOnlySubstanceUnits="false" boundaryCondition="false" constant="false" fbc:charge="-2" fbc:chemicalFormula="C5H4O5"/>
      <species id="M_tchola_v" name="Taurocholate" compartment="z7" hasOnlySubstanceUnits="false" boundaryCondition="false" constant="false" fbc:charge="-1" fbc:chemicalFormula="C26H44NO7S"/>
      <species id="M_akg_n" name="2_Oxoglutarate" compartment="z5" hasOnlySubstanceUnits="false" boundaryCondition="false" constant="false" fbc:charge="-2" fbc:chemicalFormula="C5H4O5"/>
      <species id="M_sphgn_r" name="Sphinganine" compartment="r0" hasOnlySubstanceUnits="false" boundaryCondition="false" constant="false" fbc:charge="1" fbc:chemicalFormula="C18H40NO2"/>
      <species id="M_malACP_c" name="Malonyl_acyl_carrierprotein_" compartment="c0" hasOnlySubstanceUnits="false" boundaryCondition="false" constant="false" fbc:charge="-2" fbc:chemicalFormula="C14H22N2O10PRS"/>
      <species id="M_1pyr5c_c" name="1_Pyrroline_5_carboxylate" compartment="c0" hasOnlySubstanceUnits="false" boundaryCondition="false" constant="false" fbc:charge="-1" fbc:chemicalFormula="C5H6NO2"/>
      <species id="M_5mthf_c" name="5_Methyltetrahydrofolate" compartment="c0" hasOnlySubstanceUnits="false" boundaryCondition="false" constant="false" fbc:charge="-2" fbc:chemicalFormula="C20H23N7O6"/>
      <species id="M_fmn_m" name="FMN" compartment="m0" hasOnlySubstanceUnits="false" boundaryCondition="false" constant="false" fbc:charge="-1" fbc:chemicalFormula="C17H20N4O9P"/>
      <species id="M_udpg_c" name="UDP_glucose" compartment="c0" hasOnlySubstanceUnits="false" boundaryCondition="false" constant="false" fbc:charge="-2" fbc:chemicalFormula="C15H22N2O17P2"/>
      <species id="M_psphings_r" name="Phytosphingosine" compartment="r0" hasOnlySubstanceUnits="false" boundaryCondition="false" constant="false" fbc:charge="1" fbc:chemicalFormula="C18H40NO3"/>
      <species id="M_2oxoadp_m" name="2_Oxoadipate" compartment="m0" hasOnlySubstanceUnits="false" boundaryCondition="false" constant="false" fbc:charge="-2" fbc:chemicalFormula="C6H6O5"/>
      <species id="M_pro__45__L_m" name="L_Proline" compartment="m0" hasOnlySubstanceUnits="false" boundaryCondition="false" constant="false" fbc:charge="-1" fbc:chemicalFormula="C5H8NO2"/>
      <species id="M_pnto__45__R_e" name="PAN" compartment="e0" hasOnlySubstanceUnits="false" boundaryCondition="false" constant="false" fbc:charge="-1" fbc:chemicalFormula="C9H16NO5"/>
      <species id="M_2kmb_c" name="4_methylthio_2_oxobutyrate" compartment="c0" hasOnlySubstanceUnits="false" boundaryCondition="false" constant="false" fbc:charge="-1" fbc:chemicalFormula="C5H7O3S"/>
      <species id="M_btd__45__RR_e" name="BDOH" compartment="e0" hasOnlySubstanceUnits="false" boundaryCondition="false" constant="false" fbc:charge="0" fbc:chemicalFormula="C4H10O2"/>
      <species id="M_2oxoadp_c" name="2_Oxoadipate" compartment="c0" hasOnlySubstanceUnits="false" boundaryCondition="false" constant="false" fbc:charge="-2" fbc:chemicalFormula="C6H6O5"/>
      <species id="M_35cgmp_c" name="cGMP" compartment="c0" hasOnlySubstanceUnits="false" boundaryCondition="false" constant="false" fbc:charge="-1" fbc:chemicalFormula="C10H11N5O7P"/>
      <species id="M_gthrd_c" name="GSH" compartment="c0" hasOnlySubstanceUnits="false" boundaryCondition="false" constant="false" fbc:charge="-1" fbc:chemicalFormula="C10H16N3O6S"/>
      <species id="M_pro__45__L_c" name="L_Proline" compartment="c0" hasOnlySubstanceUnits="false" boundaryCondition="false" constant="false" fbc:charge="-1" fbc:chemicalFormula="C5H8NO2"/>
      <species id="M_2ippm_c" name="2_Isopropylmaleate" compartment="c0" hasOnlySubstanceUnits="false" boundaryCondition="false" constant="false" fbc:charge="-2" fbc:chemicalFormula="C7H8O4"/>
      <species id="M_ggl_c" name="Galactosylglycerol" compartment="c0" hasOnlySubstanceUnits="false" boundaryCondition="false" constant="false" fbc:charge="0" fbc:chemicalFormula="C9H18O8"/>
      <species id="M_sphgn_c" name="Sphinganine" compartment="c0" hasOnlySubstanceUnits="false" boundaryCondition="false" constant="false" fbc:charge="1" fbc:chemicalFormula="C18H40NO2"/>
      <species id="M_pro__45__L_e" name="L_Proline" compartment="e0" hasOnlySubstanceUnits="false" boundaryCondition="false" constant="false" fbc:charge="-1" fbc:chemicalFormula="C5H8NO2"/>
      <species id="M_pnto__45__R_c" name="PAN" compartment="c0" hasOnlySubstanceUnits="false" boundaryCondition="false" constant="false" fbc:charge="-1" fbc:chemicalFormula="C9H16NO5"/>
      <species id="M_btd__45__RR_c" name="BDOH" compartment="c0" hasOnlySubstanceUnits="false" boundaryCondition="false" constant="false" fbc:charge="0" fbc:chemicalFormula="C4H10O2"/>
      <species id="M_malACP_m" name="Malonyl_acyl_carrierprotein_" compartment="m0" hasOnlySubstanceUnits="false" boundaryCondition="false" constant="false" fbc:charge="-2" fbc:chemicalFormula="C14H22N2O10PRS"/>
      <species id="M_psphings_c" name="Phytosphingosine" compartment="c0" hasOnlySubstanceUnits="false" boundaryCondition="false" constant="false" fbc:charge="1" fbc:chemicalFormula="C18H40NO3"/>
      <species id="M_ncam_m" name="Nicotinamide" compartment="m0" hasOnlySubstanceUnits="false" boundaryCondition="false" constant="false" fbc:charge="0" fbc:chemicalFormula="C6H6N2O"/>
      <species id="M_inoshp_c" name="Phytate" compartment="c0" hasOnlySubstanceUnits="false" boundaryCondition="false" constant="false" fbc:charge="-6" fbc:chemicalFormula="C6H12O24P6"/>
      <species id="M_cpd19042_z6" name="L_erythro_4_Hydroxyglutamate" compartment="z6" hasOnlySubstanceUnits="false" boundaryCondition="false" constant="false" fbc:charge="1"/>
      <species id="M_air_c" name="AIR" compartment="c0" hasOnlySubstanceUnits="false" boundaryCondition="false" constant="false" fbc:charge="0" fbc:chemicalFormula="C8H14N3O7P"/>
      <species id="M_ctp_m" name="CTP" compartment="m0" hasOnlySubstanceUnits="false" boundaryCondition="false" constant="false" fbc:charge="-3" fbc:chemicalFormula="C9H13N3O14P3"/>
      <species id="M_sprm_e" name="Spermine" compartment="e0" hasOnlySubstanceUnits="false" boundaryCondition="false" constant="false" fbc:charge="4" fbc:chemicalFormula="C10H30N4"/>
      <species id="M_cpd29676_c0" name="Dihydroneopterin_monophosphate" compartment="c0" hasOnlySubstanceUnits="false" boundaryCondition="false" constant="false" fbc:charge="1"/>
      <species id="M_cpd19042_m0" name="L_erythro_4_Hydroxyglutamate" compartment="m0" hasOnlySubstanceUnits="false" boundaryCondition="false" constant="false" fbc:charge="1"/>
      <species id="M_dgdp_c" name="dGDP" compartment="c0" hasOnlySubstanceUnits="false" boundaryCondition="false" constant="false" fbc:charge="-2" fbc:chemicalFormula="C10H13N5O10P2"/>
      <species id="M_glu5p_c" name="L_Glutamyl_5_phosphate" compartment="c0" hasOnlySubstanceUnits="false" boundaryCondition="false" constant="false" fbc:charge="-1" fbc:chemicalFormula="C5H9NO7P"/>
      <species id="M_4gudbd_c" name="4_Guanidinobutanamide" compartment="c0" hasOnlySubstanceUnits="false" boundaryCondition="false" constant="false" fbc:charge="1" fbc:chemicalFormula="C5H13N4O"/>
      <species id="M_ctp_c" name="CTP" compartment="c0" hasOnlySubstanceUnits="false" boundaryCondition="false" constant="false" fbc:charge="-3" fbc:chemicalFormula="C9H13N3O14P3"/>
      <species id="M_cpd19042_c0" name="L_erythro_4_Hydroxyglutamate" compartment="c0" hasOnlySubstanceUnits="false" boundaryCondition="false" constant="false" fbc:charge="1"/>
      <species id="M_dgmp_c" name="dGMP" compartment="c0" hasOnlySubstanceUnits="false" boundaryCondition="false" constant="false" fbc:charge="-1" fbc:chemicalFormula="C10H13N5O7P"/>
      <species id="M_2hp6mp_m" name="2_Hexaprenyl_6_methoxyphenol" compartment="m0" hasOnlySubstanceUnits="false" boundaryCondition="false" constant="false" fbc:charge="0" fbc:chemicalFormula="C37H56O2"/>
      <species id="M_sprm_c" name="Spermine" compartment="c0" hasOnlySubstanceUnits="false" boundaryCondition="false" constant="false" fbc:charge="4" fbc:chemicalFormula="C10H30N4"/>
      <species id="M_1pyr5c_m" name="1_Pyrroline_5_carboxylate" compartment="m0" hasOnlySubstanceUnits="false" boundaryCondition="false" constant="false" fbc:charge="-1" fbc:chemicalFormula="C5H6NO2"/>
      <species id="M_3pg_c" name="3_Phosphoglycerate" compartment="c0" hasOnlySubstanceUnits="false" boundaryCondition="false" constant="false" fbc:charge="-2" fbc:chemicalFormula="C3H5O7P"/>
      <species id="M_4gubut_c" name="4_Guanidinobutanoate" compartment="c0" hasOnlySubstanceUnits="false" boundaryCondition="false" constant="false" fbc:charge="0" fbc:chemicalFormula="C5H11N3O2"/>
      <species id="M_dgdp_n" name="dGDP" compartment="z5" hasOnlySubstanceUnits="false" boundaryCondition="false" constant="false" fbc:charge="-2" fbc:chemicalFormula="C10H13N5O10P2"/>
      <species id="M_thym_c" name="Thymine" compartment="c0" hasOnlySubstanceUnits="false" boundaryCondition="false" constant="false" fbc:charge="0" fbc:chemicalFormula="C5H6N2O2"/>
      <species id="M_epistest_SC_e" name="episterol_ester__yeast_specific" compartment="e0" hasOnlySubstanceUnits="false" boundaryCondition="false" constant="false" fbc:charge="0" fbc:chemicalFormula="C1695H2995O101"/>
      <species id="M_r1p_c" name="Ribose_1_phosphate" compartment="c0" hasOnlySubstanceUnits="false" boundaryCondition="false" constant="false" fbc:charge="-1" fbc:chemicalFormula="C5H10O8P"/>
      <species id="M_acg5sa_m" name="2_Acetamido_5_oxopentanoate" compartment="m0" hasOnlySubstanceUnits="false" boundaryCondition="false" constant="false" fbc:charge="-1" fbc:chemicalFormula="C7H10NO4"/>
      <species id="M_octa_c" name="octanoate" compartment="c0" hasOnlySubstanceUnits="false" boundaryCondition="false" constant="false" fbc:charge="-1" fbc:chemicalFormula="C8H15O2"/>
      <species id="M_2cpr5p_c" name="1_2_carboxyphenylamino_1_deoxyribulose_5_phosphate" compartment="c0" hasOnlySubstanceUnits="false" boundaryCondition="false" constant="false" fbc:charge="-2" fbc:chemicalFormula="C12H14NO9P"/>
      <species id="M_epistest_SC_c" name="episterol_ester__yeast_specific" compartment="c0" hasOnlySubstanceUnits="false" boundaryCondition="false" constant="false" fbc:charge="0" fbc:chemicalFormula="C1695H2995O101"/>
      <species id="M_M_cer2_24_c_c0" name="M_Ceramide_2___Sphinganinen_C240OH__C42H85NO4" compartment="c0" hasOnlySubstanceUnits="false" boundaryCondition="false" constant="false" fbc:charge="1"/>
      <species id="M_dtdp_c" name="dTDP" compartment="c0" hasOnlySubstanceUnits="false" boundaryCondition="false" constant="false" fbc:charge="-2" fbc:chemicalFormula="C10H14N2O11P2"/>
      <species id="M_ddcoa_p" name="Lauroyl_CoA" compartment="z6" hasOnlySubstanceUnits="false" boundaryCondition="false" constant="false" fbc:charge="-3" fbc:chemicalFormula="C33H55N7O17P3S"/>
      <species id="M_dhlpro_m" name="Dihydrolipolprotein" compartment="m0" hasOnlySubstanceUnits="false" boundaryCondition="false" constant="false" fbc:charge="0" fbc:chemicalFormula="CH3RS2"/>
      <species id="M_r1p_m" name="Ribose_1_phosphate" compartment="m0" hasOnlySubstanceUnits="false" boundaryCondition="false" constant="false" fbc:charge="-1" fbc:chemicalFormula="C5H10O8P"/>
      <species id="M_alpam_m" name="S_aminomethyldihydrolipoamide" compartment="m0" hasOnlySubstanceUnits="false" boundaryCondition="false" constant="false" fbc:charge="1" fbc:chemicalFormula="C9H21N2OS2"/>
      <species id="M_dcmp_c" name="dCMP" compartment="c0" hasOnlySubstanceUnits="false" boundaryCondition="false" constant="false" fbc:charge="-1" fbc:chemicalFormula="C9H13N3O7P"/>
      <species id="M_ddcoa_c" name="Lauroyl_CoA" compartment="c0" hasOnlySubstanceUnits="false" boundaryCondition="false" constant="false" fbc:charge="-3" fbc:chemicalFormula="C33H55N7O17P3S"/>
      <species id="M_gthrd_m" name="GSH" compartment="m0" hasOnlySubstanceUnits="false" boundaryCondition="false" constant="false" fbc:charge="-1" fbc:chemicalFormula="C10H16N3O6S"/>
      <species id="M_na1_c" name="Na_plus_" compartment="c0" hasOnlySubstanceUnits="false" boundaryCondition="false" constant="false" fbc:charge="1" fbc:chemicalFormula="Na"/>
      <species id="M_na1_e" name="Na_plus_" compartment="e0" hasOnlySubstanceUnits="false" boundaryCondition="false" constant="false" fbc:charge="1" fbc:chemicalFormula="Na"/>
      <species id="M_dhap_c" name="Glycerone_phosphate" compartment="c0" hasOnlySubstanceUnits="false" boundaryCondition="false" constant="false" fbc:charge="-1" fbc:chemicalFormula="C3H6O6P"/>
      <species id="M_gthrd_e" name="GSH" compartment="e0" hasOnlySubstanceUnits="false" boundaryCondition="false" constant="false" fbc:charge="-1" fbc:chemicalFormula="C10H16N3O6S"/>
      <species id="M_acrn_p" name="O_Acetylcarnitine" compartment="z6" hasOnlySubstanceUnits="false" boundaryCondition="false" constant="false" fbc:charge="0" fbc:chemicalFormula="C9H17NO4"/>
      <species id="M_3hdccoa_p" name="S_Hydroxydecanoyl_CoA" compartment="z6" hasOnlySubstanceUnits="false" boundaryCondition="false" constant="false" fbc:charge="-3" fbc:chemicalFormula="C31H51N7O18P3S"/>
      <species id="M_pydam_c" name="PM" compartment="c0" hasOnlySubstanceUnits="false" boundaryCondition="false" constant="false" fbc:charge="1" fbc:chemicalFormula="C8H13N2O2"/>
      <species id="M_dhap_m" name="Glycerone_phosphate" compartment="m0" hasOnlySubstanceUnits="false" boundaryCondition="false" constant="false" fbc:charge="-1" fbc:chemicalFormula="C3H6O6P"/>
      <species id="M_ptd145bp_SC_c" name="Phosphatidylinositol_4_5_bisphosphate" compartment="c0" hasOnlySubstanceUnits="false" boundaryCondition="false" constant="false" fbc:charge="-3" fbc:chemicalFormula="C11H16O19P3R2"/>
      <species id="M_gthrd_v" name="GSH" compartment="z7" hasOnlySubstanceUnits="false" boundaryCondition="false" constant="false" fbc:charge="-1" fbc:chemicalFormula="C10H16N3O6S"/>
      <species id="M_thym_e" name="Thymine" compartment="e0" hasOnlySubstanceUnits="false" boundaryCondition="false" constant="false" fbc:charge="0" fbc:chemicalFormula="C5H6N2O2"/>
      <species id="M_fmn_e" name="FMN" compartment="e0" hasOnlySubstanceUnits="false" boundaryCondition="false" constant="false" fbc:charge="-1" fbc:chemicalFormula="C17H20N4O9P"/>
      <species id="M_octa_p" name="octanoate" compartment="z6" hasOnlySubstanceUnits="false" boundaryCondition="false" constant="false" fbc:charge="-1" fbc:chemicalFormula="C8H15O2"/>
      <species id="M_fmn_c" name="FMN" compartment="c0" hasOnlySubstanceUnits="false" boundaryCondition="false" constant="false" fbc:charge="-1" fbc:chemicalFormula="C17H20N4O9P"/>
      <species id="M_sucsal_c" name="4_Oxobutanoate" compartment="c0" hasOnlySubstanceUnits="false" boundaryCondition="false" constant="false" fbc:charge="-1" fbc:chemicalFormula="C4H5O3"/>
      <species id="M_tyrtrna_c" name="L_Tyrosyl_tRNATyr" compartment="c0" hasOnlySubstanceUnits="false" boundaryCondition="false" constant="false" fbc:charge="1" fbc:chemicalFormula="C19H22N6O5R"/>
      <species id="M_dcdp_n" name="dCDP" compartment="z5" hasOnlySubstanceUnits="false" boundaryCondition="false" constant="false" fbc:charge="-2" fbc:chemicalFormula="C9H13N3O10P2"/>
      <species id="M_m4macchitppdol_g" name="alpha_D_Mannosyl4_beta_D_mannosyl_diacetylchitobiosyldiphosphodolichol" compartment="g0" hasOnlySubstanceUnits="false" boundaryCondition="false" constant="false" fbc:charge="-2" fbc:chemicalFormula="C61H104N2O42P2"/>
      <species id="M_dcdp_c" name="dCDP" compartment="c0" hasOnlySubstanceUnits="false" boundaryCondition="false" constant="false" fbc:charge="-2" fbc:chemicalFormula="C9H13N3O10P2"/>
      <species id="M_tyrtrna_m" name="L_Tyrosyl_tRNATyr" compartment="m0" hasOnlySubstanceUnits="false" boundaryCondition="false" constant="false" fbc:charge="1" fbc:chemicalFormula="C19H22N6O5R"/>
      <species id="M_acrn_m" name="O_Acetylcarnitine" compartment="m0" hasOnlySubstanceUnits="false" boundaryCondition="false" constant="false" fbc:charge="0" fbc:chemicalFormula="C9H17NO4"/>
      <species id="M_4abutn_c" name="4_Aminobutanal" compartment="c0" hasOnlySubstanceUnits="false" boundaryCondition="false" constant="false" fbc:charge="1" fbc:chemicalFormula="C4H10NO"/>
      <species id="M_acrn_c" name="O_Acetylcarnitine" compartment="c0" hasOnlySubstanceUnits="false" boundaryCondition="false" constant="false" fbc:charge="0" fbc:chemicalFormula="C9H17NO4"/>
      <species id="M_datp_c" name="dATP" compartment="c0" hasOnlySubstanceUnits="false" boundaryCondition="false" constant="false" fbc:charge="-3" fbc:chemicalFormula="C10H13N5O12P3"/>
      <species id="M_4abutn_m" name="4_Aminobutanal" compartment="m0" hasOnlySubstanceUnits="false" boundaryCondition="false" constant="false" fbc:charge="1" fbc:chemicalFormula="C4H10NO"/>
      <species id="M_etha_c" name="Aminoethanol" compartment="c0" hasOnlySubstanceUnits="false" boundaryCondition="false" constant="false" fbc:charge="1" fbc:chemicalFormula="C2H8NO"/>
      <species id="M_cpd19013_z5" name="NH4_plus_" compartment="z5" hasOnlySubstanceUnits="false" boundaryCondition="false" constant="false" fbc:charge="1"/>
      <species id="M_ala__45__L_e" name="L_Alanine" compartment="e0" hasOnlySubstanceUnits="false" boundaryCondition="false" constant="false" fbc:charge="0" fbc:chemicalFormula="C3H7NO2"/>
      <species id="M_cpd19013_m0" name="NH4_plus_" compartment="m0" hasOnlySubstanceUnits="false" boundaryCondition="false" constant="false" fbc:charge="1"/>
      <species id="M_dagpy_SC_c" name="diacylglycerol_pyrophosphate" compartment="c0" hasOnlySubstanceUnits="false" boundaryCondition="false" constant="false" fbc:charge="-2" fbc:chemicalFormula="C5H6O11P2R2"/>
      <species id="M_ala__45__L_c" name="L_Alanine" compartment="c0" hasOnlySubstanceUnits="false" boundaryCondition="false" constant="false" fbc:charge="0" fbc:chemicalFormula="C3H7NO2"/>
      <species id="M_gmp_c" name="GMP" compartment="c0" hasOnlySubstanceUnits="false" boundaryCondition="false" constant="false" fbc:charge="-1" fbc:chemicalFormula="C10H13N5O8P"/>
      <species id="M_trnacys_c" name="tRNACys" compartment="c0" hasOnlySubstanceUnits="false" boundaryCondition="false" constant="false" fbc:charge="0" fbc:chemicalFormula="C10H12N5O3R"/>
      <species id="M_ahdt_c" name="7_8_Dihydroneopterin_3_triphosphate" compartment="c0" hasOnlySubstanceUnits="false" boundaryCondition="false" constant="false" fbc:charge="-3" fbc:chemicalFormula="C9H13N5O13P3"/>
      <species id="M_mhpglu_c" name="5_Methyltetrahydropteroyltri_L_glutamate" compartment="c0" hasOnlySubstanceUnits="false" boundaryCondition="false" constant="false" fbc:charge="-4" fbc:chemicalFormula="C30H35N9O12"/>
      <species id="M_ala__45__L_m" name="L_Alanine" compartment="m0" hasOnlySubstanceUnits="false" boundaryCondition="false" constant="false" fbc:charge="0" fbc:chemicalFormula="C3H7NO2"/>
      <species id="M_ptd3ino_SC_c" name="phosphatidyl_1D_myo_3_inositol__yeast_specific" compartment="c0" hasOnlySubstanceUnits="false" boundaryCondition="false" constant="false" fbc:charge="-2" fbc:chemicalFormula="C11H16O16P2R2"/>
      <species id="M_pac_c" name="PACT" compartment="c0" hasOnlySubstanceUnits="false" boundaryCondition="false" constant="false" fbc:charge="0" fbc:chemicalFormula="C8H8O2"/>
      <species id="M_chor_c" name="Chorismate" compartment="c0" hasOnlySubstanceUnits="false" boundaryCondition="false" constant="false" fbc:charge="-2" fbc:chemicalFormula="C10H8O6"/>
      <species id="M_fmettrna_m" name="N_Formylmethionyl_tRNA" compartment="m0" hasOnlySubstanceUnits="false" boundaryCondition="false" constant="false" fbc:charge="0" fbc:chemicalFormula="C16H21N6O5RS"/>
      <species id="M_acg5p_m" name="n_acetylglutamyl_phosphate" compartment="m0" hasOnlySubstanceUnits="false" boundaryCondition="false" constant="false" fbc:charge="-2" fbc:chemicalFormula="C7H10NO8P"/>
      <species id="M_cpd19013_e0" name="NH4_plus_" compartment="e0" hasOnlySubstanceUnits="false" boundaryCondition="false" constant="false" fbc:charge="1"/>
      <species id="M_NH4__43__" name="NH4_plus_" compartment="c0" hasOnlySubstanceUnits="false" boundaryCondition="false" constant="false" fbc:charge="1"/>
      <species id="M_4ahmmp_c" name="Toxopyrimidine" compartment="c0" hasOnlySubstanceUnits="false" boundaryCondition="false" constant="false" fbc:charge="0" fbc:chemicalFormula="C6H9N3O"/>
      <species id="M_2mahmp_c" name="4_Amino_2_methyl_5_diphosphomethylpyrimidine" compartment="c0" hasOnlySubstanceUnits="false" boundaryCondition="false" constant="false" fbc:charge="-2" fbc:chemicalFormula="C6H9N3O7P2"/>
      <species id="M_camp_c" name="cAMP" compartment="c0" hasOnlySubstanceUnits="false" boundaryCondition="false" constant="false" fbc:charge="-1" fbc:chemicalFormula="C10H11N5O6P"/>
      <species id="M_4ppcys_c" name="R_4_Phosphopantothenoyl_L_cysteine" compartment="c0" hasOnlySubstanceUnits="false" boundaryCondition="false" constant="false" fbc:charge="-2" fbc:chemicalFormula="C12H21N2O9PS"/>
      <species id="M_5mdru1p_c" name="methylthioribulose_1_phosphate" compartment="c0" hasOnlySubstanceUnits="false" boundaryCondition="false" constant="false" fbc:charge="-1" fbc:chemicalFormula="C6H12O7PS"/>
      <species id="M_N1sprm_c" name="N1_Acetylspermine" compartment="c0" hasOnlySubstanceUnits="false" boundaryCondition="false" constant="false" fbc:charge="3" fbc:chemicalFormula="C12H31N4O"/>
      <species id="M_Cystathionine_p" name="Cystathionine" compartment="z6" hasOnlySubstanceUnits="false" boundaryCondition="false" constant="false" fbc:charge="0" fbc:chemicalFormula="C7H14N2O4S"/>
      <species id="M_3dhsk_c" name="3_Dehydroshikimate" compartment="c0" hasOnlySubstanceUnits="false" boundaryCondition="false" constant="false" fbc:charge="-1" fbc:chemicalFormula="C7H7O5"/>
      <species id="M_Ssq23epx_c" name="Squalene_2_3_oxide" compartment="c0" hasOnlySubstanceUnits="false" boundaryCondition="false" constant="false" fbc:charge="0" fbc:chemicalFormula="C30H50O"/>
      <species id="M_cpd19013_z6" name="NH4_plus_" compartment="z6" hasOnlySubstanceUnits="false" boundaryCondition="false" constant="false" fbc:charge="1"/>
      <species id="M_3oddcoa_p" name="3_Oxododecanoyl_CoA" compartment="z6" hasOnlySubstanceUnits="false" boundaryCondition="false" constant="false" fbc:charge="-3" fbc:chemicalFormula="C33H53N7O18P3S"/>
      <species id="M_hgentis_c" name="Homogentisate" compartment="c0" hasOnlySubstanceUnits="false" boundaryCondition="false" constant="false" fbc:charge="-1" fbc:chemicalFormula="C8H7O4"/>
      <species id="M_gmp_g" name="GMP" compartment="g0" hasOnlySubstanceUnits="false" boundaryCondition="false" constant="false" fbc:charge="-1" fbc:chemicalFormula="C10H13N5O8P"/>
      <species id="M_3php_c" name="3_Phosphonooxypyruvate" compartment="c0" hasOnlySubstanceUnits="false" boundaryCondition="false" constant="false" fbc:charge="-2" fbc:chemicalFormula="C3H3O7P"/>
      <species id="M_ncam_c" name="Nicotinamide" compartment="c0" hasOnlySubstanceUnits="false" boundaryCondition="false" constant="false" fbc:charge="0" fbc:chemicalFormula="C6H6N2O"/>
      <species id="M_dolp_r" name="Dolichyl_phosphate" compartment="r0" hasOnlySubstanceUnits="false" boundaryCondition="false" constant="false" fbc:charge="-1" fbc:chemicalFormula="C15H28O4P"/>
      <species id="M_inoshp_n" name="Phytate" compartment="z5" hasOnlySubstanceUnits="false" boundaryCondition="false" constant="false" fbc:charge="-6" fbc:chemicalFormula="C6H12O24P6"/>
      <species id="M_glx_e" name="Glyoxalate" compartment="e0" hasOnlySubstanceUnits="false" boundaryCondition="false" constant="false" fbc:charge="-1" fbc:chemicalFormula="C2HO3"/>
      <species id="M_man6p_c" name="D_mannose_6_phosphate" compartment="c0" hasOnlySubstanceUnits="false" boundaryCondition="false" constant="false" fbc:charge="-1" fbc:chemicalFormula="C6H12O9P"/>
      <species id="M_glx_c" name="Glyoxalate" compartment="c0" hasOnlySubstanceUnits="false" boundaryCondition="false" constant="false" fbc:charge="-1" fbc:chemicalFormula="C2HO3"/>
      <species id="M_glx_p" name="Glyoxalate" compartment="z6" hasOnlySubstanceUnits="false" boundaryCondition="false" constant="false" fbc:charge="-1" fbc:chemicalFormula="C2HO3"/>
      <species id="M_allphn_c" name="Allophanate" compartment="c0" hasOnlySubstanceUnits="false" boundaryCondition="false" constant="false" fbc:charge="-1" fbc:chemicalFormula="C2H3N2O3"/>
      <species id="M_dolp_c" name="Dolichyl_phosphate" compartment="c0" hasOnlySubstanceUnits="false" boundaryCondition="false" constant="false" fbc:charge="-1" fbc:chemicalFormula="C15H28O4P"/>
      <species id="M_mipc326_SC_c" name="mannose_inositol_phosphorylceramide__ceramide_3_26C" compartment="c0" hasOnlySubstanceUnits="false" boundaryCondition="false" constant="false" fbc:charge="-1" fbc:chemicalFormula="C56H109NO18P"/>
      <species id="M_4hbzcoa_m" name="4_hydroxybenoyl_CoA" compartment="m0" hasOnlySubstanceUnits="false" boundaryCondition="false" constant="false" fbc:charge="-4" fbc:chemicalFormula="C28H36N7O18P3S"/>
      <species id="M_itacon_m" name="Itaconate" compartment="m0" hasOnlySubstanceUnits="false" boundaryCondition="false" constant="false" fbc:charge="-2" fbc:chemicalFormula="C5H4O4"/>
      <species id="M_ch4s_c" name="MTTL" compartment="c0" hasOnlySubstanceUnits="false" boundaryCondition="false" constant="false" fbc:charge="0" fbc:chemicalFormula="CH4S"/>
      <species id="M_Ssq23epx_r" name="Squalene_2_3_oxide" compartment="r0" hasOnlySubstanceUnits="false" boundaryCondition="false" constant="false" fbc:charge="0" fbc:chemicalFormula="C30H50O"/>
      <species id="M_ppi_c" name="PPi" compartment="c0" hasOnlySubstanceUnits="false" boundaryCondition="false" constant="false" fbc:charge="-2" fbc:chemicalFormula="H2O7P2"/>
      <species id="M_ACP_m" name="ACP" compartment="m0" hasOnlySubstanceUnits="false" boundaryCondition="false" constant="false" fbc:charge="-1" fbc:chemicalFormula="C11H21N2O7PRS"/>
      <species id="M_hexccoa_c" name="Hexacosanoyl_CoA" compartment="c0" hasOnlySubstanceUnits="false" boundaryCondition="false" constant="false" fbc:charge="-3" fbc:chemicalFormula="C47H83N7O17P3S"/>
      <species id="M_Cystathionine_c" name="Cystathionine" compartment="c0" hasOnlySubstanceUnits="false" boundaryCondition="false" constant="false" fbc:charge="0" fbc:chemicalFormula="C7H14N2O4S"/>
      <species id="M_hdcoa_p" name="Hexadecenoyl_CoA" compartment="z6" hasOnlySubstanceUnits="false" boundaryCondition="false" constant="false" fbc:charge="-3" fbc:chemicalFormula="C37H61N7O17P3S"/>
      <species id="M_pendp_c" name="pendp" compartment="c0" hasOnlySubstanceUnits="false" boundaryCondition="false" constant="false" fbc:charge="-2" fbc:chemicalFormula="C25H42O7P2"/>
      <species id="M_ACP_c" name="ACP" compartment="c0" hasOnlySubstanceUnits="false" boundaryCondition="false" constant="false" fbc:charge="-1" fbc:chemicalFormula="C11H21N2O7PRS"/>
      <species id="M_2phetoh_m" name="2_phenylethanol" compartment="m0" hasOnlySubstanceUnits="false" boundaryCondition="false" constant="false" fbc:charge="0" fbc:chemicalFormula="C8H10O"/>
      <species id="M_4mop_c" name="4MOP" compartment="c0" hasOnlySubstanceUnits="false" boundaryCondition="false" constant="false" fbc:charge="-1" fbc:chemicalFormula="C6H9O3"/>
      <species id="M_cbp_c" name="Carbamoylphosphate" compartment="c0" hasOnlySubstanceUnits="false" boundaryCondition="false" constant="false" fbc:charge="-1" fbc:chemicalFormula="CH3NO5P"/>
      <species id="M_sph1p_c" name="Sphinganine_1_phosphate" compartment="c0" hasOnlySubstanceUnits="false" boundaryCondition="false" constant="false" fbc:charge="0" fbc:chemicalFormula="C18H40NO5P"/>
      <species id="M_4mop_m" name="4MOP" compartment="m0" hasOnlySubstanceUnits="false" boundaryCondition="false" constant="false" fbc:charge="-1" fbc:chemicalFormula="C6H9O3"/>
      <species id="M_cbp_n" name="Carbamoylphosphate" compartment="z5" hasOnlySubstanceUnits="false" boundaryCondition="false" constant="false" fbc:charge="-1" fbc:chemicalFormula="CH3NO5P"/>
      <species id="M_2phetoh_e" name="2_phenylethanol" compartment="e0" hasOnlySubstanceUnits="false" boundaryCondition="false" constant="false" fbc:charge="0" fbc:chemicalFormula="C8H10O"/>
      <species id="M_dad__45__2_e" name="Deoxyadenosine" compartment="e0" hasOnlySubstanceUnits="false" boundaryCondition="false" constant="false" fbc:charge="0" fbc:chemicalFormula="C10H13N5O3"/>
      <species id="M_2phetoh_c" name="2_phenylethanol" compartment="c0" hasOnlySubstanceUnits="false" boundaryCondition="false" constant="false" fbc:charge="0" fbc:chemicalFormula="C8H10O"/>
      <species id="M_dad__45__2_c" name="Deoxyadenosine" compartment="c0" hasOnlySubstanceUnits="false" boundaryCondition="false" constant="false" fbc:charge="0" fbc:chemicalFormula="C10H13N5O3"/>
      <species id="M_co2_c" name="CO2" compartment="c0" hasOnlySubstanceUnits="false" boundaryCondition="false" constant="false" fbc:charge="0" fbc:chemicalFormula="CO2"/>
      <species id="M_cmp_c" name="CMP" compartment="c0" hasOnlySubstanceUnits="false" boundaryCondition="false" constant="false" fbc:charge="-1" fbc:chemicalFormula="C9H13N3O8P"/>
      <species id="M_co2_e" name="CO2" compartment="e0" hasOnlySubstanceUnits="false" boundaryCondition="false" constant="false" fbc:charge="0" fbc:chemicalFormula="CO2"/>
      <species id="M_cmusa_c" name="2_Amino_3_carboxymuconate_semialdehyde" compartment="c0" hasOnlySubstanceUnits="false" boundaryCondition="false" constant="false" fbc:charge="-2" fbc:chemicalFormula="C7H5NO5"/>
      <species id="M_co2_g" name="CO2" compartment="g0" hasOnlySubstanceUnits="false" boundaryCondition="false" constant="false" fbc:charge="0" fbc:chemicalFormula="CO2"/>
      <species id="M_xmp_c" name="XMP" compartment="c0" hasOnlySubstanceUnits="false" boundaryCondition="false" constant="false" fbc:charge="-1" fbc:chemicalFormula="C10H12N4O9P"/>
      <species id="M_ppi_p" name="PPi" compartment="z6" hasOnlySubstanceUnits="false" boundaryCondition="false" constant="false" fbc:charge="-2" fbc:chemicalFormula="H2O7P2"/>
      <species id="M_L__45__Cystine_c" name="L_Cystine" compartment="c0" hasOnlySubstanceUnits="false" boundaryCondition="false" constant="false" fbc:charge="0" fbc:chemicalFormula="C6H12N2O4S2"/>
      <species id="M_amp_c" name="AMP" compartment="c0" hasOnlySubstanceUnits="false" boundaryCondition="false" constant="false" fbc:charge="-1" fbc:chemicalFormula="C10H13N5O7P"/>
      <species id="M_phpyr_c" name="Phenylpyruvate" compartment="c0" hasOnlySubstanceUnits="false" boundaryCondition="false" constant="false" fbc:charge="-1" fbc:chemicalFormula="C9H7O3"/>
      <species id="M_ppi_n" name="PPi" compartment="z5" hasOnlySubstanceUnits="false" boundaryCondition="false" constant="false" fbc:charge="-2" fbc:chemicalFormula="H2O7P2"/>
      <species id="M_3ohdcoa_p" name="3_Oxopalmitoyl_CoA" compartment="z6" hasOnlySubstanceUnits="false" boundaryCondition="false" constant="false" fbc:charge="-3" fbc:chemicalFormula="C37H61N7O18P3S"/>
      <species id="M_gthox_m" name="Oxidized_glutathione" compartment="m0" hasOnlySubstanceUnits="false" boundaryCondition="false" constant="false" fbc:charge="-2" fbc:chemicalFormula="C20H30N6O12S2"/>
      <species id="M_tdecoa_p" name="Tetradecenoyl_CoA" compartment="z6" hasOnlySubstanceUnits="false" boundaryCondition="false" constant="false" fbc:charge="-3" fbc:chemicalFormula="C35H57N7O17P3S"/>
      <species id="M_ppi_m" name="PPi" compartment="m0" hasOnlySubstanceUnits="false" boundaryCondition="false" constant="false" fbc:charge="-2" fbc:chemicalFormula="H2O7P2"/>
      <species id="M_pendp_m" name="pendp" compartment="m0" hasOnlySubstanceUnits="false" boundaryCondition="false" constant="false" fbc:charge="-2" fbc:chemicalFormula="C25H42O7P2"/>
      <species id="M_amp_n" name="AMP" compartment="z5" hasOnlySubstanceUnits="false" boundaryCondition="false" constant="false" fbc:charge="-1" fbc:chemicalFormula="C10H13N5O7P"/>
      <species id="M_gthox_e" name="Oxidized_glutathione" compartment="e0" hasOnlySubstanceUnits="false" boundaryCondition="false" constant="false" fbc:charge="-2" fbc:chemicalFormula="C20H30N6O12S2"/>
      <species id="M_amp_m" name="AMP" compartment="m0" hasOnlySubstanceUnits="false" boundaryCondition="false" constant="false" fbc:charge="-1" fbc:chemicalFormula="C10H13N5O7P"/>
      <species id="M_amp_p" name="AMP" compartment="z6" hasOnlySubstanceUnits="false" boundaryCondition="false" constant="false" fbc:charge="-1" fbc:chemicalFormula="C10H13N5O7P"/>
      <species id="M_db4p_c" name="3_4_dihydroxy_2_butanone4_phosphate" compartment="c0" hasOnlySubstanceUnits="false" boundaryCondition="false" constant="false" fbc:charge="-1" fbc:chemicalFormula="C4H8O6P"/>
      <species id="M_gthox_c" name="Oxidized_glutathione" compartment="c0" hasOnlySubstanceUnits="false" boundaryCondition="false" constant="false" fbc:charge="-2" fbc:chemicalFormula="C20H30N6O12S2"/>
      <species id="M_co2_p" name="CO2" compartment="z6" hasOnlySubstanceUnits="false" boundaryCondition="false" constant="false" fbc:charge="0" fbc:chemicalFormula="CO2"/>
      <species id="M_thr__45__L_m" name="L_Threonine" compartment="m0" hasOnlySubstanceUnits="false" boundaryCondition="false" constant="false" fbc:charge="0" fbc:chemicalFormula="C4H9NO3"/>
      <species id="M_co2_v" name="CO2" compartment="z7" hasOnlySubstanceUnits="false" boundaryCondition="false" constant="false" fbc:charge="0" fbc:chemicalFormula="CO2"/>
      <species id="M_co2_n" name="CO2" compartment="z5" hasOnlySubstanceUnits="false" boundaryCondition="false" constant="false" fbc:charge="0" fbc:chemicalFormula="CO2"/>
      <species id="M_co2_m" name="CO2" compartment="m0" hasOnlySubstanceUnits="false" boundaryCondition="false" constant="false" fbc:charge="0" fbc:chemicalFormula="CO2"/>
      <species id="M_cmp_m" name="CMP" compartment="m0" hasOnlySubstanceUnits="false" boundaryCondition="false" constant="false" fbc:charge="-1" fbc:chemicalFormula="C9H13N3O8P"/>
      <species id="M_acglu_m" name="N_Acetyl_L_glutamate" compartment="m0" hasOnlySubstanceUnits="false" boundaryCondition="false" constant="false" fbc:charge="-2" fbc:chemicalFormula="C7H9NO5"/>
      <species id="M_trnaala_c" name="tRNAAla" compartment="c0" hasOnlySubstanceUnits="false" boundaryCondition="false" constant="false" fbc:charge="0" fbc:chemicalFormula="C10H12N5O3R"/>
      <species id="M_5aop_c" name="5_Aminolevulinate" compartment="c0" hasOnlySubstanceUnits="false" boundaryCondition="false" constant="false" fbc:charge="0" fbc:chemicalFormula="C5H9NO3"/>
      <species id="M_ipdp_c" name="Isopentenyldiphosphate" compartment="c0" hasOnlySubstanceUnits="false" boundaryCondition="false" constant="false" fbc:charge="-2" fbc:chemicalFormula="C5H10O7P2"/>
      <species id="M_5aop_e" name="5_Aminolevulinate" compartment="e0" hasOnlySubstanceUnits="false" boundaryCondition="false" constant="false" fbc:charge="0" fbc:chemicalFormula="C5H9NO3"/>
      <species id="M_hdcoa_c" name="Hexadecenoyl_CoA" compartment="c0" hasOnlySubstanceUnits="false" boundaryCondition="false" constant="false" fbc:charge="-3" fbc:chemicalFormula="C37H61N7O17P3S"/>
      <species id="M_sph1p_r" name="Sphinganine_1_phosphate" compartment="r0" hasOnlySubstanceUnits="false" boundaryCondition="false" constant="false" fbc:charge="0" fbc:chemicalFormula="C18H40NO5P"/>
      <species id="M_dccoa_p" name="Decanoyl_CoA" compartment="z6" hasOnlySubstanceUnits="false" boundaryCondition="false" constant="false" fbc:charge="-3" fbc:chemicalFormula="C31H51N7O17P3S"/>
      <species id="M_M_alac_S_m_m0" name="M__S__2_Acetolactate_C5H7O4" compartment="m0" hasOnlySubstanceUnits="false" boundaryCondition="false" constant="false" fbc:charge="1"/>
      <species id="M_5aop_m" name="5_Aminolevulinate" compartment="m0" hasOnlySubstanceUnits="false" boundaryCondition="false" constant="false" fbc:charge="0" fbc:chemicalFormula="C5H9NO3"/>
      <species id="M_3hanthrn_c" name="3_Hydroxyanthranilate" compartment="c0" hasOnlySubstanceUnits="false" boundaryCondition="false" constant="false" fbc:charge="-1" fbc:chemicalFormula="C7H6NO3"/>
      <species id="M_trnaglu_c" name="tRNA_Glu" compartment="c0" hasOnlySubstanceUnits="false" boundaryCondition="false" constant="false" fbc:charge="0" fbc:chemicalFormula="C10H12N5O3R"/>
      <species id="M_trnaglu_m" name="tRNA_Glu" compartment="m0" hasOnlySubstanceUnits="false" boundaryCondition="false" constant="false" fbc:charge="0" fbc:chemicalFormula="C10H12N5O3R"/>
      <species id="M_ptrc_e" name="Putrescine" compartment="e0" hasOnlySubstanceUnits="false" boundaryCondition="false" constant="false" fbc:charge="2" fbc:chemicalFormula="C4H14N2"/>
      <species id="M_o2_c" name="O2" compartment="c0" hasOnlySubstanceUnits="false" boundaryCondition="false" constant="false" fbc:charge="0" fbc:chemicalFormula="O2"/>
      <species id="M_o2_e" name="O2" compartment="e0" hasOnlySubstanceUnits="false" boundaryCondition="false" constant="false" fbc:charge="0" fbc:chemicalFormula="O2"/>
      <species id="M_ipdp_m" name="Isopentenyldiphosphate" compartment="m0" hasOnlySubstanceUnits="false" boundaryCondition="false" constant="false" fbc:charge="-2" fbc:chemicalFormula="C5H10O7P2"/>
      <species id="M_pheac_c" name="Phenethyl_acetate" compartment="c0" hasOnlySubstanceUnits="false" boundaryCondition="false" constant="false" fbc:charge="0" fbc:chemicalFormula="C10H12O2"/>
      <species id="M_pectin_e" name="Pectin" compartment="e0" hasOnlySubstanceUnits="false" boundaryCondition="false" constant="false" fbc:charge="0" fbc:chemicalFormula="C26H36O24*2"/>
      <species id="M_ptrc_c" name="Putrescine" compartment="c0" hasOnlySubstanceUnits="false" boundaryCondition="false" constant="false" fbc:charge="2" fbc:chemicalFormula="C4H14N2"/>
      <species id="M_pheac_e" name="Phenethyl_acetate" compartment="e0" hasOnlySubstanceUnits="false" boundaryCondition="false" constant="false" fbc:charge="0" fbc:chemicalFormula="C10H12O2"/>
      <species id="M_dccoa_c" name="Decanoyl_CoA" compartment="c0" hasOnlySubstanceUnits="false" boundaryCondition="false" constant="false" fbc:charge="-3" fbc:chemicalFormula="C31H51N7O17P3S"/>
      <species id="M_nadp_c" name="NADP" compartment="c0" hasOnlySubstanceUnits="false" boundaryCondition="false" constant="false" fbc:charge="-2" fbc:chemicalFormula="C21H26N7O17P3"/>
      <species id="M_o2_p" name="O2" compartment="z6" hasOnlySubstanceUnits="false" boundaryCondition="false" constant="false" fbc:charge="0" fbc:chemicalFormula="O2"/>
      <species id="M_nadp_e" name="NADP" compartment="e0" hasOnlySubstanceUnits="false" boundaryCondition="false" constant="false" fbc:charge="-2" fbc:chemicalFormula="C21H26N7O17P3"/>
      <species id="M_man_c" name="D_Mannose" compartment="c0" hasOnlySubstanceUnits="false" boundaryCondition="false" constant="false" fbc:charge="0" fbc:chemicalFormula="C6H12O6"/>
      <species id="M_man_e" name="D_Mannose" compartment="e0" hasOnlySubstanceUnits="false" boundaryCondition="false" constant="false" fbc:charge="0" fbc:chemicalFormula="C6H12O6"/>
      <species id="M_o2_r" name="O2" compartment="r0" hasOnlySubstanceUnits="false" boundaryCondition="false" constant="false" fbc:charge="0" fbc:chemicalFormula="O2"/>
      <species id="M_xylu__45__D_c" name="D_Lyxulose" compartment="c0" hasOnlySubstanceUnits="false" boundaryCondition="false" constant="false" fbc:charge="0" fbc:chemicalFormula="C5H10O5"/>
      <species id="M_nadp_m" name="NADP" compartment="m0" hasOnlySubstanceUnits="false" boundaryCondition="false" constant="false" fbc:charge="-2" fbc:chemicalFormula="C21H26N7O17P3"/>
      <species id="M_aact_c" name="Aminoacetone" compartment="c0" hasOnlySubstanceUnits="false" boundaryCondition="false" constant="false" fbc:charge="1" fbc:chemicalFormula="C3H8NO"/>
      <species id="M_o2_m" name="O2" compartment="m0" hasOnlySubstanceUnits="false" boundaryCondition="false" constant="false" fbc:charge="0" fbc:chemicalFormula="O2"/>
      <species id="M_34hpp_c" name="p_hydroxyphenylpyruvate" compartment="c0" hasOnlySubstanceUnits="false" boundaryCondition="false" constant="false" fbc:charge="-1" fbc:chemicalFormula="C9H7O4"/>
      <species id="M_thmmp_c" name="Thiamine_phosphate" compartment="c0" hasOnlySubstanceUnits="false" boundaryCondition="false" constant="false" fbc:charge="0" fbc:chemicalFormula="C12H17N4O4PS"/>
      <species id="M_thmmp_e" name="Thiamine_phosphate" compartment="e0" hasOnlySubstanceUnits="false" boundaryCondition="false" constant="false" fbc:charge="0" fbc:chemicalFormula="C12H17N4O4PS"/>
      <species id="M_kynr__45__L_c" name="L_Kynurenine" compartment="c0" hasOnlySubstanceUnits="false" boundaryCondition="false" constant="false" fbc:charge="0" fbc:chemicalFormula="C10H12N2O3"/>
      <species id="M_amob_c" name="S_Adenosyl_4_methylthio_2_oxobutanoate" compartment="c0" hasOnlySubstanceUnits="false" boundaryCondition="false" constant="false" fbc:charge="0" fbc:chemicalFormula="C15H19N5O6S"/>
      <species id="M_cdp_c" name="CDP" compartment="c0" hasOnlySubstanceUnits="false" boundaryCondition="false" constant="false" fbc:charge="-2" fbc:chemicalFormula="C9H13N3O11P2"/>
      <species id="M_cdp_n" name="CDP" compartment="z5" hasOnlySubstanceUnits="false" boundaryCondition="false" constant="false" fbc:charge="-2" fbc:chemicalFormula="C9H13N3O11P2"/>
      <species id="M_atp_p" name="ATP" compartment="z6" hasOnlySubstanceUnits="false" boundaryCondition="false" constant="false" fbc:charge="-3" fbc:chemicalFormula="C10H13N5O13P3"/>
      <species id="M_atp_v" name="ATP" compartment="z7" hasOnlySubstanceUnits="false" boundaryCondition="false" constant="false" fbc:charge="-3" fbc:chemicalFormula="C10H13N5O13P3"/>
      <species id="M_ohpb_c" name="2_Oxo_3_hydroxy_4_phosphobutanoate" compartment="c0" hasOnlySubstanceUnits="false" boundaryCondition="false" constant="false" fbc:charge="-2" fbc:chemicalFormula="C4H5O8P"/>
      <species id="M_cpd19032_c0" name="1_5_Phosphoribosyl_5_amino_4_N_succinocarboxamide_imidazole" compartment="c0" hasOnlySubstanceUnits="false" boundaryCondition="false" constant="false" fbc:charge="1"/>
      <species id="M_atp_m" name="ATP" compartment="m0" hasOnlySubstanceUnits="false" boundaryCondition="false" constant="false" fbc:charge="-3" fbc:chemicalFormula="C10H13N5O13P3"/>
      <species id="M_3htdcoa_p" name="S_3_Hydroxytetradecanoyl_CoA" compartment="z6" hasOnlySubstanceUnits="false" boundaryCondition="false" constant="false" fbc:charge="-3" fbc:chemicalFormula="C35H59N7O18P3S"/>
      <species id="M_atp_n" name="ATP" compartment="z5" hasOnlySubstanceUnits="false" boundaryCondition="false" constant="false" fbc:charge="-3" fbc:chemicalFormula="C10H13N5O13P3"/>
      <species id="M_ipc324_SC_c" name="Inositol_phosphorylceramide__ceramide_3_24C__yeast_specific" compartment="c0" hasOnlySubstanceUnits="false" boundaryCondition="false" constant="false" fbc:charge="-1" fbc:chemicalFormula="C48H95NO13P"/>
      <species id="M_sertrna_c" name="L_Seryl_tRNASer" compartment="c0" hasOnlySubstanceUnits="false" boundaryCondition="false" constant="false" fbc:charge="0" fbc:chemicalFormula="C13H17N6O5R"/>
      <species id="M_tdcoa_c" name="Myristoyl_CoA" compartment="c0" hasOnlySubstanceUnits="false" boundaryCondition="false" constant="false" fbc:charge="-3" fbc:chemicalFormula="C35H59N7O17P3S"/>
      <species id="M_ergst_c" name="Ergosterol" compartment="c0" hasOnlySubstanceUnits="false" boundaryCondition="false" constant="false" fbc:charge="0" fbc:chemicalFormula="C28H44O"/>
      <species id="M_atp_g" name="ATP" compartment="g0" hasOnlySubstanceUnits="false" boundaryCondition="false" constant="false" fbc:charge="-3" fbc:chemicalFormula="C10H13N5O13P3"/>
      <species id="M_thr__45__LA_c" name="L_Allothreonine" compartment="c0" hasOnlySubstanceUnits="false" boundaryCondition="false" constant="false" fbc:charge="0" fbc:chemicalFormula="C4H9NO3"/>
      <species id="M_ergst_e" name="Ergosterol" compartment="e0" hasOnlySubstanceUnits="false" boundaryCondition="false" constant="false" fbc:charge="0" fbc:chemicalFormula="C28H44O"/>
      <species id="M_3otdcoa_p" name="3_Oxotetradecanoyl_CoA" compartment="z6" hasOnlySubstanceUnits="false" boundaryCondition="false" constant="false" fbc:charge="-3" fbc:chemicalFormula="C35H57N7O18P3S"/>
      <species id="M_nadp_r" name="NADP" compartment="r0" hasOnlySubstanceUnits="false" boundaryCondition="false" constant="false" fbc:charge="-2" fbc:chemicalFormula="C21H26N7O17P3"/>
      <species id="M_atp_c" name="ATP" compartment="c0" hasOnlySubstanceUnits="false" boundaryCondition="false" constant="false" fbc:charge="-3" fbc:chemicalFormula="C10H13N5O13P3"/>
      <species id="M_lpro_m" name="Lipoylprotein" compartment="m0" hasOnlySubstanceUnits="false" boundaryCondition="false" constant="false" fbc:charge="0" fbc:chemicalFormula="CHRS2"/>
      <species id="M_34hpp_m" name="p_hydroxyphenylpyruvate" compartment="m0" hasOnlySubstanceUnits="false" boundaryCondition="false" constant="false" fbc:charge="-1" fbc:chemicalFormula="C9H7O4"/>
      <species id="M_dutp_c" name="dUTP" compartment="c0" hasOnlySubstanceUnits="false" boundaryCondition="false" constant="false" fbc:charge="-3" fbc:chemicalFormula="C9H12N2O14P3"/>
      <species id="M_cpd29680_c0" name="cis_octadec_11_enoyl_acyl_carrier_protein" compartment="c0" hasOnlySubstanceUnits="false" boundaryCondition="false" constant="false" fbc:charge="1"/>
      <species id="M_34hpl_m" name="HPL" compartment="m0" hasOnlySubstanceUnits="false" boundaryCondition="false" constant="false" fbc:charge="-1" fbc:chemicalFormula="C9H9O4"/>
      <species id="M_34hpp_p" name="p_hydroxyphenylpyruvate" compartment="z6" hasOnlySubstanceUnits="false" boundaryCondition="false" constant="false" fbc:charge="-1" fbc:chemicalFormula="C9H7O4"/>
      <species id="M_6pgl_r" name="6_phospho_D_glucono_1_5_lactone" compartment="r0" hasOnlySubstanceUnits="false" boundaryCondition="false" constant="false" fbc:charge="-1" fbc:chemicalFormula="C6H10O9P"/>
      <species id="M_nadp_p" name="NADP" compartment="z6" hasOnlySubstanceUnits="false" boundaryCondition="false" constant="false" fbc:charge="-2" fbc:chemicalFormula="C21H26N7O17P3"/>
      <species id="M_dha_c" name="Glycerone" compartment="c0" hasOnlySubstanceUnits="false" boundaryCondition="false" constant="false" fbc:charge="0" fbc:chemicalFormula="C3H6O3"/>
      <species id="M_ergst_r" name="Ergosterol" compartment="r0" hasOnlySubstanceUnits="false" boundaryCondition="false" constant="false" fbc:charge="0" fbc:chemicalFormula="C28H44O"/>
      <species id="M_thfglu_c" name="THF_L_glutamate" compartment="c0" hasOnlySubstanceUnits="false" boundaryCondition="false" constant="false" fbc:charge="-3" fbc:chemicalFormula="C24H27N8O9"/>
      <species id="M_etoh_m" name="Ethanol" compartment="m0" hasOnlySubstanceUnits="false" boundaryCondition="false" constant="false" fbc:charge="0" fbc:chemicalFormula="C2H6O"/>
      <species id="M_cer3_26_c" name="Ceramide_3_Phytosphingosine_n_C26_0OH" compartment="c0" hasOnlySubstanceUnits="false" boundaryCondition="false" constant="false" fbc:charge="0" fbc:chemicalFormula="C44H89NO5"/>
      <species id="M_lanostest_SC_e" name="lanosterol_ester__yeast_specific" compartment="e0" hasOnlySubstanceUnits="false" boundaryCondition="false" constant="false" fbc:charge="0" fbc:chemicalFormula="C1697H2999O101"/>
      <species id="M_pydxn_c" name="Pyridoxol" compartment="c0" hasOnlySubstanceUnits="false" boundaryCondition="false" constant="false" fbc:charge="0" fbc:chemicalFormula="C8H11NO3"/>
      <species id="M_palmACP_m" name="Palmitoyl_ACP" compartment="m0" hasOnlySubstanceUnits="false" boundaryCondition="false" constant="false" fbc:charge="-1" fbc:chemicalFormula="C27H51N2O8PRS"/>
      <species id="M_lanostest_SC_c" name="lanosterol_ester__yeast_specific" compartment="c0" hasOnlySubstanceUnits="false" boundaryCondition="false" constant="false" fbc:charge="0" fbc:chemicalFormula="C1697H2999O101"/>
      <species id="M_citr__45__L_c" name="Citrulline" compartment="c0" hasOnlySubstanceUnits="false" boundaryCondition="false" constant="false" fbc:charge="0" fbc:chemicalFormula="C6H13N3O3"/>
      <species id="M_taur_c" name="Taurine" compartment="c0" hasOnlySubstanceUnits="false" boundaryCondition="false" constant="false" fbc:charge="0" fbc:chemicalFormula="C2H7NO3S"/>
      <species id="M_6pgl_c" name="6_phospho_D_glucono_1_5_lactone" compartment="c0" hasOnlySubstanceUnits="false" boundaryCondition="false" constant="false" fbc:charge="-1" fbc:chemicalFormula="C6H10O9P"/>
      <species id="M_etoh_e" name="Ethanol" compartment="e0" hasOnlySubstanceUnits="false" boundaryCondition="false" constant="false" fbc:charge="0" fbc:chemicalFormula="C2H6O"/>
      <species id="M_coa_c" name="CoA" compartment="c0" hasOnlySubstanceUnits="false" boundaryCondition="false" constant="false" fbc:charge="-3" fbc:chemicalFormula="C21H33N7O16P3S"/>
      <species id="M_3dh5hpb_m" name="3_Hexaprenyl_4_5_dihydroxybenzoate" compartment="m0" hasOnlySubstanceUnits="false" boundaryCondition="false" constant="false" fbc:charge="-1" fbc:chemicalFormula="C37H53O4"/>
      <species id="M_taur_e" name="Taurine" compartment="e0" hasOnlySubstanceUnits="false" boundaryCondition="false" constant="false" fbc:charge="0" fbc:chemicalFormula="C2H7NO3S"/>
      <species id="M_cpd29680_m0" name="cis_octadec_11_enoyl_acyl_carrier_protein" compartment="m0" hasOnlySubstanceUnits="false" boundaryCondition="false" constant="false" fbc:charge="1"/>
      <species id="M_gar_c" name="GAR" compartment="c0" hasOnlySubstanceUnits="false" boundaryCondition="false" constant="false" fbc:charge="0" fbc:chemicalFormula="C7H15N2O8P"/>
      <species id="M_tdcoa_p" name="Myristoyl_CoA" compartment="z6" hasOnlySubstanceUnits="false" boundaryCondition="false" constant="false" fbc:charge="-3" fbc:chemicalFormula="C35H59N7O17P3S"/>
      <species id="M_raffin_c" name="Melitose" compartment="c0" hasOnlySubstanceUnits="false" boundaryCondition="false" constant="false" fbc:charge="0" fbc:chemicalFormula="C18H32O16"/>
      <species id="M_L__45__Cystine_v" name="L_Cystine" compartment="z7" hasOnlySubstanceUnits="false" boundaryCondition="false" constant="false" fbc:charge="0" fbc:chemicalFormula="C6H12N2O4S2"/>
      <species id="M_saccrp__45__L_c" name="Saccharopine" compartment="c0" hasOnlySubstanceUnits="false" boundaryCondition="false" constant="false" fbc:charge="-1" fbc:chemicalFormula="C11H19N2O6"/>
      <species id="M_coa_p" name="CoA" compartment="z6" hasOnlySubstanceUnits="false" boundaryCondition="false" constant="false" fbc:charge="-3" fbc:chemicalFormula="C21H33N7O16P3S"/>
      <species id="M_coa_n" name="CoA" compartment="z5" hasOnlySubstanceUnits="false" boundaryCondition="false" constant="false" fbc:charge="-3" fbc:chemicalFormula="C21H33N7O16P3S"/>
      <species id="M_coa_m" name="CoA" compartment="m0" hasOnlySubstanceUnits="false" boundaryCondition="false" constant="false" fbc:charge="-3" fbc:chemicalFormula="C21H33N7O16P3S"/>
      <species id="M_3dh5hpb_c" name="3_Hexaprenyl_4_5_dihydroxybenzoate" compartment="c0" hasOnlySubstanceUnits="false" boundaryCondition="false" constant="false" fbc:charge="-1" fbc:chemicalFormula="C37H53O4"/>
      <species id="M_malt_e" name="Maltose" compartment="e0" hasOnlySubstanceUnits="false" boundaryCondition="false" constant="false" fbc:charge="0" fbc:chemicalFormula="C12H22O11"/>
      <species id="M_malt_c" name="Maltose" compartment="c0" hasOnlySubstanceUnits="false" boundaryCondition="false" constant="false" fbc:charge="0" fbc:chemicalFormula="C12H22O11"/>
      <species id="M_coa_r" name="CoA" compartment="r0" hasOnlySubstanceUnits="false" boundaryCondition="false" constant="false" fbc:charge="-3" fbc:chemicalFormula="C21H33N7O16P3S"/>
      <species id="M_palmACP_c" name="Palmitoyl_ACP" compartment="c0" hasOnlySubstanceUnits="false" boundaryCondition="false" constant="false" fbc:charge="-1" fbc:chemicalFormula="C27H51N2O8PRS"/>
      <species id="M_2hpmhmbq_m" name="2_Hexaprenyl_3_methyl_5_hydroxy_6_methoxy_1_4_benzoquinone" compartment="m0" hasOnlySubstanceUnits="false" boundaryCondition="false" constant="false" fbc:charge="-1" fbc:chemicalFormula="C38H55O4"/>
      <species id="M_g1p_c" name="Glucose_1_phosphate" compartment="c0" hasOnlySubstanceUnits="false" boundaryCondition="false" constant="false" fbc:charge="-1" fbc:chemicalFormula="C6H12O9P"/>
      <species id="M_lac__45__D_m" name="D_Lactate" compartment="m0" hasOnlySubstanceUnits="false" boundaryCondition="false" constant="false" fbc:charge="-1" fbc:chemicalFormula="C3H5O3"/>
      <species id="M_M_ppmi12346p_c_c0" name="M_5_Diphosphoinositol_pentakisphosphate_C6H6O27P7" compartment="c0" hasOnlySubstanceUnits="false" boundaryCondition="false" constant="false" fbc:charge="1"/>
      <species id="M_iad_c" name="Indole_3_acetamide" compartment="c0" hasOnlySubstanceUnits="false" boundaryCondition="false" constant="false" fbc:charge="0" fbc:chemicalFormula="C10H10N2O"/>
      <species id="M_gal_e" name="Galactose" compartment="e0" hasOnlySubstanceUnits="false" boundaryCondition="false" constant="false" fbc:charge="0" fbc:chemicalFormula="C6H12O6"/>
      <species id="M_lac__45__D_c" name="D_Lactate" compartment="c0" hasOnlySubstanceUnits="false" boundaryCondition="false" constant="false" fbc:charge="-1" fbc:chemicalFormula="C3H5O3"/>
      <species id="M_gal_c" name="Galactose" compartment="c0" hasOnlySubstanceUnits="false" boundaryCondition="false" constant="false" fbc:charge="0" fbc:chemicalFormula="C6H12O6"/>
      <species id="M_lac__45__D_e" name="D_Lactate" compartment="e0" hasOnlySubstanceUnits="false" boundaryCondition="false" constant="false" fbc:charge="-1" fbc:chemicalFormula="C3H5O3"/>
      <species id="M_imp_c" name="IMP" compartment="c0" hasOnlySubstanceUnits="false" boundaryCondition="false" constant="false" fbc:charge="-1" fbc:chemicalFormula="C10H12N4O8P"/>
      <species id="M_cer3_24_c" name="Ceramide_3_Phytosphingosine_n_C24_0OH" compartment="c0" hasOnlySubstanceUnits="false" boundaryCondition="false" constant="false" fbc:charge="0" fbc:chemicalFormula="C42H85NO5"/>
      <species id="M_m2macchitppdol_g" name="alpha_D_mannosyl2_beta_D_mannosyl_diacetylchitobiosyldiphosphodolichol" compartment="g0" hasOnlySubstanceUnits="false" boundaryCondition="false" constant="false" fbc:charge="-2" fbc:chemicalFormula="C49H84N2O32P2"/>
      <species id="M_etoh_c" name="Ethanol" compartment="c0" hasOnlySubstanceUnits="false" boundaryCondition="false" constant="false" fbc:charge="0" fbc:chemicalFormula="C2H6O"/>
      <species id="M_hLkynr_c" name="3_Hydroxy_L_kynurenine" compartment="c0" hasOnlySubstanceUnits="false" boundaryCondition="false" constant="false" fbc:charge="0" fbc:chemicalFormula="C10H12N2O4"/>
      <species id="M_M_L2aadp6sa_c_c0" name="M_L_2_Aminoadipate_6_semialdehyde_C6H11NO3" compartment="c0" hasOnlySubstanceUnits="false" boundaryCondition="false" constant="false" fbc:charge="1"/>
      <species id="M_zym_int1_c" name="zymosterol_intermediate_1" compartment="c0" hasOnlySubstanceUnits="false" boundaryCondition="false" constant="false" fbc:charge="-1" fbc:chemicalFormula="C28H43O3"/>
      <species id="M_xan_c" name="XAN" compartment="c0" hasOnlySubstanceUnits="false" boundaryCondition="false" constant="false" fbc:charge="0" fbc:chemicalFormula="C5H4N4O2"/>
      <species id="M_gluala_c" name="5_L_Glutamyl_L_alanine" compartment="c0" hasOnlySubstanceUnits="false" boundaryCondition="false" constant="false" fbc:charge="-1" fbc:chemicalFormula="C8H13N2O5"/>
      <species id="M_trnatrp_c" name="tRNATrp" compartment="c0" hasOnlySubstanceUnits="false" boundaryCondition="false" constant="false" fbc:charge="0" fbc:chemicalFormula="C10H12N5O3R"/>
      <species id="M_ser__45__L_e" name="L_Serine" compartment="e0" hasOnlySubstanceUnits="false" boundaryCondition="false" constant="false" fbc:charge="0" fbc:chemicalFormula="C3H7NO3"/>
      <species id="M_arab__45__L_c" name="L_Arabinose" compartment="c0" hasOnlySubstanceUnits="false" boundaryCondition="false" constant="false" fbc:charge="0" fbc:chemicalFormula="C5H10O5"/>
      <species id="M_adp_p" name="ADP" compartment="z6" hasOnlySubstanceUnits="false" boundaryCondition="false" constant="false" fbc:charge="-2" fbc:chemicalFormula="C10H13N5O10P2"/>
      <species id="M_nadph_c" name="NADPH" compartment="c0" hasOnlySubstanceUnits="false" boundaryCondition="false" constant="false" fbc:charge="-3" fbc:chemicalFormula="C21H27N7O17P3"/>
      <species id="M_arab__45__L_e" name="L_Arabinose" compartment="e0" hasOnlySubstanceUnits="false" boundaryCondition="false" constant="false" fbc:charge="0" fbc:chemicalFormula="C5H10O5"/>
      <species id="M_xan_e" name="XAN" compartment="e0" hasOnlySubstanceUnits="false" boundaryCondition="false" constant="false" fbc:charge="0" fbc:chemicalFormula="C5H4N4O2"/>
      <species id="M_6hmhpt_m" name="6_hydroxymethyl_dihydropterin" compartment="m0" hasOnlySubstanceUnits="false" boundaryCondition="false" constant="false" fbc:charge="0" fbc:chemicalFormula="C7H9N5O2"/>
      <species id="M_trnatrp_m" name="tRNATrp" compartment="m0" hasOnlySubstanceUnits="false" boundaryCondition="false" constant="false" fbc:charge="0" fbc:chemicalFormula="C10H12N5O3R"/>
      <species id="M_2obut_c" name="2_Oxobutyrate" compartment="c0" hasOnlySubstanceUnits="false" boundaryCondition="false" constant="false" fbc:charge="-1" fbc:chemicalFormula="C4H5O3"/>
      <species id="M_adp_v" name="ADP" compartment="z7" hasOnlySubstanceUnits="false" boundaryCondition="false" constant="false" fbc:charge="-2" fbc:chemicalFormula="C10H13N5O10P2"/>
      <species id="M_ser__45__L_m" name="L_Serine" compartment="m0" hasOnlySubstanceUnits="false" boundaryCondition="false" constant="false" fbc:charge="0" fbc:chemicalFormula="C3H7NO3"/>
      <species id="M_adp_m" name="ADP" compartment="m0" hasOnlySubstanceUnits="false" boundaryCondition="false" constant="false" fbc:charge="-2" fbc:chemicalFormula="C10H13N5O10P2"/>
      <species id="M_3hodcoa_p" name="S_3_Hydroxyoctadecanoyl_CoA" compartment="z6" hasOnlySubstanceUnits="false" boundaryCondition="false" constant="false" fbc:charge="-3" fbc:chemicalFormula="C39H67N7O18P3S"/>
      <species id="M_adp_n" name="ADP" compartment="z5" hasOnlySubstanceUnits="false" boundaryCondition="false" constant="false" fbc:charge="-2" fbc:chemicalFormula="C10H13N5O10P2"/>
      <species id="M_trans__45__dd2coa_p" name="2E_Dodecenoyl_CoA" compartment="z6" hasOnlySubstanceUnits="false" boundaryCondition="false" constant="false" fbc:charge="-3" fbc:chemicalFormula="C33H53N7O17P3S"/>
      <species id="M_cpd19008_c0" name="R_Acetoin" compartment="c0" hasOnlySubstanceUnits="false" boundaryCondition="false" constant="false" fbc:charge="1"/>
      <species id="M_adp_g" name="ADP" compartment="g0" hasOnlySubstanceUnits="false" boundaryCondition="false" constant="false" fbc:charge="-2" fbc:chemicalFormula="C10H13N5O10P2"/>
      <species id="M_adp_c" name="ADP" compartment="c0" hasOnlySubstanceUnits="false" boundaryCondition="false" constant="false" fbc:charge="-2" fbc:chemicalFormula="C10H13N5O10P2"/>
      <species id="M_asptrna_c" name="L_Aspartyl_tRNAAsp" compartment="c0" hasOnlySubstanceUnits="false" boundaryCondition="false" constant="false" fbc:charge="0" fbc:chemicalFormula="C14H17N6O6R"/>
      <species id="M_cpd29688_z7" name="psetha_BS" compartment="z7" hasOnlySubstanceUnits="false" boundaryCondition="false" constant="false" fbc:charge="1"/>
      <species id="M_aacoa_c" name="Acetoacetyl_CoA" compartment="c0" hasOnlySubstanceUnits="false" boundaryCondition="false" constant="false" fbc:charge="-3" fbc:chemicalFormula="C25H37N7O18P3S"/>
      <species id="M_asptrna_m" name="L_Aspartyl_tRNAAsp" compartment="m0" hasOnlySubstanceUnits="false" boundaryCondition="false" constant="false" fbc:charge="0" fbc:chemicalFormula="C14H17N6O6R"/>
      <species id="M_acorn_m" name="N_Acetylornithine" compartment="m0" hasOnlySubstanceUnits="false" boundaryCondition="false" constant="false" fbc:charge="0" fbc:chemicalFormula="C7H14N2O3"/>
      <species id="M_frdp_c" name="Farnesyldiphosphate" compartment="c0" hasOnlySubstanceUnits="false" boundaryCondition="false" constant="false" fbc:charge="-2" fbc:chemicalFormula="C15H26O7P2"/>
      <species id="M_cpd29688_m0" name="psetha_BS" compartment="m0" hasOnlySubstanceUnits="false" boundaryCondition="false" constant="false" fbc:charge="1"/>
      <species id="M_pe_PA_g" name="Phosphatidylethanolamine" compartment="g0" hasOnlySubstanceUnits="false" boundaryCondition="false" constant="false" fbc:charge="-1" fbc:chemicalFormula="C7H11NO8PR2"/>
      <species id="M_cpd29688_c0" name="psetha_BS" compartment="c0" hasOnlySubstanceUnits="false" boundaryCondition="false" constant="false" fbc:charge="1"/>
      <species id="M_itaccoa_m" name="Itaconyl_CoA" compartment="m0" hasOnlySubstanceUnits="false" boundaryCondition="false" constant="false" fbc:charge="-4" fbc:chemicalFormula="C26H36N7O19P3S"/>
      <species id="M_aacoa_m" name="Acetoacetyl_CoA" compartment="m0" hasOnlySubstanceUnits="false" boundaryCondition="false" constant="false" fbc:charge="-3" fbc:chemicalFormula="C25H37N7O18P3S"/>
      <species id="M_g3pc_e" name="Glycerophosphocholine" compartment="e0" hasOnlySubstanceUnits="false" boundaryCondition="false" constant="false" fbc:charge="0" fbc:chemicalFormula="C8H20NO6P"/>
      <species id="M_g3pc_c" name="Glycerophosphocholine" compartment="c0" hasOnlySubstanceUnits="false" boundaryCondition="false" constant="false" fbc:charge="0" fbc:chemicalFormula="C8H20NO6P"/>
      <species id="M_2obut_m" name="2_Oxobutyrate" compartment="m0" hasOnlySubstanceUnits="false" boundaryCondition="false" constant="false" fbc:charge="-1" fbc:chemicalFormula="C4H5O3"/>
      <species id="M_dtmp_c" name="dTMP" compartment="c0" hasOnlySubstanceUnits="false" boundaryCondition="false" constant="false" fbc:charge="-1" fbc:chemicalFormula="C10H14N2O8P"/>
      <species id="M_mthgxl_c" name="2_Oxopropanal" compartment="c0" hasOnlySubstanceUnits="false" boundaryCondition="false" constant="false" fbc:charge="0" fbc:chemicalFormula="C3H4O2"/>
      <species id="M_for_c" name="Formate" compartment="c0" hasOnlySubstanceUnits="false" boundaryCondition="false" constant="false" fbc:charge="-1" fbc:chemicalFormula="CHO2"/>
      <species id="M_ser__45__L_c" name="L_Serine" compartment="c0" hasOnlySubstanceUnits="false" boundaryCondition="false" constant="false" fbc:charge="0" fbc:chemicalFormula="C3H7NO3"/>
      <species id="M_epist_e" name="Episterol" compartment="e0" hasOnlySubstanceUnits="false" boundaryCondition="false" constant="false" fbc:charge="0" fbc:chemicalFormula="C28H46O"/>
      <species id="M_glyald_c" name="D_Glyceraldehyde" compartment="c0" hasOnlySubstanceUnits="false" boundaryCondition="false" constant="false" fbc:charge="0" fbc:chemicalFormula="C3H6O3"/>
      <species id="M_epist_c" name="Episterol" compartment="c0" hasOnlySubstanceUnits="false" boundaryCondition="false" constant="false" fbc:charge="0" fbc:chemicalFormula="C28H46O"/>
      <species id="M_frdp_m" name="Farnesyldiphosphate" compartment="m0" hasOnlySubstanceUnits="false" boundaryCondition="false" constant="false" fbc:charge="-2" fbc:chemicalFormula="C15H26O7P2"/>
      <species id="M_ggdp_c" name="Geranylgeranyl_diphosphate" compartment="c0" hasOnlySubstanceUnits="false" boundaryCondition="false" constant="false" fbc:charge="-2" fbc:chemicalFormula="C20H34O7P2"/>
      <species id="M_for_e" name="Formate" compartment="e0" hasOnlySubstanceUnits="false" boundaryCondition="false" constant="false" fbc:charge="-1" fbc:chemicalFormula="CHO2"/>
      <species id="M_pc_SC_c" name="Lecithin" compartment="c0" hasOnlySubstanceUnits="false" boundaryCondition="false" constant="false" fbc:charge="0" fbc:chemicalFormula="C10H18NO8PR2"/>
      <species id="M_3c3hmp_m" name="2_Isopropylmalate" compartment="m0" hasOnlySubstanceUnits="false" boundaryCondition="false" constant="false" fbc:charge="-2" fbc:chemicalFormula="C7H10O5"/>
      <species id="M_ile__45__L_v" name="L_Isoleucine" compartment="z7" hasOnlySubstanceUnits="false" boundaryCondition="false" constant="false" fbc:charge="0" fbc:chemicalFormula="C6H13NO2"/>
      <species id="M_pphn_c" name="Prephenate" compartment="c0" hasOnlySubstanceUnits="false" boundaryCondition="false" constant="false" fbc:charge="-2" fbc:chemicalFormula="C10H8O6"/>
      <species id="M_pdx5p_c" name="Pyridoxine_phosphate" compartment="c0" hasOnlySubstanceUnits="false" boundaryCondition="false" constant="false" fbc:charge="-1" fbc:chemicalFormula="C8H11NO6P"/>
      <species id="M_6hmhptpp_m" name="2_Amino_4_hydroxy_6_hydroxymethyl_7_8_dihydropteridinediphosphate" compartment="m0" hasOnlySubstanceUnits="false" boundaryCondition="false" constant="false" fbc:charge="-2" fbc:chemicalFormula="C7H9N5O8P2"/>
      <species id="M_3c3hmp_e" name="2_Isopropylmalate" compartment="e0" hasOnlySubstanceUnits="false" boundaryCondition="false" constant="false" fbc:charge="-2" fbc:chemicalFormula="C7H10O5"/>
      <species id="M_pppg9_c" name="ProtoporphyrinogenIX" compartment="c0" hasOnlySubstanceUnits="false" boundaryCondition="false" constant="false" fbc:charge="-2" fbc:chemicalFormula="C34H38N4O4"/>
      <species id="M_ile__45__L_e" name="L_Isoleucine" compartment="e0" hasOnlySubstanceUnits="false" boundaryCondition="false" constant="false" fbc:charge="0" fbc:chemicalFormula="C6H13NO2"/>
      <species id="M_2dhp_c" name="2_Dehydropantoate" compartment="c0" hasOnlySubstanceUnits="false" boundaryCondition="false" constant="false" fbc:charge="-1" fbc:chemicalFormula="C6H9O4"/>
      <species id="M_ile__45__L_c" name="L_Isoleucine" compartment="c0" hasOnlySubstanceUnits="false" boundaryCondition="false" constant="false" fbc:charge="0" fbc:chemicalFormula="C6H13NO2"/>
      <species id="M_mal__45__L_p" name="L_Malate" compartment="z6" hasOnlySubstanceUnits="false" boundaryCondition="false" constant="false" fbc:charge="-2" fbc:chemicalFormula="C4H4O5"/>
      <species id="M_2dhp_m" name="2_Dehydropantoate" compartment="m0" hasOnlySubstanceUnits="false" boundaryCondition="false" constant="false" fbc:charge="-1" fbc:chemicalFormula="C6H9O4"/>
      <species id="M_ile__45__L_m" name="L_Isoleucine" compartment="m0" hasOnlySubstanceUnits="false" boundaryCondition="false" constant="false" fbc:charge="0" fbc:chemicalFormula="C6H13NO2"/>
      <species id="M_mal__45__L_m" name="L_Malate" compartment="m0" hasOnlySubstanceUnits="false" boundaryCondition="false" constant="false" fbc:charge="-2" fbc:chemicalFormula="C4H4O5"/>
      <species id="M_pppg9_m" name="ProtoporphyrinogenIX" compartment="m0" hasOnlySubstanceUnits="false" boundaryCondition="false" constant="false" fbc:charge="-2" fbc:chemicalFormula="C34H38N4O4"/>
      <species id="M_cpd19029_c0" name="Acyl_sn_glycerol_3_phosphate" compartment="c0" hasOnlySubstanceUnits="false" boundaryCondition="false" constant="false" fbc:charge="1"/>
      <species id="M_pc_SC_e" name="Lecithin" compartment="e0" hasOnlySubstanceUnits="false" boundaryCondition="false" constant="false" fbc:charge="0" fbc:chemicalFormula="C10H18NO8PR2"/>
      <species id="M_4mlacac_c" name="4_Maleylacetoacetate" compartment="c0" hasOnlySubstanceUnits="false" boundaryCondition="false" constant="false" fbc:charge="-2" fbc:chemicalFormula="C8H6O6"/>
      <species id="M_mal__45__L_e" name="L_Malate" compartment="e0" hasOnlySubstanceUnits="false" boundaryCondition="false" constant="false" fbc:charge="-2" fbc:chemicalFormula="C4H4O5"/>
      <species id="M_cpd29667_c0" name="C_3_Indolyl_glycerol_3_phosphate" compartment="c0" hasOnlySubstanceUnits="false" boundaryCondition="false" constant="false" fbc:charge="1"/>
      <species id="M_4hbz_c" name="4_Hydroxybenzoate" compartment="c0" hasOnlySubstanceUnits="false" boundaryCondition="false" constant="false" fbc:charge="-1" fbc:chemicalFormula="C7H5O3"/>
      <species id="M_gdp_m" name="GDP" compartment="m0" hasOnlySubstanceUnits="false" boundaryCondition="false" constant="false" fbc:charge="-2" fbc:chemicalFormula="C10H13N5O11P2"/>
      <species id="M_ergstest_SC_e" name="ergosterol_ester" compartment="e0" hasOnlySubstanceUnits="false" boundaryCondition="false" constant="false" fbc:charge="1"/>
      <species id="M_gdp_g" name="GDP" compartment="g0" hasOnlySubstanceUnits="false" boundaryCondition="false" constant="false" fbc:charge="-2" fbc:chemicalFormula="C10H13N5O11P2"/>
      <species id="M_pran_c" name="N_5_phosphoribosyl_anthranilate" compartment="c0" hasOnlySubstanceUnits="false" boundaryCondition="false" constant="false" fbc:charge="-2" fbc:chemicalFormula="C12H14NO9P"/>
      <species id="M_gdp_c" name="GDP" compartment="c0" hasOnlySubstanceUnits="false" boundaryCondition="false" constant="false" fbc:charge="-2" fbc:chemicalFormula="C10H13N5O11P2"/>
      <species id="M_stcoa_c" name="strcoa" compartment="c0" hasOnlySubstanceUnits="false" boundaryCondition="false" constant="false" fbc:charge="-3" fbc:chemicalFormula="C39H67N7O17P3S"/>
      <species id="M_gam1p_c" name="D_Glucosamine1_phosphate" compartment="c0" hasOnlySubstanceUnits="false" boundaryCondition="false" constant="false" fbc:charge="0" fbc:chemicalFormula="C6H14NO8P"/>
      <species id="M_4hbz_m" name="4_Hydroxybenzoate" compartment="m0" hasOnlySubstanceUnits="false" boundaryCondition="false" constant="false" fbc:charge="-1" fbc:chemicalFormula="C7H5O3"/>
      <species id="M_ergstest_SC_c" name="ergosterol_ester" compartment="c0" hasOnlySubstanceUnits="false" boundaryCondition="false" constant="false" fbc:charge="1"/>
      <species id="M_hxc2coa_p" name="trans_Hexacos_2_enoyl_CoA" compartment="z6" hasOnlySubstanceUnits="false" boundaryCondition="false" constant="false" fbc:charge="-3" fbc:chemicalFormula="C47H81N7O17P3S"/>
      <species id="M_mal__45__L_c" name="L_Malate" compartment="c0" hasOnlySubstanceUnits="false" boundaryCondition="false" constant="false" fbc:charge="-2" fbc:chemicalFormula="C4H4O5"/>
      <species id="M_3c3hmp_c" name="2_Isopropylmalate" compartment="c0" hasOnlySubstanceUnits="false" boundaryCondition="false" constant="false" fbc:charge="-2" fbc:chemicalFormula="C7H10O5"/>
      <species id="M_coucoa_m" name="4_Coumaroyl_CoA" compartment="m0" hasOnlySubstanceUnits="false" boundaryCondition="false" constant="false" fbc:charge="-3" fbc:chemicalFormula="C30H39N7O18P3S"/>
      <species id="M_stcoa_p" name="strcoa" compartment="z6" hasOnlySubstanceUnits="false" boundaryCondition="false" constant="false" fbc:charge="-3" fbc:chemicalFormula="C39H67N7O17P3S"/>
      <species id="M_gdp_n" name="GDP" compartment="z5" hasOnlySubstanceUnits="false" boundaryCondition="false" constant="false" fbc:charge="-2" fbc:chemicalFormula="C10H13N5O11P2"/>
      <species id="M_fmnh2_c" name="FMNH2" compartment="c0" hasOnlySubstanceUnits="false" boundaryCondition="false" constant="false" fbc:charge="-1" fbc:chemicalFormula="C17H22N4O9P"/>
      <species id="M_skm5p_c" name="3_phosphoshikimate" compartment="c0" hasOnlySubstanceUnits="false" boundaryCondition="false" constant="false" fbc:charge="-2" fbc:chemicalFormula="C7H9O8P"/>
      <species id="M_iamoh_m" name="Isoamyl_alcohol" compartment="m0" hasOnlySubstanceUnits="false" boundaryCondition="false" constant="false" fbc:charge="0" fbc:chemicalFormula="C5H12O"/>
      <species id="M_asp__45__L_n" name="L_Aspartate" compartment="z5" hasOnlySubstanceUnits="false" boundaryCondition="false" constant="false" fbc:charge="-1" fbc:chemicalFormula="C4H6NO4"/>
      <species id="M_inost_e" name="L_Inositol" compartment="e0" hasOnlySubstanceUnits="false" boundaryCondition="false" constant="false" fbc:charge="0" fbc:chemicalFormula="C6H12O6"/>
      <species id="M_ptd134bp_SC_c" name="phosphatidyl_1D_myo_inositol_3_4_bisphosphate__yeast_specific" compartment="c0" hasOnlySubstanceUnits="false" boundaryCondition="false" constant="false" fbc:charge="-3" fbc:chemicalFormula="C11H16O19P3R2"/>
      <species id="M_M_oh1_c_c0" name="M_hydroxide_ion_HO" compartment="c0" hasOnlySubstanceUnits="false" boundaryCondition="false" constant="false" fbc:charge="1"/>
      <species id="M_mip2c226_SC_c" name="mannose_inositol_P2_ceramide__ceramide_2_26C__yeast_specific" compartment="c0" hasOnlySubstanceUnits="false" boundaryCondition="false" constant="false" fbc:charge="-2" fbc:chemicalFormula="C62H119NO25P2"/>
      <species id="M_inost_c" name="L_Inositol" compartment="c0" hasOnlySubstanceUnits="false" boundaryCondition="false" constant="false" fbc:charge="0" fbc:chemicalFormula="C6H12O6"/>
      <species id="M_dump_c" name="dUMP" compartment="c0" hasOnlySubstanceUnits="false" boundaryCondition="false" constant="false" fbc:charge="-1" fbc:chemicalFormula="C9H12N2O8P"/>
      <species id="M_iamoh_c" name="Isoamyl_alcohol" compartment="c0" hasOnlySubstanceUnits="false" boundaryCondition="false" constant="false" fbc:charge="0" fbc:chemicalFormula="C5H12O"/>
      <species id="M_mipc324_SC_c" name="mannose_inositol_phosphorylceramide__ceramide_3_24C__yeast_specific" compartment="c0" hasOnlySubstanceUnits="false" boundaryCondition="false" constant="false" fbc:charge="-1" fbc:chemicalFormula="C54H105NO18P"/>
      <species id="M_iamoh_e" name="Isoamyl_alcohol" compartment="e0" hasOnlySubstanceUnits="false" boundaryCondition="false" constant="false" fbc:charge="0" fbc:chemicalFormula="C5H12O"/>
      <species id="M_mipc226_SC_c" name="mannose_inositol_phosphorylceramide__ceramide_2_26C__yeast_specific" compartment="c0" hasOnlySubstanceUnits="false" boundaryCondition="false" constant="false" fbc:charge="-1" fbc:chemicalFormula="C56H109NO17P"/>
      <species id="M_asp__45__L_m" name="L_Aspartate" compartment="m0" hasOnlySubstanceUnits="false" boundaryCondition="false" constant="false" fbc:charge="-1" fbc:chemicalFormula="C4H6NO4"/>
      <species id="M_f26bp_c" name="D_Fructose_2_6_bisphosphate" compartment="c0" hasOnlySubstanceUnits="false" boundaryCondition="false" constant="false" fbc:charge="-2" fbc:chemicalFormula="C6H12O12P2"/>
      <species id="M_h2o_v" name="H2O" compartment="z7" hasOnlySubstanceUnits="false" boundaryCondition="false" constant="false" fbc:charge="0" fbc:chemicalFormula="H2O"/>
      <species id="M_hdeACP_m" name="Hexadecenoyl_ACP" compartment="m0" hasOnlySubstanceUnits="false" boundaryCondition="false" constant="false" fbc:charge="-1" fbc:chemicalFormula="C27H49N2O8PRS"/>
      <species id="M_h2s_c" name="H2S" compartment="c0" hasOnlySubstanceUnits="false" boundaryCondition="false" constant="false" fbc:charge="0" fbc:chemicalFormula="H2S"/>
      <species id="M_4h2oglt_c" name="4_Hydroxy_2_oxoglutarate" compartment="c0" hasOnlySubstanceUnits="false" boundaryCondition="false" constant="false" fbc:charge="-2" fbc:chemicalFormula="C5H4O6"/>
      <species id="M_h2o_p" name="H2O" compartment="z6" hasOnlySubstanceUnits="false" boundaryCondition="false" constant="false" fbc:charge="0" fbc:chemicalFormula="H2O"/>
      <species id="M_dump_n" name="dUMP" compartment="z5" hasOnlySubstanceUnits="false" boundaryCondition="false" constant="false" fbc:charge="-1" fbc:chemicalFormula="C9H12N2O8P"/>
      <species id="M_pheme_m" name="Heme" compartment="m0" hasOnlySubstanceUnits="false" boundaryCondition="false" constant="false" fbc:charge="-2" fbc:chemicalFormula="C34H30FeN4O4"/>
      <species id="M_cystrna_c" name="L_Cysteinyl_tRNACys" compartment="c0" hasOnlySubstanceUnits="false" boundaryCondition="false" constant="false" fbc:charge="1" fbc:chemicalFormula="C13H18N6O4RS"/>
      <species id="M_asp__45__L_p" name="L_Aspartate" compartment="z6" hasOnlySubstanceUnits="false" boundaryCondition="false" constant="false" fbc:charge="-1" fbc:chemicalFormula="C4H6NO4"/>
      <species id="M_M_oh1_m_m0" name="M_hydroxide_ion_HO" compartment="m0" hasOnlySubstanceUnits="false" boundaryCondition="false" constant="false" fbc:charge="1"/>
      <species id="M_h2o_m" name="H2O" compartment="m0" hasOnlySubstanceUnits="false" boundaryCondition="false" constant="false" fbc:charge="0" fbc:chemicalFormula="H2O"/>
      <species id="M_asp__45__L_v" name="L_Aspartate" compartment="z7" hasOnlySubstanceUnits="false" boundaryCondition="false" constant="false" fbc:charge="-1" fbc:chemicalFormula="C4H6NO4"/>
      <species id="M_h2o_n" name="H2O" compartment="z5" hasOnlySubstanceUnits="false" boundaryCondition="false" constant="false" fbc:charge="0" fbc:chemicalFormula="H2O"/>
      <species id="M_4mzym_c" name="4_methylzymosterol" compartment="c0" hasOnlySubstanceUnits="false" boundaryCondition="false" constant="false" fbc:charge="0" fbc:chemicalFormula="C28H46O"/>
      <species id="M_4h2oglt_m" name="4_Hydroxy_2_oxoglutarate" compartment="m0" hasOnlySubstanceUnits="false" boundaryCondition="false" constant="false" fbc:charge="-2" fbc:chemicalFormula="C5H4O6"/>
      <species id="M_h2o_r" name="H2O" compartment="r0" hasOnlySubstanceUnits="false" boundaryCondition="false" constant="false" fbc:charge="0" fbc:chemicalFormula="H2O"/>
      <species id="M_h2o_g" name="H2O" compartment="g0" hasOnlySubstanceUnits="false" boundaryCondition="false" constant="false" fbc:charge="0" fbc:chemicalFormula="H2O"/>
      <species id="M_4h2oglt_p" name="4_Hydroxy_2_oxoglutarate" compartment="z6" hasOnlySubstanceUnits="false" boundaryCondition="false" constant="false" fbc:charge="-2" fbc:chemicalFormula="C5H4O6"/>
      <species id="M_h2o_e" name="H2O" compartment="e0" hasOnlySubstanceUnits="false" boundaryCondition="false" constant="false" fbc:charge="0" fbc:chemicalFormula="H2O"/>
      <species id="M_m1macchitppdol_g" name="alpha_D_mannosyl_beta_D_mannosyl_diacylchitobiosyldiphosphodolichol" compartment="g0" hasOnlySubstanceUnits="false" boundaryCondition="false" constant="false" fbc:charge="-2" fbc:chemicalFormula="C43H74N2O27P2"/>
      <species id="M_f6p_c" name="D_fructose_6_phosphate" compartment="c0" hasOnlySubstanceUnits="false" boundaryCondition="false" constant="false" fbc:charge="-1" fbc:chemicalFormula="C6H12O9P"/>
      <species id="M_h2o_c" name="H2O" compartment="c0" hasOnlySubstanceUnits="false" boundaryCondition="false" constant="false" fbc:charge="0" fbc:chemicalFormula="H2O"/>
      <species id="M_cpppg3_c" name="CoproporphyrinogenIII" compartment="c0" hasOnlySubstanceUnits="false" boundaryCondition="false" constant="false" fbc:charge="-4" fbc:chemicalFormula="C36H40N4O8"/>
      <species id="M_pydx5p_c" name="Pyridoxal_phosphate" compartment="c0" hasOnlySubstanceUnits="false" boundaryCondition="false" constant="false" fbc:charge="-1" fbc:chemicalFormula="C8H9NO6P"/>
      <species id="M_2hpmmbq_m" name="2_Hexaprenyl_3_methyl_6_methoxy_1_4_benzoquinone" compartment="m0" hasOnlySubstanceUnits="false" boundaryCondition="false" constant="false" fbc:charge="0" fbc:chemicalFormula="C38H56O3"/>
      <species id="M_ficytc_m" name="Cytochrome_c3_plus_" compartment="m0" hasOnlySubstanceUnits="false" boundaryCondition="false" constant="false" fbc:charge="5" fbc:chemicalFormula="C42H52FeN8O6S2"/>
      <species id="M_trnaarg_c" name="tRNAArg" compartment="c0" hasOnlySubstanceUnits="false" boundaryCondition="false" constant="false" fbc:charge="0" fbc:chemicalFormula="C10H12N5O3R"/>
      <species id="M_for_m" name="Formate" compartment="m0" hasOnlySubstanceUnits="false" boundaryCondition="false" constant="false" fbc:charge="-1" fbc:chemicalFormula="CHO2"/>
      <species id="M_h2o2_c" name="H2O2" compartment="c0" hasOnlySubstanceUnits="false" boundaryCondition="false" constant="false" fbc:charge="0" fbc:chemicalFormula="H2O2"/>
      <species id="M_tre6p_c" name="Trehalose_6_phosphate" compartment="c0" hasOnlySubstanceUnits="false" boundaryCondition="false" constant="false" fbc:charge="-1" fbc:chemicalFormula="C12H22O14P"/>
      <species id="M_h_r" name="H_plus_" compartment="r0" hasOnlySubstanceUnits="false" boundaryCondition="false" constant="false" fbc:charge="1" fbc:chemicalFormula="H"/>
      <species id="M_h_p" name="H_plus_" compartment="z6" hasOnlySubstanceUnits="false" boundaryCondition="false" constant="false" fbc:charge="1" fbc:chemicalFormula="H"/>
      <species id="M_h_v" name="H_plus_" compartment="z7" hasOnlySubstanceUnits="false" boundaryCondition="false" constant="false" fbc:charge="1" fbc:chemicalFormula="H"/>
      <species id="M_trnaarg_m" name="tRNAArg" compartment="m0" hasOnlySubstanceUnits="false" boundaryCondition="false" constant="false" fbc:charge="0" fbc:chemicalFormula="C10H12N5O3R"/>
      <species id="M_glu5sa_c" name="L_Glutamate5_semialdehyde" compartment="c0" hasOnlySubstanceUnits="false" boundaryCondition="false" constant="false" fbc:charge="0" fbc:chemicalFormula="C5H9NO3"/>
      <species id="M_h2o2_n" name="H2O2" compartment="z5" hasOnlySubstanceUnits="false" boundaryCondition="false" constant="false" fbc:charge="0" fbc:chemicalFormula="H2O2"/>
      <species id="M_h2o2_m" name="H2O2" compartment="m0" hasOnlySubstanceUnits="false" boundaryCondition="false" constant="false" fbc:charge="0" fbc:chemicalFormula="H2O2"/>
      <species id="M_h_n" name="H_plus_" compartment="z5" hasOnlySubstanceUnits="false" boundaryCondition="false" constant="false" fbc:charge="1" fbc:chemicalFormula="H"/>
      <species id="M_h_m" name="H_plus_" compartment="m0" hasOnlySubstanceUnits="false" boundaryCondition="false" constant="false" fbc:charge="1" fbc:chemicalFormula="H"/>
      <species id="M_fecostest_SC_c" name="fecosterol_ester__yeast_specific" compartment="c0" hasOnlySubstanceUnits="false" boundaryCondition="false" constant="false" fbc:charge="0" fbc:chemicalFormula="C1695H2995O101"/>
      <species id="M_T4hcinnm_m" name="4_Coumarate" compartment="m0" hasOnlySubstanceUnits="false" boundaryCondition="false" constant="false" fbc:charge="-1" fbc:chemicalFormula="C9H7O3"/>
      <species id="M_ppp9_m" name="Protoporphyrin" compartment="m0" hasOnlySubstanceUnits="false" boundaryCondition="false" constant="false" fbc:charge="-2" fbc:chemicalFormula="C34H32N4O4"/>
      <species id="M_ddcaACP_m" name="Dodecanoyl_ACP" compartment="m0" hasOnlySubstanceUnits="false" boundaryCondition="false" constant="false" fbc:charge="-1" fbc:chemicalFormula="C23H43N2O8PRS"/>
      <species id="M_2hbut_c" name="2_Hydroxybutyrate" compartment="c0" hasOnlySubstanceUnits="false" boundaryCondition="false" constant="false" fbc:charge="-1" fbc:chemicalFormula="C4H7O3"/>
      <species id="M_fecostest_SC_e" name="fecosterol_ester__yeast_specific" compartment="e0" hasOnlySubstanceUnits="false" boundaryCondition="false" constant="false" fbc:charge="0" fbc:chemicalFormula="C1695H2995O101"/>
      <species id="M_glu5sa_m" name="L_Glutamate5_semialdehyde" compartment="m0" hasOnlySubstanceUnits="false" boundaryCondition="false" constant="false" fbc:charge="0" fbc:chemicalFormula="C5H9NO3"/>
      <species id="M_dcyt_e" name="Deoxycytidine" compartment="e0" hasOnlySubstanceUnits="false" boundaryCondition="false" constant="false" fbc:charge="0" fbc:chemicalFormula="C9H13N3O4"/>
      <species id="M_dcyt_c" name="Deoxycytidine" compartment="c0" hasOnlySubstanceUnits="false" boundaryCondition="false" constant="false" fbc:charge="0" fbc:chemicalFormula="C9H13N3O4"/>
      <species id="M_h2o2_p" name="H2O2" compartment="z6" hasOnlySubstanceUnits="false" boundaryCondition="false" constant="false" fbc:charge="0" fbc:chemicalFormula="H2O2"/>
      <species id="M_ddcaACP_c" name="Dodecanoyl_ACP" compartment="c0" hasOnlySubstanceUnits="false" boundaryCondition="false" constant="false" fbc:charge="-1" fbc:chemicalFormula="C23H43N2O8PRS"/>
      <species id="M_tdecoa_c" name="Tetradecenoyl_CoA" compartment="c0" hasOnlySubstanceUnits="false" boundaryCondition="false" constant="false" fbc:charge="-3" fbc:chemicalFormula="C35H57N7O17P3S"/>
      <species id="M_trdox_c" name="trdox" compartment="c0" hasOnlySubstanceUnits="false" boundaryCondition="false" constant="false" fbc:charge="0" fbc:chemicalFormula="C6H7NO2R2S2"/>
      <species id="M_alltn_c" name="Allantoin" compartment="c0" hasOnlySubstanceUnits="false" boundaryCondition="false" constant="false" fbc:charge="0" fbc:chemicalFormula="C4H6N4O3"/>
      <species id="M_od2coa_p" name="2E_Octadecenoyl_CoA" compartment="z6" hasOnlySubstanceUnits="false" boundaryCondition="false" constant="false" fbc:charge="-3" fbc:chemicalFormula="C39H65N7O17P3S"/>
      <species id="M_alltn_e" name="Allantoin" compartment="e0" hasOnlySubstanceUnits="false" boundaryCondition="false" constant="false" fbc:charge="0" fbc:chemicalFormula="C4H6N4O3"/>
      <species id="M_ap4g_c" name="P1_5_adenosyl_P4_5_guanosyl_tetraphosphate" compartment="c0" hasOnlySubstanceUnits="false" boundaryCondition="false" constant="false" fbc:charge="-4" fbc:chemicalFormula="C20H24N10O20P4"/>
      <species id="M_trdox_m" name="trdox" compartment="m0" hasOnlySubstanceUnits="false" boundaryCondition="false" constant="false" fbc:charge="0" fbc:chemicalFormula="C6H7NO2R2S2"/>
      <species id="M_alpro_m" name="S_Aminomethyldihydrolipoylprotein" compartment="m0" hasOnlySubstanceUnits="false" boundaryCondition="false" constant="false" fbc:charge="1" fbc:chemicalFormula="C2H7NRS2"/>
      <species id="M_2hbut_e" name="2_Hydroxybutyrate" compartment="e0" hasOnlySubstanceUnits="false" boundaryCondition="false" constant="false" fbc:charge="-1" fbc:chemicalFormula="C4H7O3"/>
      <species id="M_fgam_c" name="N_Formyl_GAR" compartment="c0" hasOnlySubstanceUnits="false" boundaryCondition="false" constant="false" fbc:charge="-1" fbc:chemicalFormula="C8H14N2O9P"/>
      <species id="M_hdeACP_c" name="Hexadecenoyl_ACP" compartment="c0" hasOnlySubstanceUnits="false" boundaryCondition="false" constant="false" fbc:charge="-1" fbc:chemicalFormula="C27H49N2O8PRS"/>
      <species id="M_hexccoa_r" name="Hexacosanoyl_CoA" compartment="r0" hasOnlySubstanceUnits="false" boundaryCondition="false" constant="false" fbc:charge="-3" fbc:chemicalFormula="C47H83N7O17P3S"/>
      <species id="M_trdox_n" name="trdox" compartment="z5" hasOnlySubstanceUnits="false" boundaryCondition="false" constant="false" fbc:charge="0" fbc:chemicalFormula="C6H7NO2R2S2"/>
      <species id="M_nadph_p" name="NADPH" compartment="z6" hasOnlySubstanceUnits="false" boundaryCondition="false" constant="false" fbc:charge="-3" fbc:chemicalFormula="C21H27N7O17P3"/>
      <species id="M_hexccoa_p" name="Hexacosanoyl_CoA" compartment="z6" hasOnlySubstanceUnits="false" boundaryCondition="false" constant="false" fbc:charge="-3" fbc:chemicalFormula="C47H83N7O17P3S"/>
      <species id="M_cmaphis_c" name="2_3_Carboxy_3_methylammoniopropyl_L_histidine" compartment="c0" hasOnlySubstanceUnits="false" boundaryCondition="false" constant="false" fbc:charge="0" fbc:chemicalFormula="C11H18N4O4"/>
      <species id="M_h_c" name="H_plus_" compartment="c0" hasOnlySubstanceUnits="false" boundaryCondition="false" constant="false" fbc:charge="1" fbc:chemicalFormula="H"/>
      <species id="M_h_e" name="H_plus_" compartment="e0" hasOnlySubstanceUnits="false" boundaryCondition="false" constant="false" fbc:charge="1" fbc:chemicalFormula="H"/>
      <species id="M_nadph_r" name="NADPH" compartment="r0" hasOnlySubstanceUnits="false" boundaryCondition="false" constant="false" fbc:charge="-3" fbc:chemicalFormula="C21H27N7O17P3"/>
      <species id="M_trdox_p" name="trdox" compartment="z6" hasOnlySubstanceUnits="false" boundaryCondition="false" constant="false" fbc:charge="0" fbc:chemicalFormula="C6H7NO2R2S2"/>
      <species id="M_h_g" name="H_plus_" compartment="g0" hasOnlySubstanceUnits="false" boundaryCondition="false" constant="false" fbc:charge="1" fbc:chemicalFormula="H"/>
      <species id="M_nadph_m" name="NADPH" compartment="m0" hasOnlySubstanceUnits="false" boundaryCondition="false" constant="false" fbc:charge="-3" fbc:chemicalFormula="C21H27N7O17P3"/>
      <species id="M_skm_c" name="Shikimate" compartment="c0" hasOnlySubstanceUnits="false" boundaryCondition="false" constant="false" fbc:charge="-1" fbc:chemicalFormula="C7H9O5"/>
      <species id="M_drib_c" name="Thyminose" compartment="c0" hasOnlySubstanceUnits="false" boundaryCondition="false" constant="false" fbc:charge="0" fbc:chemicalFormula="C5H10O4"/>
      <species id="M_mannan_e" name="Mannan_e0" compartment="e0" hasOnlySubstanceUnits="false" boundaryCondition="false" constant="false" fbc:charge="0" fbc:chemicalFormula="C18H32O16"/>
      <species id="M_acoa_c" name="Acyl_CoA_c0" compartment="c0" hasOnlySubstanceUnits="false" boundaryCondition="false" constant="false" fbc:charge="-3" fbc:chemicalFormula="C22H32N7O17P3RS"/>
      <species id="M_acoa_e" name="Acyl_CoA_e0" compartment="e0" hasOnlySubstanceUnits="false" boundaryCondition="false" constant="false" fbc:charge="-3" fbc:chemicalFormula="C22H32N7O17P3RS"/>
      <species id="M_coa_e" name="CoA_e0" compartment="e0" hasOnlySubstanceUnits="false" boundaryCondition="false" constant="false" fbc:charge="-3" fbc:chemicalFormula="C21H33N7O16P3S"/>
      <species id="M_dhor__45__S_n" name="S_Dihydroorotate" compartment="z5" hasOnlySubstanceUnits="false" boundaryCondition="false" constant="false" fbc:charge="0" fbc:chemicalFormula="C5H5N2O4"/>
      <species id="M_nh4_c" name="Ammonium" compartment="c0" hasOnlySubstanceUnits="false" boundaryCondition="false" constant="false" fbc:charge="0" fbc:chemicalFormula="NH4"/>
      <species id="M_nh4_m" name="Ammonium" compartment="m0" hasOnlySubstanceUnits="false" boundaryCondition="false" constant="false" fbc:charge="0" fbc:chemicalFormula="NH4"/>
      <species id="M_3HPr_c" name="3-Hydroxypropionate" compartment="c0" hasOnlySubstanceUnits="false" boundaryCondition="false" constant="false" fbc:charge="-1" fbc:chemicalFormula="C3H5O3"/>
      <species id="M_3HPr_e" name="3Hydroxypropionate_extracellular" compartment="e0" hasOnlySubstanceUnits="false" boundaryCondition="false" constant="false" fbc:charge="-1" fbc:chemicalFormula="C3H5O3"/>
      <species id="M_rurea_c" name="Ribosylurea" compartment="c0" hasOnlySubstanceUnits="false" boundaryCondition="false" constant="false" fbc:charge="0"/>
    </listOfSpecies>
    <listOfParameters>
      <parameter sboTerm="SBO:0000626" id="cobra_default_lb" value="-1000" constant="true"/>
      <parameter sboTerm="SBO:0000626" id="cobra_default_ub" value="1000" constant="true"/>
      <parameter sboTerm="SBO:0000626" id="cobra_0_bound" value="0" constant="true"/>
      <parameter sboTerm="SBO:0000625" id="minus_inf" value="-INF" constant="true"/>
      <parameter sboTerm="SBO:0000625" id="plus_inf" value="INF" constant="true"/>
      <parameter sboTerm="SBO:0000625" id="R_EX_cpd00027_e0_lower_bound" value="-2.28" units="mmol_per_gDW_per_hr" constant="true"/>
      <parameter sboTerm="SBO:0000625" id="R_EX_cpd00007_e0_lower_bound" value="-3" units="mmol_per_gDW_per_hr" constant="true"/>
    </listOfParameters>
    <listOfReactions>
      <reaction id="R_rxn01256_c0" name="R_chorismate_mutase" reversible="false" fast="false" fbc:lowerFluxBound="cobra_0_bound" fbc:upperFluxBound="cobra_default_ub">
        <listOfReactants>
          <speciesReference species="M_chor_c" stoichiometry="1" constant="true"/>
        </listOfReactants>
        <listOfProducts>
          <speciesReference species="M_pphn_c" stoichiometry="1" constant="true"/>
        </listOfProducts>
        <fbc:geneProductAssociation>
          <fbc:geneProductRef fbc:geneProduct="G_PCCGCIGL_01212"/>
        </fbc:geneProductAssociation>
      </reaction>
      <reaction id="R_rxn00832_c0" name="R_IMP_cyclohydrolase" reversible="true" fast="false" fbc:lowerFluxBound="cobra_default_lb" fbc:upperFluxBound="cobra_default_ub">
        <listOfReactants>
          <speciesReference species="M_h2o_c" stoichiometry="1" constant="true"/>
          <speciesReference species="M_imp_c" stoichiometry="1" constant="true"/>
        </listOfReactants>
        <listOfProducts>
          <speciesReference species="M_fprica_c" stoichiometry="1" constant="true"/>
        </listOfProducts>
        <fbc:geneProductAssociation>
          <fbc:geneProductRef fbc:geneProduct="G_PCCGCIGL_03770"/>
        </fbc:geneProductAssociation>
      </reaction>
      <reaction id="R_R_PTRCt3i_e0" name="R_putrescine_transport_in_via_proton_antiport__irreversible" reversible="false" fast="false" fbc:lowerFluxBound="cobra_0_bound" fbc:upperFluxBound="cobra_default_ub">
        <listOfReactants>
          <speciesReference species="M_h_c" stoichiometry="1" constant="true"/>
          <speciesReference species="M_ptrc_e" stoichiometry="1" constant="true"/>
        </listOfReactants>
        <listOfProducts>
          <speciesReference species="M_h_e" stoichiometry="1" constant="true"/>
          <speciesReference species="M_ptrc_c" stoichiometry="1" constant="true"/>
        </listOfProducts>
        <fbc:geneProductAssociation>
          <fbc:or>
            <fbc:geneProductRef fbc:geneProduct="G_PCCGCIGL_07027"/>
            <fbc:geneProductRef fbc:geneProduct="G_PCCGCIGL_08238"/>
          </fbc:or>
        </fbc:geneProductAssociation>
      </reaction>
      <reaction id="R_rxn01740_c0" name="R_shikimate_dehydrogenase" reversible="false" fast="false" fbc:lowerFluxBound="cobra_0_bound" fbc:upperFluxBound="cobra_default_ub">
        <listOfReactants>
          <speciesReference species="M_3dhsk_c" stoichiometry="1" constant="true"/>
          <speciesReference species="M_h_c" stoichiometry="1" constant="true"/>
          <speciesReference species="M_nadph_c" stoichiometry="1" constant="true"/>
        </listOfReactants>
        <listOfProducts>
          <speciesReference species="M_nadp_c" stoichiometry="1" constant="true"/>
          <speciesReference species="M_skm_c" stoichiometry="1" constant="true"/>
        </listOfProducts>
        <fbc:geneProductAssociation>
          <fbc:geneProductRef fbc:geneProduct="G_PCCGCIGL_07695"/>
        </fbc:geneProductAssociation>
      </reaction>
      <reaction id="R_R_GLNt6_z7" name="R_L_glutamine_transport_in_via_proton_antiport__vacuolar_" reversible="false" fast="false" fbc:lowerFluxBound="cobra_0_bound" fbc:upperFluxBound="cobra_default_ub">
        <listOfReactants>
          <speciesReference species="M_gln__45__L_c" stoichiometry="1" constant="true"/>
          <speciesReference species="M_h_v" stoichiometry="1" constant="true"/>
        </listOfReactants>
        <listOfProducts>
          <speciesReference species="M_gln__45__L_v" stoichiometry="1" constant="true"/>
          <speciesReference species="M_h_c" stoichiometry="1" constant="true"/>
        </listOfProducts>
        <fbc:geneProductAssociation>
          <fbc:geneProductRef fbc:geneProduct="G_PCCGCIGL_06239"/>
        </fbc:geneProductAssociation>
      </reaction>
      <reaction id="R_rxn01671_c0" name="R_ribosylnicotinamide_kinase" reversible="false" fast="false" fbc:lowerFluxBound="cobra_0_bound" fbc:upperFluxBound="cobra_default_ub">
        <listOfReactants>
          <speciesReference species="M_atp_c" stoichiometry="1" constant="true"/>
          <speciesReference species="M_rnam_c" stoichiometry="1" constant="true"/>
        </listOfReactants>
        <listOfProducts>
          <speciesReference species="M_adp_c" stoichiometry="1" constant="true"/>
          <speciesReference species="M_h_c" stoichiometry="1" constant="true"/>
          <speciesReference species="M_nmn_c" stoichiometry="1" constant="true"/>
        </listOfProducts>
        <fbc:geneProductAssociation>
          <fbc:geneProductRef fbc:geneProduct="G_PCCGCIGL_04200"/>
        </fbc:geneProductAssociation>
      </reaction>
      <reaction id="R_rxn00236_c0" name="R_nucleoside_diphosphatase__GDP_" reversible="false" fast="false" fbc:lowerFluxBound="cobra_0_bound" fbc:upperFluxBound="cobra_default_ub">
        <listOfReactants>
          <speciesReference species="M_gdp_c" stoichiometry="1" constant="true"/>
          <speciesReference species="M_h2o_c" stoichiometry="1" constant="true"/>
        </listOfReactants>
        <listOfProducts>
          <speciesReference species="M_gmp_c" stoichiometry="1" constant="true"/>
          <speciesReference species="M_h_c" stoichiometry="1" constant="true"/>
          <speciesReference species="M_pi_c" stoichiometry="1" constant="true"/>
        </listOfProducts>
        <fbc:geneProductAssociation>
          <fbc:geneProductRef fbc:geneProduct="G_PCCGCIGL_04744"/>
        </fbc:geneProductAssociation>
      </reaction>
      <reaction id="R_rxn01138_m0" name="R_purine_nucleoside_phosphorylase__Adenosine___mitochondrial" reversible="true" fast="false" fbc:lowerFluxBound="cobra_default_lb" fbc:upperFluxBound="cobra_default_ub">
        <listOfReactants>
          <speciesReference species="M_adn_m" stoichiometry="1" constant="true"/>
          <speciesReference species="M_pi_m" stoichiometry="1" constant="true"/>
        </listOfReactants>
        <listOfProducts>
          <speciesReference species="M_ade_m" stoichiometry="1" constant="true"/>
          <speciesReference species="M_r1p_m" stoichiometry="1" constant="true"/>
        </listOfProducts>
        <fbc:geneProductAssociation>
          <fbc:geneProductRef fbc:geneProduct="G_PCCGCIGL_05113"/>
        </fbc:geneProductAssociation>
      </reaction>
      <reaction id="R_rxn00860_c0" name="R_hnRNP_arginine_N_methyltransferase" reversible="false" fast="false" fbc:lowerFluxBound="cobra_0_bound" fbc:upperFluxBound="cobra_default_ub">
        <listOfReactants>
          <speciesReference species="M_amet_c" stoichiometry="1" constant="true"/>
          <speciesReference species="M_his__45__L_c" stoichiometry="1" constant="true"/>
        </listOfReactants>
        <listOfProducts>
          <speciesReference species="M_NPmehis_c" stoichiometry="1" constant="true"/>
          <speciesReference species="M_ahcys_c" stoichiometry="1" constant="true"/>
          <speciesReference species="M_h_c" stoichiometry="1" constant="true"/>
        </listOfProducts>
        <fbc:geneProductAssociation>
          <fbc:geneProductRef fbc:geneProduct="G_PCCGCIGL_02799"/>
        </fbc:geneProductAssociation>
      </reaction>
      <reaction id="R_R_ASPt2r_e0" name="R_L_aspartate_reversible_transport_via_proton_symport" reversible="true" fast="false" fbc:lowerFluxBound="cobra_default_lb" fbc:upperFluxBound="cobra_default_ub">
        <listOfReactants>
          <speciesReference species="M_asp__45__L_e" stoichiometry="1" constant="true"/>
          <speciesReference species="M_h_e" stoichiometry="1" constant="true"/>
        </listOfReactants>
        <listOfProducts>
          <speciesReference species="M_asp__45__L_c" stoichiometry="1" constant="true"/>
          <speciesReference species="M_h_c" stoichiometry="1" constant="true"/>
        </listOfProducts>
        <fbc:geneProductAssociation>
          <fbc:or>
            <fbc:geneProductRef fbc:geneProduct="G_PCCGCIGL_02514"/>
            <fbc:geneProductRef fbc:geneProduct="G_PCCGCIGL_06394"/>
            <fbc:geneProductRef fbc:geneProduct="G_PCCGCIGL_02805"/>
          </fbc:or>
        </fbc:geneProductAssociation>
      </reaction>
      <reaction id="R_rxn09540_c0" name="R_1_phosphatidylinositol_4_5_bisphosphate_phosphodiesterase__yeast_specific" reversible="false" fast="false" fbc:lowerFluxBound="cobra_0_bound" fbc:upperFluxBound="cobra_default_ub">
        <listOfReactants>
          <speciesReference species="M_h2o_c" stoichiometry="1" constant="true"/>
          <speciesReference species="M_ptd145bp_SC_c" stoichiometry="0.01" constant="true"/>
        </listOfReactants>
        <listOfProducts>
          <speciesReference species="M_12dgr_SC_c" stoichiometry="0.01" constant="true"/>
          <speciesReference species="M_h_c" stoichiometry="1" constant="true"/>
          <speciesReference species="M_mi145tp__45__D_c" stoichiometry="1" constant="true"/>
        </listOfProducts>
        <fbc:geneProductAssociation>
          <fbc:geneProductRef fbc:geneProduct="G_PCCGCIGL_03531"/>
        </fbc:geneProductAssociation>
      </reaction>
      <reaction id="R_rxn09564_c0" name="R_ATP_adenylyltransferase" reversible="false" fast="false" fbc:lowerFluxBound="cobra_0_bound" fbc:upperFluxBound="cobra_default_ub">
        <listOfReactants>
          <speciesReference species="M_gdp_c" stoichiometry="1" constant="true"/>
          <speciesReference species="M_gtp_c" stoichiometry="1" constant="true"/>
          <speciesReference species="M_h_c" stoichiometry="1" constant="true"/>
        </listOfReactants>
        <listOfProducts>
          <speciesReference species="M_gp4g_c" stoichiometry="1" constant="true"/>
          <speciesReference species="M_pi_c" stoichiometry="1" constant="true"/>
        </listOfProducts>
        <fbc:geneProductAssociation>
          <fbc:geneProductRef fbc:geneProduct="G_PCCGCIGL_01616"/>
        </fbc:geneProductAssociation>
      </reaction>
      <reaction id="R_rxn30155_m0" name="R_homoacontinate_hydratase__mitochondrial" reversible="true" fast="false" fbc:lowerFluxBound="cobra_default_lb" fbc:upperFluxBound="cobra_default_ub">
        <listOfReactants>
          <speciesReference species="M_cpd28715_m0" stoichiometry="1" constant="true"/>
          <speciesReference species="M_h2o_m" stoichiometry="1" constant="true"/>
        </listOfReactants>
        <listOfProducts>
          <speciesReference species="M_hicit_m" stoichiometry="1" constant="true"/>
        </listOfProducts>
        <fbc:geneProductAssociation>
          <fbc:geneProductRef fbc:geneProduct="G_PCCGCIGL_07448"/>
        </fbc:geneProductAssociation>
      </reaction>
      <reaction id="R_rxn09545_c0" name="R_methylene_fatty_acyl_phospholipid_synthase__yeast_specific" reversible="false" fast="false" fbc:lowerFluxBound="cobra_0_bound" fbc:upperFluxBound="cobra_default_ub">
        <listOfReactants>
          <speciesReference species="M_amet_c" stoichiometry="1" constant="true"/>
          <speciesReference species="M_ptdmeeta_SC_c" stoichiometry="0.01" constant="true"/>
        </listOfReactants>
        <listOfProducts>
          <speciesReference species="M_ahcys_c" stoichiometry="1" constant="true"/>
          <speciesReference species="M_h_c" stoichiometry="1" constant="true"/>
          <speciesReference species="M_ptd2meeta_SC_c" stoichiometry="0.01" constant="true"/>
        </listOfProducts>
        <fbc:geneProductAssociation>
          <fbc:geneProductRef fbc:geneProduct="G_PCCGCIGL_00650"/>
        </fbc:geneProductAssociation>
      </reaction>
      <reaction id="R_rxn30381_c0" name="R_glycerol_3_phosphate_dehydrogenase__NAD_" reversible="false" fast="false" fbc:lowerFluxBound="cobra_0_bound" fbc:upperFluxBound="cobra_default_ub">
        <listOfReactants>
          <speciesReference species="M_dhap_c" stoichiometry="1" constant="true"/>
          <speciesReference species="M_h_c" stoichiometry="1" constant="true"/>
          <speciesReference species="M_nadh_c" stoichiometry="1" constant="true"/>
        </listOfReactants>
        <listOfProducts>
          <speciesReference species="M_glyc3p_c" stoichiometry="1" constant="true"/>
          <speciesReference species="M_nad_c" stoichiometry="1" constant="true"/>
        </listOfProducts>
        <fbc:geneProductAssociation>
          <fbc:geneProductRef fbc:geneProduct="G_PCCGCIGL_02075"/>
        </fbc:geneProductAssociation>
      </reaction>
      <reaction id="R_rxn06437_c0" name="R_Glutaminyl_tRNA_synthetase" reversible="false" fast="false" fbc:lowerFluxBound="cobra_0_bound" fbc:upperFluxBound="cobra_default_ub">
        <listOfReactants>
          <speciesReference species="M_atp_c" stoichiometry="1" constant="true"/>
          <speciesReference species="M_gln__45__L_c" stoichiometry="1" constant="true"/>
          <speciesReference species="M_trnagln_c" stoichiometry="1" constant="true"/>
        </listOfReactants>
        <listOfProducts>
          <speciesReference species="M_amp_c" stoichiometry="1" constant="true"/>
          <speciesReference species="M_glntrna_c" stoichiometry="1" constant="true"/>
          <speciesReference species="M_ppi_c" stoichiometry="1" constant="true"/>
        </listOfProducts>
        <fbc:geneProductAssociation>
          <fbc:geneProductRef fbc:geneProduct="G_PCCGCIGL_03621"/>
        </fbc:geneProductAssociation>
      </reaction>
      <reaction id="R_rxn00170_m0" name="R_acetyl_CoA_hydrolase__mitochondrial__irreversible_" reversible="false" fast="false" fbc:lowerFluxBound="cobra_0_bound" fbc:upperFluxBound="cobra_default_ub">
        <listOfReactants>
          <speciesReference species="M_accoa_m" stoichiometry="1" constant="true"/>
          <speciesReference species="M_h2o_m" stoichiometry="1" constant="true"/>
        </listOfReactants>
        <listOfProducts>
          <speciesReference species="M_ac_m" stoichiometry="1" constant="true"/>
          <speciesReference species="M_coa_m" stoichiometry="1" constant="true"/>
          <speciesReference species="M_h_m" stoichiometry="1" constant="true"/>
        </listOfProducts>
        <fbc:geneProductAssociation>
          <fbc:geneProductRef fbc:geneProduct="G_PCCGCIGL_07883"/>
        </fbc:geneProductAssociation>
      </reaction>
      <reaction id="R_rxn02155_m0" name="R_nicotinate_nucleotide_adenylyltransferase__mitochondrial" reversible="false" fast="false" fbc:lowerFluxBound="cobra_0_bound" fbc:upperFluxBound="cobra_default_ub">
        <listOfReactants>
          <speciesReference species="M_atp_m" stoichiometry="1" constant="true"/>
          <speciesReference species="M_h_m" stoichiometry="1" constant="true"/>
          <speciesReference species="M_nicrnt_m" stoichiometry="1" constant="true"/>
        </listOfReactants>
        <listOfProducts>
          <speciesReference species="M_dnad_m" stoichiometry="1" constant="true"/>
          <speciesReference species="M_ppi_m" stoichiometry="1" constant="true"/>
        </listOfProducts>
        <fbc:geneProductAssociation>
          <fbc:geneProductRef fbc:geneProduct="G_PCCGCIGL_08072"/>
        </fbc:geneProductAssociation>
      </reaction>
      <reaction id="R_R_ALCD2x_c0" name="R_alcohol_dehydrogenase__ethanol_" reversible="false" fast="false" fbc:lowerFluxBound="cobra_0_bound" fbc:upperFluxBound="cobra_0_bound">
        <listOfReactants>
          <speciesReference species="M_etoh_c" stoichiometry="1" constant="true"/>
          <speciesReference species="M_nad_c" stoichiometry="1" constant="true"/>
        </listOfReactants>
        <listOfProducts>
          <speciesReference species="M_acald_c" stoichiometry="1" constant="true"/>
          <speciesReference species="M_h_c" stoichiometry="1" constant="true"/>
          <speciesReference species="M_nadh_c" stoichiometry="1" constant="true"/>
        </listOfProducts>
        <fbc:geneProductAssociation>
          <fbc:geneProductRef fbc:geneProduct="G_PCCGCIGL_05132"/>
        </fbc:geneProductAssociation>
      </reaction>
      <reaction id="R_rxn30330_m0" name="R_L_4_hydroxyglutamate_semialdehyde_dehydrogenase__mitochondrial" reversible="true" fast="false" fbc:lowerFluxBound="cobra_default_lb" fbc:upperFluxBound="cobra_default_ub">
        <listOfReactants>
          <speciesReference species="M_4hglusa_m" stoichiometry="1" constant="true"/>
          <speciesReference species="M_h2o_m" stoichiometry="1" constant="true"/>
          <speciesReference species="M_nad_m" stoichiometry="1" constant="true"/>
        </listOfReactants>
        <listOfProducts>
          <speciesReference species="M_cpd19042_m0" stoichiometry="1" constant="true"/>
          <speciesReference species="M_h_m" stoichiometry="2" constant="true"/>
          <speciesReference species="M_nadh_m" stoichiometry="1" constant="true"/>
        </listOfProducts>
        <fbc:geneProductAssociation>
          <fbc:geneProductRef fbc:geneProduct="G_PCCGCIGL_06099"/>
        </fbc:geneProductAssociation>
      </reaction>
      <reaction id="R_rxn02061_c0" name="R_spermine_synthase" reversible="false" fast="false" fbc:lowerFluxBound="cobra_0_bound" fbc:upperFluxBound="cobra_default_ub">
        <listOfReactants>
          <speciesReference species="M_ametam_c" stoichiometry="1" constant="true"/>
          <speciesReference species="M_spmd_c" stoichiometry="1" constant="true"/>
        </listOfReactants>
        <listOfProducts>
          <speciesReference species="M_5mta_c" stoichiometry="1" constant="true"/>
          <speciesReference species="M_h_c" stoichiometry="1" constant="true"/>
          <speciesReference species="M_sprm_c" stoichiometry="1" constant="true"/>
        </listOfProducts>
        <fbc:geneProductAssociation>
          <fbc:geneProductRef fbc:geneProduct="G_PCCGCIGL_07601"/>
        </fbc:geneProductAssociation>
      </reaction>
      <reaction id="R_rxn03446_c0" name="R_4_Hydroxy_L_threonine_synthase" reversible="false" fast="false" fbc:lowerFluxBound="cobra_0_bound" fbc:upperFluxBound="cobra_default_ub">
        <listOfReactants>
          <speciesReference species="M_h2o_c" stoichiometry="1" constant="true"/>
          <speciesReference species="M_phthr_c" stoichiometry="1" constant="true"/>
        </listOfReactants>
        <listOfProducts>
          <speciesReference species="M_4hthr_c" stoichiometry="1" constant="true"/>
          <speciesReference species="M_pi_c" stoichiometry="1" constant="true"/>
        </listOfProducts>
        <fbc:geneProductAssociation>
          <fbc:geneProductRef fbc:geneProduct="G_PCCGCIGL_00103"/>
        </fbc:geneProductAssociation>
      </reaction>
      <reaction id="R_rxn00239_c0" name="R_guanylate_kinase__GMPATP_" reversible="true" fast="false" fbc:lowerFluxBound="cobra_default_lb" fbc:upperFluxBound="cobra_default_ub">
        <listOfReactants>
          <speciesReference species="M_atp_c" stoichiometry="1" constant="true"/>
          <speciesReference species="M_gmp_c" stoichiometry="1" constant="true"/>
        </listOfReactants>
        <listOfProducts>
          <speciesReference species="M_adp_c" stoichiometry="1" constant="true"/>
          <speciesReference species="M_gdp_c" stoichiometry="1" constant="true"/>
        </listOfProducts>
        <fbc:geneProductAssociation>
          <fbc:geneProductRef fbc:geneProduct="G_PCCGCIGL_05837"/>
        </fbc:geneProductAssociation>
      </reaction>
      <reaction id="R_R_EPISTt_e0" name="R_episterol_reversible_transport" reversible="true" fast="false" fbc:lowerFluxBound="cobra_default_lb" fbc:upperFluxBound="cobra_default_ub">
        <listOfReactants>
          <speciesReference species="M_epist_e" stoichiometry="1" constant="true"/>
        </listOfReactants>
        <listOfProducts>
          <speciesReference species="M_epist_c" stoichiometry="1" constant="true"/>
        </listOfProducts>
        <fbc:geneProductAssociation>
          <fbc:geneProductRef fbc:geneProduct="G_PCCGCIGL_04722"/>
        </fbc:geneProductAssociation>
      </reaction>
      <reaction id="R_R_BTNt2i_e0" name="R_Biotin_uptake" reversible="false" fast="false" fbc:lowerFluxBound="cobra_0_bound" fbc:upperFluxBound="cobra_default_ub">
        <listOfReactants>
          <speciesReference species="M_btn_e" stoichiometry="1" constant="true"/>
          <speciesReference species="M_h_e" stoichiometry="1" constant="true"/>
        </listOfReactants>
        <listOfProducts>
          <speciesReference species="M_btn_c" stoichiometry="1" constant="true"/>
          <speciesReference species="M_h_c" stoichiometry="1" constant="true"/>
        </listOfProducts>
        <fbc:geneProductAssociation>
          <fbc:geneProductRef fbc:geneProduct="G_PCCGCIGL_06957"/>
        </fbc:geneProductAssociation>
      </reaction>
      <reaction id="R_rxn10505_c0" name="R_2_5_diamino_6_ribosylamino_4_3H__pyrimidinone_5__phosphate_reductase__nadph_" reversible="false" fast="false" fbc:lowerFluxBound="cobra_0_bound" fbc:upperFluxBound="cobra_default_ub">
        <listOfReactants>
          <speciesReference species="M_25drapp_c" stoichiometry="1" constant="true"/>
          <speciesReference species="M_h_c" stoichiometry="1" constant="true"/>
          <speciesReference species="M_nadph_c" stoichiometry="1" constant="true"/>
        </listOfReactants>
        <listOfProducts>
          <speciesReference species="M_25dthpp_c" stoichiometry="1" constant="true"/>
          <speciesReference species="M_nadp_c" stoichiometry="1" constant="true"/>
        </listOfProducts>
        <fbc:geneProductAssociation>
          <fbc:geneProductRef fbc:geneProduct="G_PCCGCIGL_02252"/>
        </fbc:geneProductAssociation>
      </reaction>
      <reaction id="R_rxn00175_c0" name="R_acetyl_CoA_synthetase" reversible="false" fast="false" fbc:lowerFluxBound="cobra_0_bound" fbc:upperFluxBound="cobra_default_ub">
        <listOfReactants>
          <speciesReference species="M_ac_c" stoichiometry="1" constant="true"/>
          <speciesReference species="M_atp_c" stoichiometry="1" constant="true"/>
          <speciesReference species="M_coa_c" stoichiometry="1" constant="true"/>
        </listOfReactants>
        <listOfProducts>
          <speciesReference species="M_accoa_c" stoichiometry="1" constant="true"/>
          <speciesReference species="M_amp_c" stoichiometry="1" constant="true"/>
          <speciesReference species="M_ppi_c" stoichiometry="1" constant="true"/>
        </listOfProducts>
        <fbc:geneProductAssociation>
          <fbc:geneProductRef fbc:geneProduct="G_PCCGCIGL_07583"/>
        </fbc:geneProductAssociation>
      </reaction>
      <reaction id="R_rxn00939_c0" name="R_Nicotinamide_N_methyltransferase" reversible="true" fast="false" fbc:lowerFluxBound="cobra_default_lb" fbc:upperFluxBound="cobra_default_ub">
        <listOfReactants>
          <speciesReference species="M_amet_c" stoichiometry="1" constant="true"/>
          <speciesReference species="M_ncam_c" stoichiometry="1" constant="true"/>
        </listOfReactants>
        <listOfProducts>
          <speciesReference species="M_1mncam_c" stoichiometry="1" constant="true"/>
          <speciesReference species="M_ahcys_c" stoichiometry="1" constant="true"/>
        </listOfProducts>
        <fbc:geneProductAssociation>
          <fbc:geneProductRef fbc:geneProduct="G_PCCGCIGL_00501"/>
        </fbc:geneProductAssociation>
      </reaction>
      <reaction id="R_rxn00236_g0" name="R_nucleoside_diphosphatase__GDP___Golgi" reversible="false" fast="false" fbc:lowerFluxBound="cobra_0_bound" fbc:upperFluxBound="cobra_default_ub">
        <listOfReactants>
          <speciesReference species="M_gdp_g" stoichiometry="1" constant="true"/>
          <speciesReference species="M_h2o_g" stoichiometry="1" constant="true"/>
        </listOfReactants>
        <listOfProducts>
          <speciesReference species="M_gmp_g" stoichiometry="1" constant="true"/>
          <speciesReference species="M_h_g" stoichiometry="1" constant="true"/>
          <speciesReference species="M_pi_g" stoichiometry="1" constant="true"/>
        </listOfProducts>
        <fbc:geneProductAssociation>
          <fbc:geneProductRef fbc:geneProduct="G_PCCGCIGL_03247"/>
        </fbc:geneProductAssociation>
      </reaction>
      <reaction id="R_rxn01343_c0" name="R_phosphofructokinase__s7p_" reversible="false" fast="false" fbc:lowerFluxBound="cobra_0_bound" fbc:upperFluxBound="cobra_default_ub">
        <listOfReactants>
          <speciesReference species="M_atp_c" stoichiometry="1" constant="true"/>
          <speciesReference species="M_s7p_c" stoichiometry="1" constant="true"/>
        </listOfReactants>
        <listOfProducts>
          <speciesReference species="M_adp_c" stoichiometry="1" constant="true"/>
          <speciesReference species="M_h_c" stoichiometry="1" constant="true"/>
          <speciesReference species="M_s17bp_c" stoichiometry="1" constant="true"/>
        </listOfProducts>
        <fbc:geneProductAssociation>
          <fbc:or>
            <fbc:geneProductRef fbc:geneProduct="G_PCCGCIGL_00133"/>
            <fbc:geneProductRef fbc:geneProduct="G_PCCGCIGL_06872"/>
          </fbc:or>
        </fbc:geneProductAssociation>
      </reaction>
      <reaction id="R_rxn19988_z6" name="R_acetyl_CoA_C_acetyltransferase__octanoyl_CoA___peroxisomal" reversible="false" fast="false" fbc:lowerFluxBound="cobra_0_bound" fbc:upperFluxBound="cobra_default_ub">
        <listOfReactants>
          <speciesReference species="M_3odcoa_p" stoichiometry="1" constant="true"/>
          <speciesReference species="M_coa_p" stoichiometry="1" constant="true"/>
        </listOfReactants>
        <listOfProducts>
          <speciesReference species="M_accoa_p" stoichiometry="1" constant="true"/>
          <speciesReference species="M_occoa_p" stoichiometry="1" constant="true"/>
        </listOfProducts>
        <fbc:geneProductAssociation>
          <fbc:geneProductRef fbc:geneProduct="G_PCCGCIGL_04444"/>
        </fbc:geneProductAssociation>
      </reaction>
      <reaction id="R_rxn13209_c0" name="R_4_Methyl_2_oxopentanoate_decarboxylase" reversible="false" fast="false" fbc:lowerFluxBound="cobra_0_bound" fbc:upperFluxBound="cobra_default_ub">
        <listOfReactants>
          <speciesReference species="M_4mop_c" stoichiometry="1" constant="true"/>
          <speciesReference species="M_h_c" stoichiometry="1" constant="true"/>
        </listOfReactants>
        <listOfProducts>
          <speciesReference species="M_3mbald_c" stoichiometry="1" constant="true"/>
          <speciesReference species="M_co2_c" stoichiometry="1" constant="true"/>
        </listOfProducts>
        <fbc:geneProductAssociation>
          <fbc:or>
            <fbc:geneProductRef fbc:geneProduct="G_PCCGCIGL_03813"/>
            <fbc:geneProductRef fbc:geneProduct="G_PCCGCIGL_05670"/>
          </fbc:or>
        </fbc:geneProductAssociation>
      </reaction>
      <reaction id="R_rxn13367_c0" name="R_Alcohol_Acetyltransferase__ethanol_" reversible="false" fast="false" fbc:lowerFluxBound="cobra_0_bound" fbc:upperFluxBound="cobra_default_ub">
        <listOfReactants>
          <speciesReference species="M_accoa_c" stoichiometry="1" constant="true"/>
          <speciesReference species="M_etoh_c" stoichiometry="1" constant="true"/>
        </listOfReactants>
        <listOfProducts>
          <speciesReference species="M_aces_c" stoichiometry="1" constant="true"/>
          <speciesReference species="M_coa_c" stoichiometry="1" constant="true"/>
        </listOfProducts>
        <fbc:geneProductAssociation>
          <fbc:geneProductRef fbc:geneProduct="G_PCCGCIGL_06287"/>
        </fbc:geneProductAssociation>
      </reaction>
      <reaction id="R_rxn05736_z6" name="R_fatty_acid__CoA_ligase__tetradecanoate___peroxisomal" reversible="true" fast="false" fbc:lowerFluxBound="cobra_default_lb" fbc:upperFluxBound="cobra_default_ub">
        <listOfReactants>
          <speciesReference species="M_atp_p" stoichiometry="1" constant="true"/>
          <speciesReference species="M_coa_p" stoichiometry="1" constant="true"/>
          <speciesReference species="M_ttdca_p" stoichiometry="1" constant="true"/>
        </listOfReactants>
        <listOfProducts>
          <speciesReference species="M_amp_p" stoichiometry="1" constant="true"/>
          <speciesReference species="M_ppi_p" stoichiometry="1" constant="true"/>
          <speciesReference species="M_tdcoa_p" stoichiometry="1" constant="true"/>
        </listOfProducts>
        <fbc:geneProductAssociation>
          <fbc:geneProductRef fbc:geneProduct="G_PCCGCIGL_04700"/>
        </fbc:geneProductAssociation>
      </reaction>
      <reaction id="R_rxn13326_c0" name="R_inositol_phosphorylceramide__ceramide_1__24C__phospholipase_C" reversible="false" fast="false" fbc:lowerFluxBound="cobra_0_bound" fbc:upperFluxBound="cobra_default_ub">
        <listOfReactants>
          <speciesReference species="M_h2o_c" stoichiometry="1" constant="true"/>
          <speciesReference species="M_ipc124_SC_c" stoichiometry="0.01" constant="true"/>
        </listOfReactants>
        <listOfProducts>
          <speciesReference species="M_cer1_24_c" stoichiometry="1" constant="true"/>
          <speciesReference species="M_h_c" stoichiometry="1" constant="true"/>
          <speciesReference species="M_mi1p__45__D_c" stoichiometry="1" constant="true"/>
        </listOfProducts>
        <fbc:geneProductAssociation>
          <fbc:geneProductRef fbc:geneProduct="G_PCCGCIGL_01725"/>
        </fbc:geneProductAssociation>
      </reaction>
      <reaction id="R_rxn09417_m0" name="R_succinate_dehydrogenase__ubiquinone_6___mitochondrial" reversible="true" fast="false" fbc:lowerFluxBound="cobra_default_lb" fbc:upperFluxBound="cobra_default_ub">
        <listOfReactants>
          <speciesReference species="M_q6_m" stoichiometry="1" constant="true"/>
          <speciesReference species="M_succ_m" stoichiometry="1" constant="true"/>
        </listOfReactants>
        <listOfProducts>
          <speciesReference species="M_fum_m" stoichiometry="1" constant="true"/>
          <speciesReference species="M_q6h2_m" stoichiometry="1" constant="true"/>
        </listOfProducts>
        <fbc:geneProductAssociation>
          <fbc:or>
            <fbc:geneProductRef fbc:geneProduct="G_PCCGCIGL_03758"/>
            <fbc:geneProductRef fbc:geneProduct="G_PCCGCIGL_07546"/>
            <fbc:geneProductRef fbc:geneProduct="G_PCCGCIGL_06177"/>
            <fbc:geneProductRef fbc:geneProduct="G_PCCGCIGL_08263"/>
          </fbc:or>
        </fbc:geneProductAssociation>
      </reaction>
      <reaction id="R_rxn20474_z6" name="R_3_hydroxyacyl_CoA_dehydrogenase__3_oxohexadecanoyl_CoA___peroxisomal" reversible="true" fast="false" fbc:lowerFluxBound="cobra_default_lb" fbc:upperFluxBound="cobra_default_ub">
        <listOfReactants>
          <speciesReference species="M_3ohdcoa_p" stoichiometry="1" constant="true"/>
          <speciesReference species="M_h_p" stoichiometry="1" constant="true"/>
          <speciesReference species="M_nadh_p" stoichiometry="1" constant="true"/>
        </listOfReactants>
        <listOfProducts>
          <speciesReference species="M_3hhdcoa_p" stoichiometry="1" constant="true"/>
          <speciesReference species="M_nad_p" stoichiometry="1" constant="true"/>
        </listOfProducts>
        <fbc:geneProductAssociation>
          <fbc:geneProductRef fbc:geneProduct="G_PCCGCIGL_00576"/>
        </fbc:geneProductAssociation>
      </reaction>
      <reaction id="R_rxn03956_c0" name="R_aldehyde_dehydrogenase__isoamyl_alcohol__NADP_" reversible="false" fast="false" fbc:lowerFluxBound="cobra_0_bound" fbc:upperFluxBound="cobra_0_bound">
        <listOfReactants>
          <speciesReference species="M_3mbald_c" stoichiometry="1" constant="true"/>
          <speciesReference species="M_h_c" stoichiometry="1" constant="true"/>
          <speciesReference species="M_nadph_c" stoichiometry="1" constant="true"/>
        </listOfReactants>
        <listOfProducts>
          <speciesReference species="M_iamoh_c" stoichiometry="1" constant="true"/>
          <speciesReference species="M_nadp_c" stoichiometry="1" constant="true"/>
        </listOfProducts>
        <fbc:geneProductAssociation>
          <fbc:or>
            <fbc:geneProductRef fbc:geneProduct="G_PCCGCIGL_02175"/>
            <fbc:geneProductRef fbc:geneProduct="G_PCCGCIGL_01568"/>
          </fbc:or>
        </fbc:geneProductAssociation>
      </reaction>
      <reaction id="R_rxn00248_m0" name="R_malate_dehydrogenase__mitochondrial" reversible="true" fast="false" fbc:lowerFluxBound="cobra_default_lb" fbc:upperFluxBound="cobra_default_ub">
        <listOfReactants>
          <speciesReference species="M_mal__45__L_m" stoichiometry="1" constant="true"/>
          <speciesReference species="M_nad_m" stoichiometry="1" constant="true"/>
        </listOfReactants>
        <listOfProducts>
          <speciesReference species="M_h_m" stoichiometry="1" constant="true"/>
          <speciesReference species="M_nadh_m" stoichiometry="1" constant="true"/>
          <speciesReference species="M_oaa_m" stoichiometry="1" constant="true"/>
        </listOfProducts>
        <fbc:geneProductAssociation>
          <fbc:geneProductRef fbc:geneProduct="G_PCCGCIGL_06646"/>
        </fbc:geneProductAssociation>
      </reaction>
      <reaction id="R_rxn28356_m0" name="R_aldehyde_dehydrogenase__2_phenylethanol__NAD___mitochondrial" reversible="true" fast="false" fbc:lowerFluxBound="cobra_default_lb" fbc:upperFluxBound="cobra_default_ub">
        <listOfReactants>
          <speciesReference species="M_h_m" stoichiometry="1" constant="true"/>
          <speciesReference species="M_nadh_m" stoichiometry="1" constant="true"/>
          <speciesReference species="M_pacald_m" stoichiometry="1" constant="true"/>
        </listOfReactants>
        <listOfProducts>
          <speciesReference species="M_2phetoh_m" stoichiometry="1" constant="true"/>
          <speciesReference species="M_nad_m" stoichiometry="1" constant="true"/>
        </listOfProducts>
        <fbc:geneProductAssociation>
          <fbc:or>
            <fbc:geneProductRef fbc:geneProduct="G_PCCGCIGL_03671"/>
            <fbc:geneProductRef fbc:geneProduct="G_PCCGCIGL_01252"/>
          </fbc:or>
        </fbc:geneProductAssociation>
      </reaction>
      <reaction id="R_rxn30043_c0" name="R_ornithine_carbamoyltransferase__irreversible" reversible="false" fast="false" fbc:lowerFluxBound="cobra_0_bound" fbc:upperFluxBound="cobra_default_ub">
        <listOfReactants>
          <speciesReference species="M_cbp_c" stoichiometry="1" constant="true"/>
          <speciesReference species="M_cpd19016_c0" stoichiometry="1" constant="true"/>
        </listOfReactants>
        <listOfProducts>
          <speciesReference species="M_citr__45__L_c" stoichiometry="1" constant="true"/>
          <speciesReference species="M_h_c" stoichiometry="1" constant="true"/>
          <speciesReference species="M_pi_c" stoichiometry="1" constant="true"/>
        </listOfProducts>
        <fbc:geneProductAssociation>
          <fbc:geneProductRef fbc:geneProduct="G_PCCGCIGL_02866"/>
        </fbc:geneProductAssociation>
      </reaction>
      <reaction id="R_rxn29950_c0" name="R_L_asparaginase" reversible="false" fast="false" fbc:lowerFluxBound="cobra_0_bound" fbc:upperFluxBound="cobra_default_ub">
        <listOfReactants>
          <speciesReference species="M_asn__45__L_c" stoichiometry="1" constant="true"/>
          <speciesReference species="M_h2o_c" stoichiometry="1" constant="true"/>
        </listOfReactants>
        <listOfProducts>
          <speciesReference species="M_NH4__43__" stoichiometry="1" constant="true"/>
          <speciesReference species="M_asp__45__L_c" stoichiometry="1" constant="true"/>
        </listOfProducts>
        <fbc:geneProductAssociation>
          <fbc:geneProductRef fbc:geneProduct="G_PCCGCIGL_06009"/>
        </fbc:geneProductAssociation>
      </reaction>
      <reaction id="R_rxn03091_c0" name="R_diphthine_synthase" reversible="false" fast="false" fbc:lowerFluxBound="cobra_0_bound" fbc:upperFluxBound="cobra_default_ub">
        <listOfReactants>
          <speciesReference species="M_amet_c" stoichiometry="1" constant="true"/>
          <speciesReference species="M_caphis_c" stoichiometry="1" constant="true"/>
        </listOfReactants>
        <listOfProducts>
          <speciesReference species="M_ahcys_c" stoichiometry="1" constant="true"/>
          <speciesReference species="M_cmaphis_c" stoichiometry="1" constant="true"/>
          <speciesReference species="M_h_c" stoichiometry="1" constant="true"/>
        </listOfProducts>
        <fbc:geneProductAssociation>
          <fbc:geneProductRef fbc:geneProduct="G_PCCGCIGL_03018"/>
        </fbc:geneProductAssociation>
      </reaction>
      <reaction id="R_rxn13222_c0" name="R_aldehyde_dehydrogenase__2_methylbutanol__NAD_" reversible="false" fast="false" fbc:lowerFluxBound="cobra_0_bound" fbc:upperFluxBound="cobra_default_ub">
        <listOfReactants>
          <speciesReference species="M_2mbald_c" stoichiometry="1" constant="true"/>
          <speciesReference species="M_h_c" stoichiometry="1" constant="true"/>
          <speciesReference species="M_nadh_c" stoichiometry="1" constant="true"/>
        </listOfReactants>
        <listOfProducts>
          <speciesReference species="M_2mbtoh_c" stoichiometry="1" constant="true"/>
          <speciesReference species="M_nad_c" stoichiometry="1" constant="true"/>
        </listOfProducts>
        <fbc:geneProductAssociation>
          <fbc:or>
            <fbc:geneProductRef fbc:geneProduct="G_PCCGCIGL_04824"/>
            <fbc:geneProductRef fbc:geneProduct="G_PCCGCIGL_02261"/>
            <fbc:geneProductRef fbc:geneProduct="G_PCCGCIGL_02504"/>
            <fbc:geneProductRef fbc:geneProduct="G_PCCGCIGL_05132"/>
          </fbc:or>
        </fbc:geneProductAssociation>
      </reaction>
      <reaction id="R_rxn05233_z5" name="R_ribonucleoside_diphosphate_reductase__GDP___nuclear" reversible="false" fast="false" fbc:lowerFluxBound="cobra_0_bound" fbc:upperFluxBound="cobra_default_ub">
        <listOfReactants>
          <speciesReference species="M_gdp_n" stoichiometry="1" constant="true"/>
          <speciesReference species="M_trdrd_n" stoichiometry="1" constant="true"/>
        </listOfReactants>
        <listOfProducts>
          <speciesReference species="M_dgdp_n" stoichiometry="1" constant="true"/>
          <speciesReference species="M_h2o_n" stoichiometry="1" constant="true"/>
          <speciesReference species="M_trdox_n" stoichiometry="1" constant="true"/>
        </listOfProducts>
        <fbc:geneProductAssociation>
          <fbc:or>
            <fbc:geneProductRef fbc:geneProduct="G_PCCGCIGL_06388"/>
            <fbc:geneProductRef fbc:geneProduct="G_PCCGCIGL_04992"/>
          </fbc:or>
        </fbc:geneProductAssociation>
      </reaction>
      <reaction id="R_rxn30306_c0" name="R_cystathionine_g_lyase" reversible="false" fast="false" fbc:lowerFluxBound="cobra_0_bound" fbc:upperFluxBound="cobra_default_ub">
        <listOfReactants>
          <speciesReference species="M_Cystathionine_c" stoichiometry="1" constant="true"/>
          <speciesReference species="M_h2o_c" stoichiometry="1" constant="true"/>
        </listOfReactants>
        <listOfProducts>
          <speciesReference species="M_2obut_c" stoichiometry="1" constant="true"/>
          <speciesReference species="M_NH4__43__" stoichiometry="1" constant="true"/>
          <speciesReference species="M_cys__45__L_c" stoichiometry="1" constant="true"/>
        </listOfProducts>
        <fbc:geneProductAssociation>
          <fbc:geneProductRef fbc:geneProduct="G_PCCGCIGL_01332"/>
        </fbc:geneProductAssociation>
      </reaction>
      <reaction id="R_rxn05289_m0" name="R_thioredoxin_reductase__NADPH_" reversible="false" fast="false" fbc:lowerFluxBound="cobra_0_bound" fbc:upperFluxBound="cobra_default_ub">
        <listOfReactants>
          <speciesReference species="M_h_m" stoichiometry="1" constant="true"/>
          <speciesReference species="M_nadph_m" stoichiometry="1" constant="true"/>
          <speciesReference species="M_trdox_m" stoichiometry="1" constant="true"/>
        </listOfReactants>
        <listOfProducts>
          <speciesReference species="M_nadp_m" stoichiometry="1" constant="true"/>
          <speciesReference species="M_trdrd_m" stoichiometry="1" constant="true"/>
        </listOfProducts>
        <fbc:geneProductAssociation>
          <fbc:geneProductRef fbc:geneProduct="G_PCCGCIGL_00057"/>
        </fbc:geneProductAssociation>
      </reaction>
      <reaction id="R_rxn09583_c0" name="R_mannose_inositol_phosphorylceramide_synthase__ceramide_3__24C___yeast_specific" reversible="false" fast="false" fbc:lowerFluxBound="cobra_0_bound" fbc:upperFluxBound="cobra_default_ub">
        <listOfReactants>
          <speciesReference species="M_gdpmann_c" stoichiometry="1" constant="true"/>
          <speciesReference species="M_ipc324_SC_c" stoichiometry="0.01" constant="true"/>
        </listOfReactants>
        <listOfProducts>
          <speciesReference species="M_gdp_c" stoichiometry="1" constant="true"/>
          <speciesReference species="M_h_c" stoichiometry="1" constant="true"/>
          <speciesReference species="M_mipc324_SC_c" stoichiometry="0.01" constant="true"/>
        </listOfProducts>
        <fbc:geneProductAssociation>
          <fbc:or>
            <fbc:geneProductRef fbc:geneProduct="G_PCCGCIGL_02175"/>
            <fbc:geneProductRef fbc:geneProduct="G_PCCGCIGL_07360"/>
          </fbc:or>
        </fbc:geneProductAssociation>
      </reaction>
      <reaction id="R_rxn00953_c0" name="R_cystathionine_beta_synthase" reversible="false" fast="false" fbc:lowerFluxBound="cobra_0_bound" fbc:upperFluxBound="cobra_default_ub">
        <listOfReactants>
          <speciesReference species="M_hcys__45__L_c" stoichiometry="1" constant="true"/>
          <speciesReference species="M_ser__45__L_c" stoichiometry="1" constant="true"/>
        </listOfReactants>
        <listOfProducts>
          <speciesReference species="M_Cystathionine_c" stoichiometry="1" constant="true"/>
          <speciesReference species="M_h2o_c" stoichiometry="1" constant="true"/>
        </listOfProducts>
        <fbc:geneProductAssociation>
          <fbc:geneProductRef fbc:geneProduct="G_PCCGCIGL_08092"/>
        </fbc:geneProductAssociation>
      </reaction>
      <reaction id="R_rxn30358_r0" name="R_alkaline_ceramidase__ceramide_1___endoplasmic_reticulum" reversible="true" fast="false" fbc:lowerFluxBound="cobra_default_lb" fbc:upperFluxBound="cobra_default_ub">
        <listOfReactants>
          <speciesReference species="M_cer1_24_r" stoichiometry="1" constant="true"/>
          <speciesReference species="M_coa_r" stoichiometry="1" constant="true"/>
          <speciesReference species="M_h_r" stoichiometry="1" constant="true"/>
        </listOfReactants>
        <listOfProducts>
          <speciesReference species="M_cpd29705_r0" stoichiometry="1" constant="true"/>
          <speciesReference species="M_sphgn_r" stoichiometry="1" constant="true"/>
        </listOfProducts>
        <fbc:geneProductAssociation>
          <fbc:geneProductRef fbc:geneProduct="G_PCCGCIGL_07272"/>
        </fbc:geneProductAssociation>
      </reaction>
      <reaction id="R_rxn12916_c0" name="R_C_3_sterol_keto_reductase__4_methylzymosterol_" reversible="false" fast="false" fbc:lowerFluxBound="cobra_0_bound" fbc:upperFluxBound="cobra_default_ub">
        <listOfReactants>
          <speciesReference species="M_4mzym_int2_c" stoichiometry="1" constant="true"/>
          <speciesReference species="M_h_c" stoichiometry="1" constant="true"/>
          <speciesReference species="M_nadph_c" stoichiometry="1" constant="true"/>
        </listOfReactants>
        <listOfProducts>
          <speciesReference species="M_4mzym_c" stoichiometry="1" constant="true"/>
          <speciesReference species="M_nadp_c" stoichiometry="1" constant="true"/>
        </listOfProducts>
        <fbc:geneProductAssociation>
          <fbc:geneProductRef fbc:geneProduct="G_PCCGCIGL_07693"/>
        </fbc:geneProductAssociation>
      </reaction>
      <reaction id="R_rxn13368_c0" name="R_Alcohol_Acetyltransferase__isoamyl_alcohol_" reversible="false" fast="false" fbc:lowerFluxBound="cobra_0_bound" fbc:upperFluxBound="cobra_default_ub">
        <listOfReactants>
          <speciesReference species="M_accoa_c" stoichiometry="1" constant="true"/>
          <speciesReference species="M_iamoh_c" stoichiometry="1" constant="true"/>
        </listOfReactants>
        <listOfProducts>
          <speciesReference species="M_coa_c" stoichiometry="1" constant="true"/>
          <speciesReference species="M_iamac_c" stoichiometry="1" constant="true"/>
        </listOfProducts>
        <fbc:geneProductAssociation>
          <fbc:geneProductRef fbc:geneProduct="G_PCCGCIGL_06287"/>
        </fbc:geneProductAssociation>
      </reaction>
      <reaction id="R_rxn09462_z6" name="R_fatty_acid_oxidation__octanoyl_CoA___peroxisomal" reversible="false" fast="false" fbc:lowerFluxBound="cobra_0_bound" fbc:upperFluxBound="cobra_default_ub">
        <listOfReactants>
          <speciesReference species="M_coa_p" stoichiometry="3" constant="true"/>
          <speciesReference species="M_h2o_p" stoichiometry="3" constant="true"/>
          <speciesReference species="M_nad_p" stoichiometry="3" constant="true"/>
          <speciesReference species="M_o2_p" stoichiometry="3" constant="true"/>
          <speciesReference species="M_occoa_p" stoichiometry="1" constant="true"/>
        </listOfReactants>
        <listOfProducts>
          <speciesReference species="M_accoa_p" stoichiometry="4" constant="true"/>
          <speciesReference species="M_h2o2_p" stoichiometry="3" constant="true"/>
          <speciesReference species="M_h_p" stoichiometry="3" constant="true"/>
          <speciesReference species="M_nadh_p" stoichiometry="3" constant="true"/>
        </listOfProducts>
        <fbc:geneProductAssociation>
          <fbc:or>
            <fbc:geneProductRef fbc:geneProduct="G_PCCGCIGL_00576"/>
            <fbc:geneProductRef fbc:geneProduct="G_PCCGCIGL_04444"/>
            <fbc:geneProductRef fbc:geneProduct="G_PCCGCIGL_04586"/>
          </fbc:or>
        </fbc:geneProductAssociation>
      </reaction>
      <reaction id="R_rxn05289_c0" name="R_thioredoxin_reductase__NADPH_" reversible="false" fast="false" fbc:lowerFluxBound="cobra_0_bound" fbc:upperFluxBound="cobra_default_ub">
        <listOfReactants>
          <speciesReference species="M_h_c" stoichiometry="1" constant="true"/>
          <speciesReference species="M_nadph_c" stoichiometry="1" constant="true"/>
          <speciesReference species="M_trdox_c" stoichiometry="1" constant="true"/>
        </listOfReactants>
        <listOfProducts>
          <speciesReference species="M_nadp_c" stoichiometry="1" constant="true"/>
          <speciesReference species="M_trdrd_c" stoichiometry="1" constant="true"/>
        </listOfProducts>
        <fbc:geneProductAssociation>
          <fbc:or>
            <fbc:geneProductRef fbc:geneProduct="G_PCCGCIGL_06388"/>
            <fbc:geneProductRef fbc:geneProduct="G_PCCGCIGL_05606"/>
          </fbc:or>
        </fbc:geneProductAssociation>
      </reaction>
      <reaction id="R_R_CITtbm_m0" name="R_citrate_transport__mitochondrial" reversible="true" fast="false" fbc:lowerFluxBound="cobra_default_lb" fbc:upperFluxBound="cobra_default_ub">
        <listOfReactants>
          <speciesReference species="M_cit_c" stoichiometry="1" constant="true"/>
          <speciesReference species="M_pep_m" stoichiometry="1" constant="true"/>
        </listOfReactants>
        <listOfProducts>
          <speciesReference species="M_cit_m" stoichiometry="1" constant="true"/>
          <speciesReference species="M_pep_c" stoichiometry="1" constant="true"/>
        </listOfProducts>
        <fbc:geneProductAssociation>
          <fbc:geneProductRef fbc:geneProduct="G_PCCGCIGL_00582"/>
        </fbc:geneProductAssociation>
      </reaction>
      <reaction id="R_rxn02304_m0" name="R_protoporphyrinogen_oxidase__mitochondrial" reversible="false" fast="false" fbc:lowerFluxBound="cobra_0_bound" fbc:upperFluxBound="cobra_default_ub">
        <listOfReactants>
          <speciesReference species="M_o2_m" stoichiometry="3" constant="true"/>
          <speciesReference species="M_pppg9_m" stoichiometry="2" constant="true"/>
        </listOfReactants>
        <listOfProducts>
          <speciesReference species="M_h2o_m" stoichiometry="6" constant="true"/>
          <speciesReference species="M_ppp9_m" stoichiometry="2" constant="true"/>
        </listOfProducts>
        <fbc:geneProductAssociation>
          <fbc:geneProductRef fbc:geneProduct="G_PCCGCIGL_04702"/>
        </fbc:geneProductAssociation>
      </reaction>
      <reaction id="R_rxn02134_c0" name="R_3_Dehydrosphinganine_reductase" reversible="false" fast="false" fbc:lowerFluxBound="cobra_0_bound" fbc:upperFluxBound="cobra_default_ub">
        <listOfReactants>
          <speciesReference species="M_3dsphgn_c" stoichiometry="1" constant="true"/>
          <speciesReference species="M_h_c" stoichiometry="1" constant="true"/>
          <speciesReference species="M_nadph_c" stoichiometry="1" constant="true"/>
        </listOfReactants>
        <listOfProducts>
          <speciesReference species="M_nadp_c" stoichiometry="1" constant="true"/>
          <speciesReference species="M_sphgn_c" stoichiometry="1" constant="true"/>
        </listOfProducts>
        <fbc:geneProductAssociation>
          <fbc:geneProductRef fbc:geneProduct="G_PCCGCIGL_02949"/>
        </fbc:geneProductAssociation>
      </reaction>
      <reaction id="R_R_AGAT_SC_c0" name="R_1_Acyl_glycerol_3_phosphate_acyltransferase__yeast_specific" reversible="false" fast="false" fbc:lowerFluxBound="cobra_0_bound" fbc:upperFluxBound="cobra_default_ub">
        <listOfReactants>
          <speciesReference species="M_cpd19029_c0" stoichiometry="0.01" constant="true"/>
          <speciesReference species="M_dccoa_c" stoichiometry="0.02" constant="true"/>
          <speciesReference species="M_ddcoa_c" stoichiometry="0.06" constant="true"/>
          <speciesReference species="M_hdcoa_c" stoichiometry="0.17" constant="true"/>
          <speciesReference species="M_ocdycacoa_c" stoichiometry="0.09" constant="true"/>
          <speciesReference species="M_odecoa_c" stoichiometry="0.24" constant="true"/>
          <speciesReference species="M_pmtcoa_c" stoichiometry="0.27" constant="true"/>
          <speciesReference species="M_stcoa_c" stoichiometry="0.05" constant="true"/>
          <speciesReference species="M_tdcoa_c" stoichiometry="0.1" constant="true"/>
        </listOfReactants>
        <listOfProducts>
          <speciesReference species="M_coa_c" stoichiometry="1" constant="true"/>
          <speciesReference species="M_pa_SC_c" stoichiometry="0.01" constant="true"/>
        </listOfProducts>
        <fbc:geneProductAssociation>
          <fbc:geneProductRef fbc:geneProduct="G_PCCGCIGL_06932"/>
        </fbc:geneProductAssociation>
      </reaction>
      <reaction id="R_rxn30407_m0" name="R_2_methylcitrate_synthase" reversible="false" fast="false" fbc:lowerFluxBound="cobra_0_bound" fbc:upperFluxBound="cobra_default_ub">
        <listOfReactants>
          <speciesReference species="M_h2o_m" stoichiometry="1" constant="true"/>
          <speciesReference species="M_oaa_m" stoichiometry="1" constant="true"/>
          <speciesReference species="M_ppcoa_m" stoichiometry="1" constant="true"/>
        </listOfReactants>
        <listOfProducts>
          <speciesReference species="M_2mcit_m" stoichiometry="1" constant="true"/>
          <speciesReference species="M_coa_m" stoichiometry="1" constant="true"/>
          <speciesReference species="M_h_m" stoichiometry="1" constant="true"/>
        </listOfProducts>
        <fbc:geneProductAssociation>
          <fbc:geneProductRef fbc:geneProduct="G_PCCGCIGL_00911"/>
        </fbc:geneProductAssociation>
      </reaction>
      <reaction id="R_rxn05239_c0" name="R_phosphoadenylyl_sulfate_reductase__thioredoxin_" reversible="false" fast="false" fbc:lowerFluxBound="cobra_0_bound" fbc:upperFluxBound="cobra_default_ub">
        <listOfReactants>
          <speciesReference species="M_paps_c" stoichiometry="1" constant="true"/>
          <speciesReference species="M_trdrd_c" stoichiometry="1" constant="true"/>
        </listOfReactants>
        <listOfProducts>
          <speciesReference species="M_h_c" stoichiometry="2" constant="true"/>
          <speciesReference species="M_pap_c" stoichiometry="1" constant="true"/>
          <speciesReference species="M_so3_c" stoichiometry="1" constant="true"/>
          <speciesReference species="M_trdox_c" stoichiometry="1" constant="true"/>
        </listOfProducts>
        <fbc:geneProductAssociation>
          <fbc:or>
            <fbc:geneProductRef fbc:geneProduct="G_PCCGCIGL_05396"/>
            <fbc:geneProductRef fbc:geneProduct="G_PCCGCIGL_06388"/>
          </fbc:or>
        </fbc:geneProductAssociation>
      </reaction>
      <reaction id="R_R_PIN3K_SC_c0" name="R_1_phosphatidylinositol_3_kinase__yeast_specific" reversible="false" fast="false" fbc:lowerFluxBound="cobra_0_bound" fbc:upperFluxBound="cobra_default_ub">
        <listOfReactants>
          <speciesReference species="M_M_ptd1ino_SC_c_c0" stoichiometry="0.01" constant="true"/>
          <speciesReference species="M_atp_c" stoichiometry="1" constant="true"/>
        </listOfReactants>
        <listOfProducts>
          <speciesReference species="M_adp_c" stoichiometry="1" constant="true"/>
          <speciesReference species="M_h_c" stoichiometry="1" constant="true"/>
          <speciesReference species="M_ptd3ino_SC_c" stoichiometry="0.01" constant="true"/>
        </listOfProducts>
        <fbc:geneProductAssociation>
          <fbc:or>
            <fbc:geneProductRef fbc:geneProduct="G_PCCGCIGL_07516"/>
            <fbc:geneProductRef fbc:geneProduct="G_PCCGCIGL_03306"/>
          </fbc:or>
        </fbc:geneProductAssociation>
      </reaction>
      <reaction id="R_rxn30055_c0" name="R_pyridoxamine_5__phosphate_oxidase" reversible="false" fast="false" fbc:lowerFluxBound="cobra_0_bound" fbc:upperFluxBound="cobra_default_ub">
        <listOfReactants>
          <speciesReference species="M_h2o_c" stoichiometry="1" constant="true"/>
          <speciesReference species="M_o2_c" stoichiometry="1" constant="true"/>
          <speciesReference species="M_pyam5p_c" stoichiometry="1" constant="true"/>
        </listOfReactants>
        <listOfProducts>
          <speciesReference species="M_NH4__43__" stoichiometry="1" constant="true"/>
          <speciesReference species="M_h2o2_c" stoichiometry="1" constant="true"/>
          <speciesReference species="M_pydx5p_c" stoichiometry="1" constant="true"/>
        </listOfProducts>
        <fbc:geneProductAssociation>
          <fbc:geneProductRef fbc:geneProduct="G_PCCGCIGL_02795"/>
        </fbc:geneProductAssociation>
      </reaction>
      <reaction id="R_rxn28352_m0" name="R_aldehyde_dehydrogenase__isoamyl_alcohol__NAD___mitochondrial" reversible="true" fast="false" fbc:lowerFluxBound="cobra_default_lb" fbc:upperFluxBound="cobra_default_ub">
        <listOfReactants>
          <speciesReference species="M_3mbald_m" stoichiometry="1" constant="true"/>
          <speciesReference species="M_h_m" stoichiometry="1" constant="true"/>
          <speciesReference species="M_nadh_m" stoichiometry="1" constant="true"/>
        </listOfReactants>
        <listOfProducts>
          <speciesReference species="M_iamoh_m" stoichiometry="1" constant="true"/>
          <speciesReference species="M_nad_m" stoichiometry="1" constant="true"/>
        </listOfProducts>
        <fbc:geneProductAssociation>
          <fbc:or>
            <fbc:geneProductRef fbc:geneProduct="G_PCCGCIGL_03671"/>
            <fbc:geneProductRef fbc:geneProduct="G_PCCGCIGL_01252"/>
          </fbc:or>
        </fbc:geneProductAssociation>
      </reaction>
      <reaction id="R_rxn01332_m0" name="R_2_deoxy_D_arabino_heptulosonate_7_phosphate_synthetase__mitochondrial" reversible="false" fast="false" fbc:lowerFluxBound="cobra_0_bound" fbc:upperFluxBound="cobra_default_ub">
        <listOfReactants>
          <speciesReference species="M_e4p_m" stoichiometry="1" constant="true"/>
          <speciesReference species="M_h2o_m" stoichiometry="1" constant="true"/>
          <speciesReference species="M_pep_m" stoichiometry="1" constant="true"/>
        </listOfReactants>
        <listOfProducts>
          <speciesReference species="M_2dda7p_m" stoichiometry="1" constant="true"/>
          <speciesReference species="M_pi_m" stoichiometry="1" constant="true"/>
        </listOfProducts>
        <fbc:geneProductAssociation>
          <fbc:geneProductRef fbc:geneProduct="G_PCCGCIGL_02732"/>
        </fbc:geneProductAssociation>
      </reaction>
      <reaction id="R_rxn09511_r0" name="R_Dolichyl_phosphate_mannose__protein_mannosyltransferase__endoplasmic_reticular" reversible="false" fast="false" fbc:lowerFluxBound="cobra_0_bound" fbc:upperFluxBound="cobra_default_ub">
        <listOfReactants>
          <speciesReference species="M_dolmanp_r" stoichiometry="1" constant="true"/>
        </listOfReactants>
        <listOfProducts>
          <speciesReference species="M_dolp_r" stoichiometry="1" constant="true"/>
          <speciesReference species="M_h_r" stoichiometry="1" constant="true"/>
          <speciesReference species="M_mannan_r" stoichiometry="1" constant="true"/>
        </listOfProducts>
        <fbc:geneProductAssociation>
          <fbc:or>
            <fbc:geneProductRef fbc:geneProduct="G_PCCGCIGL_03872"/>
            <fbc:geneProductRef fbc:geneProduct="G_PCCGCIGL_01364"/>
            <fbc:geneProductRef fbc:geneProduct="G_PCCGCIGL_01488"/>
            <fbc:geneProductRef fbc:geneProduct="G_PCCGCIGL_06367"/>
          </fbc:or>
        </fbc:geneProductAssociation>
      </reaction>
      <reaction id="R_rxn02302_c0" name="R_metb1" reversible="false" fast="false" fbc:lowerFluxBound="cobra_0_bound" fbc:upperFluxBound="cobra_default_ub">
        <listOfReactants>
          <speciesReference species="M_achms_c" stoichiometry="1" constant="true"/>
          <speciesReference species="M_cys__45__L_c" stoichiometry="1" constant="true"/>
        </listOfReactants>
        <listOfProducts>
          <speciesReference species="M_Cystathionine_c" stoichiometry="1" constant="true"/>
          <speciesReference species="M_ac_c" stoichiometry="1" constant="true"/>
          <speciesReference species="M_h_c" stoichiometry="1" constant="true"/>
        </listOfProducts>
        <fbc:geneProductAssociation>
          <fbc:geneProductRef fbc:geneProduct="G_PCCGCIGL_06599"/>
        </fbc:geneProductAssociation>
      </reaction>
      <reaction id="R_rxn01353_c0" name="R_nucleoside_diphosphate_kinase__ATPdGDP_" reversible="true" fast="false" fbc:lowerFluxBound="cobra_default_lb" fbc:upperFluxBound="cobra_default_ub">
        <listOfReactants>
          <speciesReference species="M_atp_c" stoichiometry="1" constant="true"/>
          <speciesReference species="M_dgdp_c" stoichiometry="1" constant="true"/>
        </listOfReactants>
        <listOfProducts>
          <speciesReference species="M_adp_c" stoichiometry="1" constant="true"/>
          <speciesReference species="M_dgtp_c" stoichiometry="1" constant="true"/>
        </listOfProducts>
        <fbc:geneProductAssociation>
          <fbc:geneProductRef fbc:geneProduct="G_PCCGCIGL_01456"/>
        </fbc:geneProductAssociation>
      </reaction>
      <reaction id="R_rxn08455_c0" name="R_fatty_acid__CoA_ligase__octadecenoate_" reversible="true" fast="false" fbc:lowerFluxBound="cobra_default_lb" fbc:upperFluxBound="cobra_default_ub">
        <listOfReactants>
          <speciesReference species="M_atp_c" stoichiometry="1" constant="true"/>
          <speciesReference species="M_coa_c" stoichiometry="1" constant="true"/>
          <speciesReference species="M_ocdcea_c" stoichiometry="1" constant="true"/>
        </listOfReactants>
        <listOfProducts>
          <speciesReference species="M_amp_c" stoichiometry="1" constant="true"/>
          <speciesReference species="M_odecoa_c" stoichiometry="1" constant="true"/>
          <speciesReference species="M_ppi_c" stoichiometry="1" constant="true"/>
        </listOfProducts>
        <fbc:geneProductAssociation>
          <fbc:geneProductRef fbc:geneProduct="G_PCCGCIGL_01114"/>
        </fbc:geneProductAssociation>
      </reaction>
      <reaction id="R_R_ASNt2r_e0" name="R_L_asparagine_reversible_transport_via_proton_symport" reversible="true" fast="false" fbc:lowerFluxBound="cobra_default_lb" fbc:upperFluxBound="cobra_default_ub">
        <listOfReactants>
          <speciesReference species="M_asn__45__L_e" stoichiometry="1" constant="true"/>
          <speciesReference species="M_h_e" stoichiometry="1" constant="true"/>
        </listOfReactants>
        <listOfProducts>
          <speciesReference species="M_asn__45__L_c" stoichiometry="1" constant="true"/>
          <speciesReference species="M_h_c" stoichiometry="1" constant="true"/>
        </listOfProducts>
        <fbc:geneProductAssociation>
          <fbc:or>
            <fbc:geneProductRef fbc:geneProduct="G_PCCGCIGL_06394"/>
            <fbc:geneProductRef fbc:geneProduct="G_PCCGCIGL_02805"/>
            <fbc:geneProductRef fbc:geneProduct="G_PCCGCIGL_01675"/>
          </fbc:or>
        </fbc:geneProductAssociation>
      </reaction>
      <reaction id="R_rxn00704_c0" name="R_phosphoglucomutase" reversible="true" fast="false" fbc:lowerFluxBound="cobra_default_lb" fbc:upperFluxBound="cobra_default_ub">
        <listOfReactants>
          <speciesReference species="M_g1p_c" stoichiometry="1" constant="true"/>
        </listOfReactants>
        <listOfProducts>
          <speciesReference species="M_g6p_c" stoichiometry="1" constant="true"/>
        </listOfProducts>
        <fbc:geneProductAssociation>
          <fbc:geneProductRef fbc:geneProduct="G_PCCGCIGL_03721"/>
        </fbc:geneProductAssociation>
      </reaction>
      <reaction id="R_rxn00159_m0" name="R_malic_enzyme__NAD___mitochondrial" reversible="false" fast="false" fbc:lowerFluxBound="cobra_0_bound" fbc:upperFluxBound="cobra_default_ub">
        <listOfReactants>
          <speciesReference species="M_mal__45__L_m" stoichiometry="1" constant="true"/>
          <speciesReference species="M_nad_m" stoichiometry="1" constant="true"/>
        </listOfReactants>
        <listOfProducts>
          <speciesReference species="M_co2_m" stoichiometry="1" constant="true"/>
          <speciesReference species="M_nadh_m" stoichiometry="1" constant="true"/>
          <speciesReference species="M_pyr_m" stoichiometry="1" constant="true"/>
        </listOfProducts>
        <fbc:geneProductAssociation>
          <fbc:geneProductRef fbc:geneProduct="G_PCCGCIGL_00588"/>
        </fbc:geneProductAssociation>
      </reaction>
      <reaction id="R_R_CHLt2_e0" name="R_choline_transport_via_proton_symport" reversible="false" fast="false" fbc:lowerFluxBound="cobra_0_bound" fbc:upperFluxBound="cobra_default_ub">
        <listOfReactants>
          <speciesReference species="M_chol_e" stoichiometry="1" constant="true"/>
          <speciesReference species="M_h_e" stoichiometry="1" constant="true"/>
        </listOfReactants>
        <listOfProducts>
          <speciesReference species="M_chol_c" stoichiometry="1" constant="true"/>
          <speciesReference species="M_h_c" stoichiometry="1" constant="true"/>
        </listOfProducts>
        <fbc:geneProductAssociation>
          <fbc:geneProductRef fbc:geneProduct="G_PCCGCIGL_00285"/>
        </fbc:geneProductAssociation>
      </reaction>
      <reaction id="R_R_CTPtm_m0" name="R_CTPCMP_antiport" reversible="false" fast="false" fbc:lowerFluxBound="cobra_0_bound" fbc:upperFluxBound="cobra_default_ub">
        <listOfReactants>
          <speciesReference species="M_cmp_m" stoichiometry="1" constant="true"/>
          <speciesReference species="M_ctp_c" stoichiometry="1" constant="true"/>
          <speciesReference species="M_h_c" stoichiometry="2" constant="true"/>
        </listOfReactants>
        <listOfProducts>
          <speciesReference species="M_cmp_c" stoichiometry="1" constant="true"/>
          <speciesReference species="M_ctp_m" stoichiometry="1" constant="true"/>
          <speciesReference species="M_h_m" stoichiometry="2" constant="true"/>
        </listOfProducts>
        <fbc:geneProductAssociation>
          <fbc:geneProductRef fbc:geneProduct="G_PCCGCIGL_07291"/>
        </fbc:geneProductAssociation>
      </reaction>
      <reaction id="R_rxn00175_m0" name="R_acetyl_CoA_synthetase" reversible="false" fast="false" fbc:lowerFluxBound="cobra_0_bound" fbc:upperFluxBound="cobra_default_ub">
        <listOfReactants>
          <speciesReference species="M_ac_m" stoichiometry="1" constant="true"/>
          <speciesReference species="M_atp_m" stoichiometry="1" constant="true"/>
          <speciesReference species="M_coa_m" stoichiometry="1" constant="true"/>
        </listOfReactants>
        <listOfProducts>
          <speciesReference species="M_accoa_m" stoichiometry="1" constant="true"/>
          <speciesReference species="M_amp_m" stoichiometry="1" constant="true"/>
          <speciesReference species="M_ppi_m" stoichiometry="1" constant="true"/>
        </listOfProducts>
        <fbc:geneProductAssociation>
          <fbc:geneProductRef fbc:geneProduct="G_PCCGCIGL_03409"/>
        </fbc:geneProductAssociation>
      </reaction>
      <reaction id="R_rxn09552_c0" name="R_diacylglycerol_cholinephosphotransferase__yeast_specific" reversible="false" fast="false" fbc:lowerFluxBound="cobra_0_bound" fbc:upperFluxBound="cobra_default_ub">
        <listOfReactants>
          <speciesReference species="M_12dgr_SC_c" stoichiometry="0.01" constant="true"/>
          <speciesReference species="M_cdpchol_c" stoichiometry="1" constant="true"/>
        </listOfReactants>
        <listOfProducts>
          <speciesReference species="M_cmp_c" stoichiometry="1" constant="true"/>
          <speciesReference species="M_h_c" stoichiometry="1" constant="true"/>
          <speciesReference species="M_pc_SC_c" stoichiometry="0.01" constant="true"/>
        </listOfProducts>
        <fbc:geneProductAssociation>
          <fbc:geneProductRef fbc:geneProduct="G_PCCGCIGL_04202"/>
        </fbc:geneProductAssociation>
      </reaction>
      <reaction id="R_rxn13371_c0" name="R_Alcohol_Acetyltransferase__Phenylethanol_alcohol_" reversible="false" fast="false" fbc:lowerFluxBound="cobra_0_bound" fbc:upperFluxBound="cobra_default_ub">
        <listOfReactants>
          <speciesReference species="M_2phetoh_c" stoichiometry="1" constant="true"/>
          <speciesReference species="M_accoa_c" stoichiometry="1" constant="true"/>
        </listOfReactants>
        <listOfProducts>
          <speciesReference species="M_coa_c" stoichiometry="1" constant="true"/>
          <speciesReference species="M_pheac_c" stoichiometry="1" constant="true"/>
        </listOfProducts>
        <fbc:geneProductAssociation>
          <fbc:geneProductRef fbc:geneProduct="G_PCCGCIGL_06287"/>
        </fbc:geneProductAssociation>
      </reaction>
      <reaction id="R_rxn18921_m0" name="R_L_erythro_4_Hydroxyglutamate2_oxoglutarate_aminotransferase__mitochondrial" reversible="false" fast="false" fbc:lowerFluxBound="cobra_0_bound" fbc:upperFluxBound="cobra_default_ub">
        <listOfReactants>
          <speciesReference species="M_akg_m" stoichiometry="1" constant="true"/>
          <speciesReference species="M_cpd19042_m0" stoichiometry="1" constant="true"/>
        </listOfReactants>
        <listOfProducts>
          <speciesReference species="M_4h2oglt_m" stoichiometry="1" constant="true"/>
          <speciesReference species="M_glu__45__L_m" stoichiometry="1" constant="true"/>
        </listOfProducts>
        <fbc:geneProductAssociation>
          <fbc:geneProductRef fbc:geneProduct="G_PCCGCIGL_03679"/>
        </fbc:geneProductAssociation>
      </reaction>
      <reaction id="R_rxn09445_z6" name="R_fatty_acid__CoA_ligase__n_C260___peroxisomal" reversible="true" fast="false" fbc:lowerFluxBound="cobra_default_lb" fbc:upperFluxBound="cobra_default_ub">
        <listOfReactants>
          <speciesReference species="M_atp_p" stoichiometry="1" constant="true"/>
          <speciesReference species="M_coa_p" stoichiometry="1" constant="true"/>
          <speciesReference species="M_hexc_p" stoichiometry="1" constant="true"/>
        </listOfReactants>
        <listOfProducts>
          <speciesReference species="M_amp_p" stoichiometry="1" constant="true"/>
          <speciesReference species="M_hexccoa_p" stoichiometry="1" constant="true"/>
          <speciesReference species="M_ppi_p" stoichiometry="1" constant="true"/>
        </listOfProducts>
        <fbc:geneProductAssociation>
          <fbc:geneProductRef fbc:geneProduct="G_PCCGCIGL_02778"/>
        </fbc:geneProductAssociation>
      </reaction>
      <reaction id="R_rxn02155_c0" name="R_nicotinate_nucleotide_adenylyltransferase" reversible="false" fast="false" fbc:lowerFluxBound="cobra_0_bound" fbc:upperFluxBound="cobra_default_ub">
        <listOfReactants>
          <speciesReference species="M_atp_c" stoichiometry="1" constant="true"/>
          <speciesReference species="M_h_c" stoichiometry="1" constant="true"/>
          <speciesReference species="M_nicrnt_c" stoichiometry="1" constant="true"/>
        </listOfReactants>
        <listOfProducts>
          <speciesReference species="M_dnad_c" stoichiometry="1" constant="true"/>
          <speciesReference species="M_ppi_c" stoichiometry="1" constant="true"/>
        </listOfProducts>
        <fbc:geneProductAssociation>
          <fbc:geneProductRef fbc:geneProduct="G_PCCGCIGL_08072"/>
        </fbc:geneProductAssociation>
      </reaction>
      <reaction id="R_R_MIP2CS224_SC_c0" name="R_mannose__inositol_P_2_ceramide_synthase__ceramide_2__26C___yeast_specific" reversible="false" fast="false" fbc:lowerFluxBound="cobra_0_bound" fbc:upperFluxBound="cobra_default_ub">
        <listOfReactants>
          <speciesReference species="M_M_ptd1ino_SC_c_c0" stoichiometry="0.01" constant="true"/>
          <speciesReference species="M_mipc224_SC_c" stoichiometry="0.01" constant="true"/>
        </listOfReactants>
        <listOfProducts>
          <speciesReference species="M_12dgr_SC_c" stoichiometry="0.01" constant="true"/>
          <speciesReference species="M_mip2c224_SC_c" stoichiometry="0.01" constant="true"/>
        </listOfProducts>
        <fbc:geneProductAssociation>
          <fbc:geneProductRef fbc:geneProduct="G_PCCGCIGL_07840"/>
        </fbc:geneProductAssociation>
      </reaction>
      <reaction id="R_rxn09433_c0" name="R_fatty_acid_synthase__n_C160_" reversible="false" fast="false" fbc:lowerFluxBound="cobra_0_bound" fbc:upperFluxBound="cobra_default_ub">
        <listOfReactants>
          <speciesReference species="M_h_c" stoichiometry="3" constant="true"/>
          <speciesReference species="M_malcoa_c" stoichiometry="1" constant="true"/>
          <speciesReference species="M_nadph_c" stoichiometry="2" constant="true"/>
          <speciesReference species="M_ttdca_c" stoichiometry="1" constant="true"/>
        </listOfReactants>
        <listOfProducts>
          <speciesReference species="M_co2_c" stoichiometry="1" constant="true"/>
          <speciesReference species="M_coa_c" stoichiometry="1" constant="true"/>
          <speciesReference species="M_h2o_c" stoichiometry="1" constant="true"/>
          <speciesReference species="M_hdca_c" stoichiometry="1" constant="true"/>
          <speciesReference species="M_nadp_c" stoichiometry="2" constant="true"/>
        </listOfProducts>
        <fbc:geneProductAssociation>
          <fbc:or>
            <fbc:geneProductRef fbc:geneProduct="G_PCCGCIGL_01006"/>
            <fbc:geneProductRef fbc:geneProduct="G_PCCGCIGL_06469"/>
            <fbc:geneProductRef fbc:geneProduct="G_PCCGCIGL_00207"/>
            <fbc:geneProductRef fbc:geneProduct="G_PCCGCIGL_00117"/>
          </fbc:or>
        </fbc:geneProductAssociation>
      </reaction>
      <reaction id="R_R_AMETt2_e0" name="R_S_adenosyl_L_methionine_transport_in_via_proton_symport" reversible="false" fast="false" fbc:lowerFluxBound="cobra_0_bound" fbc:upperFluxBound="cobra_default_ub">
        <listOfReactants>
          <speciesReference species="M_amet_e" stoichiometry="1" constant="true"/>
          <speciesReference species="M_h_e" stoichiometry="1" constant="true"/>
        </listOfReactants>
        <listOfProducts>
          <speciesReference species="M_amet_c" stoichiometry="1" constant="true"/>
          <speciesReference species="M_h_c" stoichiometry="1" constant="true"/>
        </listOfProducts>
        <fbc:geneProductAssociation>
          <fbc:geneProductRef fbc:geneProduct="G_PCCGCIGL_02773"/>
        </fbc:geneProductAssociation>
      </reaction>
      <reaction id="R_rxn00605_c0" name="R_alpha_alpha_trehalose_phosphate_synthase__UDP_forming_" reversible="false" fast="false" fbc:lowerFluxBound="cobra_0_bound" fbc:upperFluxBound="cobra_default_ub">
        <listOfReactants>
          <speciesReference species="M_g6p_c" stoichiometry="1" constant="true"/>
          <speciesReference species="M_udpg_c" stoichiometry="1" constant="true"/>
        </listOfReactants>
        <listOfProducts>
          <speciesReference species="M_h_c" stoichiometry="1" constant="true"/>
          <speciesReference species="M_tre6p_c" stoichiometry="1" constant="true"/>
          <speciesReference species="M_udp_c" stoichiometry="1" constant="true"/>
        </listOfProducts>
        <fbc:geneProductAssociation>
          <fbc:or>
            <fbc:geneProductRef fbc:geneProduct="G_PCCGCIGL_02647"/>
            <fbc:geneProductRef fbc:geneProduct="G_PCCGCIGL_01269"/>
            <fbc:geneProductRef fbc:geneProduct="G_PCCGCIGL_07837"/>
            <fbc:geneProductRef fbc:geneProduct="G_PCCGCIGL_02647"/>
          </fbc:or>
        </fbc:geneProductAssociation>
      </reaction>
      <reaction id="R_rxn00137_c0" name="R_3__5__bisphosphate_nucleotidase" reversible="false" fast="false" fbc:lowerFluxBound="cobra_0_bound" fbc:upperFluxBound="cobra_default_ub">
        <listOfReactants>
          <speciesReference species="M_h2o_c" stoichiometry="1" constant="true"/>
          <speciesReference species="M_pap_c" stoichiometry="1" constant="true"/>
        </listOfReactants>
        <listOfProducts>
          <speciesReference species="M_amp_c" stoichiometry="1" constant="true"/>
          <speciesReference species="M_pi_c" stoichiometry="1" constant="true"/>
        </listOfProducts>
        <fbc:geneProductAssociation>
          <fbc:geneProductRef fbc:geneProduct="G_PCCGCIGL_02163"/>
        </fbc:geneProductAssociation>
      </reaction>
      <reaction id="R_rxn01003_c0" name="R_Phenylpyruvate_decarboxylase" reversible="false" fast="false" fbc:lowerFluxBound="cobra_0_bound" fbc:upperFluxBound="cobra_default_ub">
        <listOfReactants>
          <speciesReference species="M_h_c" stoichiometry="1" constant="true"/>
          <speciesReference species="M_phpyr_c" stoichiometry="1" constant="true"/>
        </listOfReactants>
        <listOfProducts>
          <speciesReference species="M_co2_c" stoichiometry="1" constant="true"/>
          <speciesReference species="M_pacald_c" stoichiometry="1" constant="true"/>
        </listOfProducts>
        <fbc:geneProductAssociation>
          <fbc:or>
            <fbc:geneProductRef fbc:geneProduct="G_PCCGCIGL_06393"/>
            <fbc:geneProductRef fbc:geneProduct="G_PCCGCIGL_05670"/>
          </fbc:or>
        </fbc:geneProductAssociation>
      </reaction>
      <reaction id="R_R_CERS2_26_c0" name="R_Ceramide_2__synthase__26C_" reversible="false" fast="false" fbc:lowerFluxBound="cobra_0_bound" fbc:upperFluxBound="cobra_default_ub">
        <listOfReactants>
          <speciesReference species="M_cer1_26_c" stoichiometry="1" constant="true"/>
          <speciesReference species="M_h_c" stoichiometry="1" constant="true"/>
          <speciesReference species="M_nadph_c" stoichiometry="1" constant="true"/>
          <speciesReference species="M_o2_c" stoichiometry="1" constant="true"/>
        </listOfReactants>
        <listOfProducts>
          <speciesReference species="M_M_cer2_26_c_c0" stoichiometry="1" constant="true"/>
          <speciesReference species="M_h2o_c" stoichiometry="1" constant="true"/>
          <speciesReference species="M_nadp_c" stoichiometry="1" constant="true"/>
        </listOfProducts>
        <fbc:geneProductAssociation>
          <fbc:geneProductRef fbc:geneProduct="G_PCCGCIGL_02624"/>
        </fbc:geneProductAssociation>
      </reaction>
      <reaction id="R_rxn01517_c0" name="R_uridylate_kinase__dUMP_" reversible="true" fast="false" fbc:lowerFluxBound="cobra_default_lb" fbc:upperFluxBound="cobra_default_ub">
        <listOfReactants>
          <speciesReference species="M_atp_c" stoichiometry="1" constant="true"/>
          <speciesReference species="M_dump_c" stoichiometry="1" constant="true"/>
        </listOfReactants>
        <listOfProducts>
          <speciesReference species="M_adp_c" stoichiometry="1" constant="true"/>
          <speciesReference species="M_dudp_c" stoichiometry="1" constant="true"/>
        </listOfProducts>
        <fbc:geneProductAssociation>
          <fbc:geneProductRef fbc:geneProduct="G_PCCGCIGL_06685"/>
        </fbc:geneProductAssociation>
      </reaction>
      <reaction id="R_R_FACOAL240p_z6" name="R_fatty_acid__CoA_ligase__n_C240___peroxisomal" reversible="true" fast="false" fbc:lowerFluxBound="cobra_default_lb" fbc:upperFluxBound="cobra_default_ub">
        <listOfReactants>
          <speciesReference species="M_atp_p" stoichiometry="1" constant="true"/>
          <speciesReference species="M_coa_p" stoichiometry="1" constant="true"/>
          <speciesReference species="M_ttc_p" stoichiometry="1" constant="true"/>
        </listOfReactants>
        <listOfProducts>
          <speciesReference species="M_amp_p" stoichiometry="1" constant="true"/>
          <speciesReference species="M_cpd29705_z6" stoichiometry="1" constant="true"/>
          <speciesReference species="M_ppi_p" stoichiometry="1" constant="true"/>
        </listOfProducts>
        <fbc:geneProductAssociation>
          <fbc:geneProductRef fbc:geneProduct="G_PCCGCIGL_02778"/>
        </fbc:geneProductAssociation>
      </reaction>
      <reaction id="R_rxn13357_c0" name="R_Mannose_inositol_phosphorylceramide__ceramide_3__24C__phospholipase_C" reversible="false" fast="false" fbc:lowerFluxBound="cobra_0_bound" fbc:upperFluxBound="cobra_default_ub">
        <listOfReactants>
          <speciesReference species="M_h2o_c" stoichiometry="1" constant="true"/>
          <speciesReference species="M_mipc324_SC_c" stoichiometry="0.01" constant="true"/>
        </listOfReactants>
        <listOfProducts>
          <speciesReference species="M_cer3_24_c" stoichiometry="1" constant="true"/>
          <speciesReference species="M_h_c" stoichiometry="1" constant="true"/>
          <speciesReference species="M_manmi1p__45__D_c" stoichiometry="1" constant="true"/>
        </listOfProducts>
        <fbc:geneProductAssociation>
          <fbc:geneProductRef fbc:geneProduct="G_PCCGCIGL_01725"/>
        </fbc:geneProductAssociation>
      </reaction>
      <reaction id="R_rxn00555_c0" name="R_glutamine_fructose_6_phosphate_transaminase" reversible="false" fast="false" fbc:lowerFluxBound="cobra_0_bound" fbc:upperFluxBound="cobra_default_ub">
        <listOfReactants>
          <speciesReference species="M_f6p_c" stoichiometry="1" constant="true"/>
          <speciesReference species="M_gln__45__L_c" stoichiometry="1" constant="true"/>
        </listOfReactants>
        <listOfProducts>
          <speciesReference species="M_gam6p_c" stoichiometry="1" constant="true"/>
          <speciesReference species="M_glu__45__L_c" stoichiometry="1" constant="true"/>
        </listOfProducts>
        <fbc:geneProductAssociation>
          <fbc:geneProductRef fbc:geneProduct="G_PCCGCIGL_03677"/>
        </fbc:geneProductAssociation>
      </reaction>
      <reaction id="R_rxn13379_c0" name="R_phosphatidylinositol_3_phosphate_5_kinase__yeast_specfic" reversible="false" fast="false" fbc:lowerFluxBound="cobra_0_bound" fbc:upperFluxBound="cobra_default_ub">
        <listOfReactants>
          <speciesReference species="M_atp_c" stoichiometry="1" constant="true"/>
          <speciesReference species="M_ptd3ino_SC_c" stoichiometry="0.01" constant="true"/>
        </listOfReactants>
        <listOfProducts>
          <speciesReference species="M_adp_c" stoichiometry="1" constant="true"/>
          <speciesReference species="M_h_c" stoichiometry="1" constant="true"/>
          <speciesReference species="M_ptd135bp_SC_c" stoichiometry="0.01" constant="true"/>
        </listOfProducts>
        <fbc:geneProductAssociation>
          <fbc:geneProductRef fbc:geneProduct="G_PCCGCIGL_03098"/>
        </fbc:geneProductAssociation>
      </reaction>
      <reaction id="R_rxn30091_c0" name="R_ornithine_transaminase" reversible="false" fast="false" fbc:lowerFluxBound="cobra_0_bound" fbc:upperFluxBound="cobra_default_ub">
        <listOfReactants>
          <speciesReference species="M_akg_c" stoichiometry="1" constant="true"/>
          <speciesReference species="M_cpd19016_c0" stoichiometry="1" constant="true"/>
        </listOfReactants>
        <listOfProducts>
          <speciesReference species="M_glu__45__L_c" stoichiometry="1" constant="true"/>
          <speciesReference species="M_glu5sa_c" stoichiometry="1" constant="true"/>
        </listOfProducts>
        <fbc:geneProductAssociation>
          <fbc:geneProductRef fbc:geneProduct="G_PCCGCIGL_06536"/>
        </fbc:geneProductAssociation>
      </reaction>
      <reaction id="R_rxn15018_c0" name="R_AMP_nucleosidase" reversible="false" fast="false" fbc:lowerFluxBound="cobra_0_bound" fbc:upperFluxBound="cobra_default_ub">
        <listOfReactants>
          <speciesReference species="M_amp_c" stoichiometry="1" constant="true"/>
          <speciesReference species="M_h2o_c" stoichiometry="1" constant="true"/>
        </listOfReactants>
        <listOfProducts>
          <speciesReference species="M_ade_c" stoichiometry="1" constant="true"/>
          <speciesReference species="M_cpd19028_c0" stoichiometry="1" constant="true"/>
        </listOfProducts>
        <fbc:geneProductAssociation>
          <fbc:or>
            <fbc:geneProductRef fbc:geneProduct="G_PCCGCIGL_02908"/>
            <fbc:geneProductRef fbc:geneProduct="G_PCCGCIGL_05845"/>
          </fbc:or>
        </fbc:geneProductAssociation>
      </reaction>
      <reaction id="R_rxn00506_m0" name="R_aldehyde_dehydrogenase__acetylaldehyde__NAD___mitochondrial" reversible="false" fast="false" fbc:lowerFluxBound="cobra_0_bound" fbc:upperFluxBound="cobra_default_ub">
        <listOfReactants>
          <speciesReference species="M_acald_m" stoichiometry="1" constant="true"/>
          <speciesReference species="M_h2o_m" stoichiometry="1" constant="true"/>
          <speciesReference species="M_nad_m" stoichiometry="1" constant="true"/>
        </listOfReactants>
        <listOfProducts>
          <speciesReference species="M_ac_m" stoichiometry="1" constant="true"/>
          <speciesReference species="M_h_m" stoichiometry="2" constant="true"/>
          <speciesReference species="M_nadh_m" stoichiometry="1" constant="true"/>
        </listOfProducts>
        <fbc:geneProductAssociation>
          <fbc:geneProductRef fbc:geneProduct="G_PCCGCIGL_03420"/>
        </fbc:geneProductAssociation>
      </reaction>
      <reaction id="R_rxn03084_c0" name="R_phosphoribosylformylglycinamidine_synthase" reversible="false" fast="false" fbc:lowerFluxBound="cobra_0_bound" fbc:upperFluxBound="cobra_default_ub">
        <listOfReactants>
          <speciesReference species="M_atp_c" stoichiometry="1" constant="true"/>
          <speciesReference species="M_fgam_c" stoichiometry="1" constant="true"/>
          <speciesReference species="M_gln__45__L_c" stoichiometry="1" constant="true"/>
          <speciesReference species="M_h2o_c" stoichiometry="1" constant="true"/>
        </listOfReactants>
        <listOfProducts>
          <speciesReference species="M_adp_c" stoichiometry="1" constant="true"/>
          <speciesReference species="M_fpram_c" stoichiometry="1" constant="true"/>
          <speciesReference species="M_glu__45__L_c" stoichiometry="1" constant="true"/>
          <speciesReference species="M_h_c" stoichiometry="1" constant="true"/>
          <speciesReference species="M_pi_c" stoichiometry="1" constant="true"/>
        </listOfProducts>
        <fbc:geneProductAssociation>
          <fbc:geneProductRef fbc:geneProduct="G_PCCGCIGL_06965"/>
        </fbc:geneProductAssociation>
      </reaction>
      <reaction id="R_rxn00693_c0" name="R_methionine_synthase" reversible="false" fast="false" fbc:lowerFluxBound="cobra_0_bound" fbc:upperFluxBound="cobra_default_ub">
        <listOfReactants>
          <speciesReference species="M_5mthf_c" stoichiometry="1" constant="true"/>
          <speciesReference species="M_hcys__45__L_c" stoichiometry="1" constant="true"/>
        </listOfReactants>
        <listOfProducts>
          <speciesReference species="M_h_c" stoichiometry="1" constant="true"/>
          <speciesReference species="M_met__45__L_c" stoichiometry="1" constant="true"/>
          <speciesReference species="M_thf_c" stoichiometry="1" constant="true"/>
        </listOfProducts>
        <fbc:geneProductAssociation>
          <fbc:geneProductRef fbc:geneProduct="G_PCCGCIGL_05170"/>
        </fbc:geneProductAssociation>
      </reaction>
      <reaction id="R_rxn08067_c0" name="R_adentylate_kinase__ITP_" reversible="true" fast="false" fbc:lowerFluxBound="cobra_default_lb" fbc:upperFluxBound="cobra_default_ub">
        <listOfReactants>
          <speciesReference species="M_amp_c" stoichiometry="1" constant="true"/>
          <speciesReference species="M_itp_c" stoichiometry="1" constant="true"/>
        </listOfReactants>
        <listOfProducts>
          <speciesReference species="M_adp_c" stoichiometry="1" constant="true"/>
          <speciesReference species="M_idp_c" stoichiometry="1" constant="true"/>
        </listOfProducts>
        <fbc:geneProductAssociation>
          <fbc:geneProductRef fbc:geneProduct="G_PCCGCIGL_07464"/>
        </fbc:geneProductAssociation>
      </reaction>
      <reaction id="R_R_FA182COAabcp_z6" name="R_fatty_acyl_CoA_peroxisomal_transport_via_ABC_system" reversible="false" fast="false" fbc:lowerFluxBound="cobra_0_bound" fbc:upperFluxBound="cobra_default_ub">
        <listOfReactants>
          <speciesReference species="M_atp_p" stoichiometry="1" constant="true"/>
          <speciesReference species="M_h2o_p" stoichiometry="1" constant="true"/>
          <speciesReference species="M_ocdycacoa_c" stoichiometry="1" constant="true"/>
        </listOfReactants>
        <listOfProducts>
          <speciesReference species="M_adp_p" stoichiometry="1" constant="true"/>
          <speciesReference species="M_h_p" stoichiometry="1" constant="true"/>
          <speciesReference species="M_ocdycacoa_p" stoichiometry="1" constant="true"/>
          <speciesReference species="M_pi_p" stoichiometry="1" constant="true"/>
        </listOfProducts>
        <fbc:geneProductAssociation>
          <fbc:or>
            <fbc:geneProductRef fbc:geneProduct="G_PCCGCIGL_07111"/>
            <fbc:geneProductRef fbc:geneProduct="G_PCCGCIGL_06483"/>
          </fbc:or>
        </fbc:geneProductAssociation>
      </reaction>
      <reaction id="R_rxn08449_z6" name="R_fatty_acid__CoA_ligase__dodecanoate___peroxisomal" reversible="true" fast="false" fbc:lowerFluxBound="cobra_default_lb" fbc:upperFluxBound="cobra_default_ub">
        <listOfReactants>
          <speciesReference species="M_atp_p" stoichiometry="1" constant="true"/>
          <speciesReference species="M_coa_p" stoichiometry="1" constant="true"/>
          <speciesReference species="M_ddca_p" stoichiometry="1" constant="true"/>
        </listOfReactants>
        <listOfProducts>
          <speciesReference species="M_amp_p" stoichiometry="1" constant="true"/>
          <speciesReference species="M_ddcoa_p" stoichiometry="1" constant="true"/>
          <speciesReference species="M_ppi_p" stoichiometry="1" constant="true"/>
        </listOfProducts>
        <fbc:geneProductAssociation>
          <fbc:geneProductRef fbc:geneProduct="G_PCCGCIGL_04700"/>
        </fbc:geneProductAssociation>
      </reaction>
      <reaction id="R_rxn03004_c0" name="R_phosphoribosylglycinamide_formyltransferase__irreversible" reversible="false" fast="false" fbc:lowerFluxBound="cobra_0_bound" fbc:upperFluxBound="cobra_default_ub">
        <listOfReactants>
          <speciesReference species="M_10fthf_c" stoichiometry="1" constant="true"/>
          <speciesReference species="M_gar_c" stoichiometry="1" constant="true"/>
        </listOfReactants>
        <listOfProducts>
          <speciesReference species="M_fgam_c" stoichiometry="1" constant="true"/>
          <speciesReference species="M_h_c" stoichiometry="1" constant="true"/>
          <speciesReference species="M_thf_c" stoichiometry="1" constant="true"/>
        </listOfProducts>
        <fbc:geneProductAssociation>
          <fbc:geneProductRef fbc:geneProduct="G_PCCGCIGL_05744"/>
        </fbc:geneProductAssociation>
      </reaction>
      <reaction id="R_rxn06446_c0" name="R_Seryl_tRNA_synthetase" reversible="false" fast="false" fbc:lowerFluxBound="cobra_0_bound" fbc:upperFluxBound="cobra_default_ub">
        <listOfReactants>
          <speciesReference species="M_atp_c" stoichiometry="1" constant="true"/>
          <speciesReference species="M_ser__45__L_c" stoichiometry="1" constant="true"/>
          <speciesReference species="M_trnaser_c" stoichiometry="1" constant="true"/>
        </listOfReactants>
        <listOfProducts>
          <speciesReference species="M_amp_c" stoichiometry="1" constant="true"/>
          <speciesReference species="M_ppi_c" stoichiometry="1" constant="true"/>
          <speciesReference species="M_sertrna_c" stoichiometry="1" constant="true"/>
        </listOfProducts>
        <fbc:geneProductAssociation>
          <fbc:or>
            <fbc:geneProductRef fbc:geneProduct="G_PCCGCIGL_05874"/>
            <fbc:geneProductRef fbc:geneProduct="G_PCCGCIGL_02765"/>
          </fbc:or>
        </fbc:geneProductAssociation>
      </reaction>
      <reaction id="R_rxn00096_c0" name="R_ATP_adenylyltransferase" reversible="false" fast="false" fbc:lowerFluxBound="cobra_0_bound" fbc:upperFluxBound="cobra_default_ub">
        <listOfReactants>
          <speciesReference species="M_adp_c" stoichiometry="1" constant="true"/>
          <speciesReference species="M_atp_c" stoichiometry="1" constant="true"/>
          <speciesReference species="M_h_c" stoichiometry="1" constant="true"/>
        </listOfReactants>
        <listOfProducts>
          <speciesReference species="M_ap4a_c" stoichiometry="1" constant="true"/>
          <speciesReference species="M_pi_c" stoichiometry="1" constant="true"/>
        </listOfProducts>
        <fbc:geneProductAssociation>
          <fbc:geneProductRef fbc:geneProduct="G_PCCGCIGL_01616"/>
        </fbc:geneProductAssociation>
      </reaction>
      <reaction id="R_rxn01520_c0" name="R_thymidylate_synthase" reversible="false" fast="false" fbc:lowerFluxBound="cobra_0_bound" fbc:upperFluxBound="cobra_default_ub">
        <listOfReactants>
          <speciesReference species="M_dump_c" stoichiometry="1" constant="true"/>
          <speciesReference species="M_mlthf_c" stoichiometry="1" constant="true"/>
        </listOfReactants>
        <listOfProducts>
          <speciesReference species="M_dhf_c" stoichiometry="1" constant="true"/>
          <speciesReference species="M_dtmp_c" stoichiometry="1" constant="true"/>
        </listOfProducts>
        <fbc:geneProductAssociation>
          <fbc:geneProductRef fbc:geneProduct="G_PCCGCIGL_05523"/>
        </fbc:geneProductAssociation>
      </reaction>
      <reaction id="R_R_CERS224er_r0" name="R_Ceramide_2_synthase__24C___endoplasmic_reticular" reversible="true" fast="false" fbc:lowerFluxBound="cobra_default_lb" fbc:upperFluxBound="cobra_default_ub">
        <listOfReactants>
          <speciesReference species="M_cpd29705_r0" stoichiometry="1" constant="true"/>
          <speciesReference species="M_psphings_r" stoichiometry="1" constant="true"/>
        </listOfReactants>
        <listOfProducts>
          <speciesReference species="M_cer2_24_r" stoichiometry="1" constant="true"/>
          <speciesReference species="M_coa_r" stoichiometry="1" constant="true"/>
          <speciesReference species="M_h_r" stoichiometry="1" constant="true"/>
        </listOfProducts>
        <fbc:geneProductAssociation>
          <fbc:geneProductRef fbc:geneProduct="G_PCCGCIGL_03627"/>
        </fbc:geneProductAssociation>
      </reaction>
      <reaction id="R_R_MIP2CS126_SC_c0" name="R_mannose__inositol_P_2_ceramide_synthase__ceramide_1__26C___yeast_specific" reversible="false" fast="false" fbc:lowerFluxBound="cobra_0_bound" fbc:upperFluxBound="cobra_default_ub">
        <listOfReactants>
          <speciesReference species="M_M_ptd1ino_SC_c_c0" stoichiometry="0.01" constant="true"/>
          <speciesReference species="M_mipc126_SC_c" stoichiometry="0.01" constant="true"/>
        </listOfReactants>
        <listOfProducts>
          <speciesReference species="M_12dgr_SC_c" stoichiometry="0.01" constant="true"/>
          <speciesReference species="M_mip2c126_SC_c" stoichiometry="0.01" constant="true"/>
        </listOfProducts>
        <fbc:geneProductAssociation>
          <fbc:geneProductRef fbc:geneProduct="G_PCCGCIGL_07840"/>
        </fbc:geneProductAssociation>
      </reaction>
      <reaction id="R_rxn04376_r0" name="R_sphingoid_base_phosphate_phosphatase__sphinganine_1_phosphatase___endoplasmic_reticulum" reversible="true" fast="false" fbc:lowerFluxBound="cobra_default_lb" fbc:upperFluxBound="cobra_default_ub">
        <listOfReactants>
          <speciesReference species="M_h2o_r" stoichiometry="1" constant="true"/>
          <speciesReference species="M_sph1p_r" stoichiometry="1" constant="true"/>
        </listOfReactants>
        <listOfProducts>
          <speciesReference species="M_pi_r" stoichiometry="1" constant="true"/>
          <speciesReference species="M_sphgn_r" stoichiometry="1" constant="true"/>
        </listOfProducts>
        <fbc:geneProductAssociation>
          <fbc:geneProductRef fbc:geneProduct="G_PCCGCIGL_02003"/>
        </fbc:geneProductAssociation>
      </reaction>
      <reaction id="R_rxn08454_c0" name="R_fatty_acid__CoA_ligase__octadecanoate_" reversible="true" fast="false" fbc:lowerFluxBound="cobra_default_lb" fbc:upperFluxBound="cobra_default_ub">
        <listOfReactants>
          <speciesReference species="M_atp_c" stoichiometry="1" constant="true"/>
          <speciesReference species="M_coa_c" stoichiometry="1" constant="true"/>
          <speciesReference species="M_ocdca_c" stoichiometry="1" constant="true"/>
        </listOfReactants>
        <listOfProducts>
          <speciesReference species="M_amp_c" stoichiometry="1" constant="true"/>
          <speciesReference species="M_ppi_c" stoichiometry="1" constant="true"/>
          <speciesReference species="M_stcoa_c" stoichiometry="1" constant="true"/>
        </listOfProducts>
        <fbc:geneProductAssociation>
          <fbc:geneProductRef fbc:geneProduct="G_PCCGCIGL_01114"/>
        </fbc:geneProductAssociation>
      </reaction>
      <reaction id="R_rxn00300_c0" name="R_GTP_cyclohydrolase_II" reversible="false" fast="false" fbc:lowerFluxBound="cobra_0_bound" fbc:upperFluxBound="cobra_default_ub">
        <listOfReactants>
          <speciesReference species="M_gtp_c" stoichiometry="1" constant="true"/>
          <speciesReference species="M_h2o_c" stoichiometry="3" constant="true"/>
        </listOfReactants>
        <listOfProducts>
          <speciesReference species="M_25drapp_c" stoichiometry="1" constant="true"/>
          <speciesReference species="M_for_c" stoichiometry="1" constant="true"/>
          <speciesReference species="M_h_c" stoichiometry="2" constant="true"/>
          <speciesReference species="M_ppi_c" stoichiometry="1" constant="true"/>
        </listOfProducts>
        <fbc:geneProductAssociation>
          <fbc:geneProductRef fbc:geneProduct="G_PCCGCIGL_01171"/>
        </fbc:geneProductAssociation>
      </reaction>
      <reaction id="R_R_URIt2_e0" name="R_uridine_transport_in_via_proton_symport" reversible="false" fast="false" fbc:lowerFluxBound="cobra_0_bound" fbc:upperFluxBound="cobra_default_ub">
        <listOfReactants>
          <speciesReference species="M_h_e" stoichiometry="1" constant="true"/>
          <speciesReference species="M_uri_e" stoichiometry="1" constant="true"/>
        </listOfReactants>
        <listOfProducts>
          <speciesReference species="M_h_c" stoichiometry="1" constant="true"/>
          <speciesReference species="M_uri_c" stoichiometry="1" constant="true"/>
        </listOfProducts>
        <fbc:geneProductAssociation>
          <fbc:or>
            <fbc:geneProductRef fbc:geneProduct="G_PCCGCIGL_01363"/>
            <fbc:geneProductRef fbc:geneProduct="G_PCCGCIGL_06921"/>
          </fbc:or>
        </fbc:geneProductAssociation>
      </reaction>
      <reaction id="R_rxn02895_c0" name="R_phosphoribosylglycinamide_synthase" reversible="true" fast="false" fbc:lowerFluxBound="cobra_default_lb" fbc:upperFluxBound="cobra_default_ub">
        <listOfReactants>
          <speciesReference species="M_atp_c" stoichiometry="1" constant="true"/>
          <speciesReference species="M_gly_c" stoichiometry="1" constant="true"/>
          <speciesReference species="M_pram_c" stoichiometry="1" constant="true"/>
        </listOfReactants>
        <listOfProducts>
          <speciesReference species="M_adp_c" stoichiometry="1" constant="true"/>
          <speciesReference species="M_gar_c" stoichiometry="1" constant="true"/>
          <speciesReference species="M_h_c" stoichiometry="1" constant="true"/>
          <speciesReference species="M_pi_c" stoichiometry="1" constant="true"/>
        </listOfProducts>
        <fbc:geneProductAssociation>
          <fbc:geneProductRef fbc:geneProduct="G_PCCGCIGL_04529"/>
        </fbc:geneProductAssociation>
      </reaction>
      <reaction id="R_rxn13352_c0" name="R_Mannose__inositol_P_2_ceramide__ceramide_3__26C__phospholipase_C" reversible="false" fast="false" fbc:lowerFluxBound="cobra_0_bound" fbc:upperFluxBound="cobra_default_ub">
        <listOfReactants>
          <speciesReference species="M_h2o_c" stoichiometry="1" constant="true"/>
          <speciesReference species="M_mip2c326_SC_c" stoichiometry="0.01" constant="true"/>
        </listOfReactants>
        <listOfProducts>
          <speciesReference species="M_cer3_26_c" stoichiometry="1" constant="true"/>
          <speciesReference species="M_h_c" stoichiometry="1" constant="true"/>
          <speciesReference species="M_man2mi1p__45__D_c" stoichiometry="1" constant="true"/>
        </listOfProducts>
        <fbc:geneProductAssociation>
          <fbc:geneProductRef fbc:geneProduct="G_PCCGCIGL_01725"/>
        </fbc:geneProductAssociation>
      </reaction>
      <reaction id="R_rxn01485_c0" name="R_phosphoglucosamine_mutase" reversible="true" fast="false" fbc:lowerFluxBound="cobra_default_lb" fbc:upperFluxBound="cobra_default_ub">
        <listOfReactants>
          <speciesReference species="M_gam1p_c" stoichiometry="1" constant="true"/>
        </listOfReactants>
        <listOfProducts>
          <speciesReference species="M_gam6p_c" stoichiometry="1" constant="true"/>
        </listOfProducts>
        <fbc:geneProductAssociation>
          <fbc:geneProductRef fbc:geneProduct="G_PCCGCIGL_03547"/>
        </fbc:geneProductAssociation>
      </reaction>
      <reaction id="R_R_FA260tp_z6" name="R_fatty_acid_peroxisomal_transport" reversible="false" fast="false" fbc:lowerFluxBound="cobra_0_bound" fbc:upperFluxBound="cobra_default_ub">
        <listOfReactants>
          <speciesReference species="M_hexc_c" stoichiometry="1" constant="true"/>
        </listOfReactants>
        <listOfProducts>
          <speciesReference species="M_hexc_p" stoichiometry="1" constant="true"/>
        </listOfProducts>
        <fbc:geneProductAssociation>
          <fbc:geneProductRef fbc:geneProduct="G_PCCGCIGL_02778"/>
        </fbc:geneProductAssociation>
      </reaction>
      <reaction id="R_R_D_LACDcm_m0" name="R_D_lactate_dehydrogenase__cytosolicmitochondrial" reversible="false" fast="false" fbc:lowerFluxBound="cobra_0_bound" fbc:upperFluxBound="cobra_default_ub">
        <listOfReactants>
          <speciesReference species="M_ficytc_m" stoichiometry="2" constant="true"/>
          <speciesReference species="M_lac__45__D_c" stoichiometry="1" constant="true"/>
        </listOfReactants>
        <listOfProducts>
          <speciesReference species="M_focytc_m" stoichiometry="2" constant="true"/>
          <speciesReference species="M_pyr_c" stoichiometry="1" constant="true"/>
        </listOfProducts>
        <fbc:geneProductAssociation>
          <fbc:or>
            <fbc:geneProductRef fbc:geneProduct="G_PCCGCIGL_05148"/>
            <fbc:geneProductRef fbc:geneProduct="G_PCCGCIGL_03244"/>
          </fbc:or>
        </fbc:geneProductAssociation>
      </reaction>
      <reaction id="R_rxn13356_c0" name="R_Mannose_inositol_phosphorylceramide__ceramide_2__26C__phospholipase_C" reversible="false" fast="false" fbc:lowerFluxBound="cobra_0_bound" fbc:upperFluxBound="cobra_default_ub">
        <listOfReactants>
          <speciesReference species="M_h2o_c" stoichiometry="1" constant="true"/>
          <speciesReference species="M_mipc226_SC_c" stoichiometry="0.01" constant="true"/>
        </listOfReactants>
        <listOfProducts>
          <speciesReference species="M_cer2_26_c" stoichiometry="1" constant="true"/>
          <speciesReference species="M_h_c" stoichiometry="1" constant="true"/>
          <speciesReference species="M_manmi1p__45__D_c" stoichiometry="1" constant="true"/>
        </listOfProducts>
        <fbc:geneProductAssociation>
          <fbc:geneProductRef fbc:geneProduct="G_PCCGCIGL_01725"/>
        </fbc:geneProductAssociation>
      </reaction>
      <reaction id="R_rxn30431_c0" name="R_ribonucleoside_diphosphate_reductase__UDP_" reversible="false" fast="false" fbc:lowerFluxBound="cobra_0_bound" fbc:upperFluxBound="cobra_default_ub">
        <listOfReactants>
          <speciesReference species="M_trdrd_c" stoichiometry="1" constant="true"/>
          <speciesReference species="M_udp_c" stoichiometry="1" constant="true"/>
        </listOfReactants>
        <listOfProducts>
          <speciesReference species="M_dudp_c" stoichiometry="1" constant="true"/>
          <speciesReference species="M_h2o_c" stoichiometry="1" constant="true"/>
          <speciesReference species="M_trdox_c" stoichiometry="1" constant="true"/>
        </listOfProducts>
        <fbc:geneProductAssociation>
          <fbc:or>
            <fbc:geneProductRef fbc:geneProduct="G_PCCGCIGL_06388"/>
            <fbc:geneProductRef fbc:geneProduct="G_PCCGCIGL_06298"/>
            <fbc:geneProductRef fbc:geneProduct="G_PCCGCIGL_04992"/>
          </fbc:or>
        </fbc:geneProductAssociation>
      </reaction>
      <reaction id="R_rxn01859_c0" name="R_purine_nucleoside_phosphorylase__Deoxyadenosine_" reversible="true" fast="false" fbc:lowerFluxBound="cobra_default_lb" fbc:upperFluxBound="cobra_default_ub">
        <listOfReactants>
          <speciesReference species="M_dad__45__2_c" stoichiometry="1" constant="true"/>
          <speciesReference species="M_pi_c" stoichiometry="1" constant="true"/>
        </listOfReactants>
        <listOfProducts>
          <speciesReference species="M_2dr1p_c" stoichiometry="1" constant="true"/>
          <speciesReference species="M_ade_c" stoichiometry="1" constant="true"/>
        </listOfProducts>
        <fbc:geneProductAssociation>
          <fbc:geneProductRef fbc:geneProduct="G_PCCGCIGL_05113"/>
        </fbc:geneProductAssociation>
      </reaction>
      <reaction id="R_rxn30073_c0" name="R_CTP_synthase__NH3_" reversible="false" fast="false" fbc:lowerFluxBound="cobra_0_bound" fbc:upperFluxBound="cobra_default_ub">
        <listOfReactants>
          <speciesReference species="M_NH4__43__" stoichiometry="1" constant="true"/>
          <speciesReference species="M_atp_c" stoichiometry="1" constant="true"/>
          <speciesReference species="M_utp_c" stoichiometry="1" constant="true"/>
        </listOfReactants>
        <listOfProducts>
          <speciesReference species="M_adp_c" stoichiometry="1" constant="true"/>
          <speciesReference species="M_ctp_c" stoichiometry="1" constant="true"/>
          <speciesReference species="M_h_c" stoichiometry="2" constant="true"/>
          <speciesReference species="M_pi_c" stoichiometry="1" constant="true"/>
        </listOfProducts>
        <fbc:geneProductAssociation>
          <fbc:geneProductRef fbc:geneProduct="G_PCCGCIGL_05324"/>
        </fbc:geneProductAssociation>
      </reaction>
      <reaction id="R_rxn00224_m0" name="R_Ferrochelatase__mitochondrial" reversible="false" fast="false" fbc:lowerFluxBound="cobra_0_bound" fbc:upperFluxBound="cobra_default_ub">
        <listOfReactants>
          <speciesReference species="M_fe2_m" stoichiometry="1" constant="true"/>
          <speciesReference species="M_ppp9_m" stoichiometry="1" constant="true"/>
        </listOfReactants>
        <listOfProducts>
          <speciesReference species="M_h_m" stoichiometry="2" constant="true"/>
          <speciesReference species="M_pheme_m" stoichiometry="1" constant="true"/>
        </listOfProducts>
        <fbc:geneProductAssociation>
          <fbc:geneProductRef fbc:geneProduct="G_PCCGCIGL_00527"/>
        </fbc:geneProductAssociation>
      </reaction>
      <reaction id="R_R_PIN4Kn_SC_z5" name="R_phosphatidylinositol_4_kinase__nuclear__yeast_specifc" reversible="false" fast="false" fbc:lowerFluxBound="cobra_0_bound" fbc:upperFluxBound="cobra_default_ub">
        <listOfReactants>
          <speciesReference species="M_M_ptd1ino_SC_n_z5" stoichiometry="0.01" constant="true"/>
          <speciesReference species="M_atp_n" stoichiometry="1" constant="true"/>
        </listOfReactants>
        <listOfProducts>
          <speciesReference species="M_adp_n" stoichiometry="1" constant="true"/>
          <speciesReference species="M_h_n" stoichiometry="1" constant="true"/>
          <speciesReference species="M_ptd4ino_SC_n" stoichiometry="0.01" constant="true"/>
        </listOfProducts>
        <fbc:geneProductAssociation>
          <fbc:geneProductRef fbc:geneProduct="G_PCCGCIGL_01756"/>
        </fbc:geneProductAssociation>
      </reaction>
      <reaction id="R_rxn05273_g0" name="R_phosphatidylserine_decarboxylase__yeast_specific__Golgi" reversible="false" fast="false" fbc:lowerFluxBound="cobra_0_bound" fbc:upperFluxBound="cobra_default_ub">
        <listOfReactants>
          <speciesReference species="M_h_g" stoichiometry="1" constant="true"/>
          <speciesReference species="M_ps_PA_g" stoichiometry="0.01" constant="true"/>
        </listOfReactants>
        <listOfProducts>
          <speciesReference species="M_co2_g" stoichiometry="1" constant="true"/>
          <speciesReference species="M_pe_PA_g" stoichiometry="0.01" constant="true"/>
        </listOfProducts>
        <fbc:geneProductAssociation>
          <fbc:geneProductRef fbc:geneProduct="G_PCCGCIGL_06308"/>
        </fbc:geneProductAssociation>
      </reaction>
      <reaction id="R_rxn09602_r0" name="R_alkaline_ceramidase__ceramide_2___endoplasmic_reticulum" reversible="false" fast="false" fbc:lowerFluxBound="cobra_0_bound" fbc:upperFluxBound="cobra_default_ub">
        <listOfReactants>
          <speciesReference species="M_cer2_26_r" stoichiometry="1" constant="true"/>
          <speciesReference species="M_coa_r" stoichiometry="1" constant="true"/>
          <speciesReference species="M_h_r" stoichiometry="1" constant="true"/>
        </listOfReactants>
        <listOfProducts>
          <speciesReference species="M_hexccoa_r" stoichiometry="1" constant="true"/>
          <speciesReference species="M_psphings_r" stoichiometry="1" constant="true"/>
        </listOfProducts>
        <fbc:geneProductAssociation>
          <fbc:geneProductRef fbc:geneProduct="G_PCCGCIGL_07272"/>
        </fbc:geneProductAssociation>
      </reaction>
      <reaction id="R_rxn02748_c0" name="R_3_Methyl_2_oxopentanoate_decarboxylase" reversible="false" fast="false" fbc:lowerFluxBound="cobra_0_bound" fbc:upperFluxBound="cobra_default_ub">
        <listOfReactants>
          <speciesReference species="M_3mop_c" stoichiometry="1" constant="true"/>
          <speciesReference species="M_h_c" stoichiometry="1" constant="true"/>
        </listOfReactants>
        <listOfProducts>
          <speciesReference species="M_2mbald_c" stoichiometry="1" constant="true"/>
          <speciesReference species="M_co2_c" stoichiometry="1" constant="true"/>
        </listOfProducts>
        <fbc:geneProductAssociation>
          <fbc:or>
            <fbc:geneProductRef fbc:geneProduct="G_PCCGCIGL_06393"/>
            <fbc:geneProductRef fbc:geneProduct="G_PCCGCIGL_03813"/>
            <fbc:geneProductRef fbc:geneProduct="G_PCCGCIGL_05670"/>
          </fbc:or>
        </fbc:geneProductAssociation>
      </reaction>
      <reaction id="R_R_OAAt2m_m0" name="R_oxaloacetate_transport__mitochondrial" reversible="true" fast="false" fbc:lowerFluxBound="cobra_default_lb" fbc:upperFluxBound="cobra_default_ub">
        <listOfReactants>
          <speciesReference species="M_h_c" stoichiometry="1" constant="true"/>
          <speciesReference species="M_oaa_c" stoichiometry="1" constant="true"/>
        </listOfReactants>
        <listOfProducts>
          <speciesReference species="M_h_m" stoichiometry="1" constant="true"/>
          <speciesReference species="M_oaa_m" stoichiometry="1" constant="true"/>
        </listOfProducts>
        <fbc:geneProductAssociation>
          <fbc:geneProductRef fbc:geneProduct="G_PCCGCIGL_03711"/>
        </fbc:geneProductAssociation>
      </reaction>
      <reaction id="R_rxn30403_m0" name="R_ketol_acid_reductoisomerase__2_Aceto_2_hydroxybutanoate___mitochondrial" reversible="false" fast="false" fbc:lowerFluxBound="cobra_0_bound" fbc:upperFluxBound="cobra_default_ub">
        <listOfReactants>
          <speciesReference species="M_cpd19045_m0" stoichiometry="1" constant="true"/>
          <speciesReference species="M_h_m" stoichiometry="1" constant="true"/>
          <speciesReference species="M_nadph_m" stoichiometry="1" constant="true"/>
        </listOfReactants>
        <listOfProducts>
          <speciesReference species="M_cpd19046_m0" stoichiometry="1" constant="true"/>
          <speciesReference species="M_nadp_m" stoichiometry="1" constant="true"/>
        </listOfProducts>
        <fbc:geneProductAssociation>
          <fbc:geneProductRef fbc:geneProduct="G_PCCGCIGL_01027"/>
        </fbc:geneProductAssociation>
      </reaction>
      <reaction id="R_R_GLNt7_z7" name="R_L_glutamine_transport_out_via_proton_symport__vacuolar" reversible="false" fast="false" fbc:lowerFluxBound="cobra_0_bound" fbc:upperFluxBound="cobra_default_ub">
        <listOfReactants>
          <speciesReference species="M_gln__45__L_v" stoichiometry="1" constant="true"/>
          <speciesReference species="M_h_v" stoichiometry="1" constant="true"/>
        </listOfReactants>
        <listOfProducts>
          <speciesReference species="M_gln__45__L_c" stoichiometry="1" constant="true"/>
          <speciesReference species="M_h_c" stoichiometry="1" constant="true"/>
        </listOfProducts>
        <fbc:geneProductAssociation>
          <fbc:or>
            <fbc:geneProductRef fbc:geneProduct="G_PCCGCIGL_04143"/>
            <fbc:geneProductRef fbc:geneProduct="G_PCCGCIGL_06178"/>
          </fbc:or>
        </fbc:geneProductAssociation>
      </reaction>
      <reaction id="R_rxn12510_c0" name="R_pantothenate_kinase" reversible="false" fast="false" fbc:lowerFluxBound="cobra_0_bound" fbc:upperFluxBound="cobra_default_ub">
        <listOfReactants>
          <speciesReference species="M_atp_c" stoichiometry="1" constant="true"/>
          <speciesReference species="M_pnto__45__R_c" stoichiometry="1" constant="true"/>
        </listOfReactants>
        <listOfProducts>
          <speciesReference species="M_4ppan_c" stoichiometry="1" constant="true"/>
          <speciesReference species="M_adp_c" stoichiometry="1" constant="true"/>
          <speciesReference species="M_h_c" stoichiometry="1" constant="true"/>
        </listOfProducts>
        <fbc:geneProductAssociation>
          <fbc:geneProductRef fbc:geneProduct="G_PCCGCIGL_01618"/>
        </fbc:geneProductAssociation>
      </reaction>
      <reaction id="R_R_PLBP1I_SCe_e0" name="R_phospholipase_B__phosphatidylinositol___yeast_specific__extracellular_" reversible="false" fast="false" fbc:lowerFluxBound="cobra_0_bound" fbc:upperFluxBound="cobra_default_ub">
        <listOfReactants>
          <speciesReference species="M_M_ptd1ino_SC_e_e0" stoichiometry="0.005" constant="true"/>
          <speciesReference species="M_h2o_e" stoichiometry="1" constant="true"/>
        </listOfReactants>
        <listOfProducts>
          <speciesReference species="M_M_ocdcya_e_e0" stoichiometry="0.09" constant="true"/>
          <speciesReference species="M_dca_e" stoichiometry="0.02" constant="true"/>
          <speciesReference species="M_ddca_e" stoichiometry="0.06" constant="true"/>
          <speciesReference species="M_g3pi_e" stoichiometry="0.5" constant="true"/>
          <speciesReference species="M_h_e" stoichiometry="1" constant="true"/>
          <speciesReference species="M_hdca_e" stoichiometry="0.27" constant="true"/>
          <speciesReference species="M_hdcea_e" stoichiometry="0.17" constant="true"/>
          <speciesReference species="M_ocdca_e" stoichiometry="0.05" constant="true"/>
          <speciesReference species="M_ocdcea_e" stoichiometry="0.24" constant="true"/>
          <speciesReference species="M_ttdca_e" stoichiometry="0.1" constant="true"/>
        </listOfProducts>
        <fbc:geneProductAssociation>
          <fbc:geneProductRef fbc:geneProduct="G_PCCGCIGL_03603"/>
        </fbc:geneProductAssociation>
      </reaction>
      <reaction id="R_rxn00065_c0" name="R_adenylate_cyclase" reversible="false" fast="false" fbc:lowerFluxBound="cobra_0_bound" fbc:upperFluxBound="cobra_default_ub">
        <listOfReactants>
          <speciesReference species="M_atp_c" stoichiometry="1" constant="true"/>
        </listOfReactants>
        <listOfProducts>
          <speciesReference species="M_camp_c" stoichiometry="1" constant="true"/>
          <speciesReference species="M_ppi_c" stoichiometry="1" constant="true"/>
        </listOfProducts>
        <fbc:geneProductAssociation>
          <fbc:geneProductRef fbc:geneProduct="G_PCCGCIGL_06258"/>
        </fbc:geneProductAssociation>
      </reaction>
      <reaction id="R_R_IPCS124_SC_c0" name="R_Inositol_phosphorylceramide_synthase__ceramide_1__24C___yeast_specific" reversible="false" fast="false" fbc:lowerFluxBound="cobra_0_bound" fbc:upperFluxBound="cobra_default_ub">
        <listOfReactants>
          <speciesReference species="M_M_ptd1ino_SC_c_c0" stoichiometry="0.01" constant="true"/>
          <speciesReference species="M_cer1_24_c" stoichiometry="1" constant="true"/>
        </listOfReactants>
        <listOfProducts>
          <speciesReference species="M_12dgr_SC_c" stoichiometry="0.01" constant="true"/>
          <speciesReference species="M_ipc124_SC_c" stoichiometry="0.01" constant="true"/>
        </listOfProducts>
        <fbc:geneProductAssociation>
          <fbc:geneProductRef fbc:geneProduct="G_PCCGCIGL_00550"/>
        </fbc:geneProductAssociation>
      </reaction>
      <reaction id="R_R_ILEt6_z7" name="R_L_isoleucine_transport_in_via_proton_antiport__vacuolar_" reversible="false" fast="false" fbc:lowerFluxBound="cobra_0_bound" fbc:upperFluxBound="cobra_default_ub">
        <listOfReactants>
          <speciesReference species="M_h_v" stoichiometry="1" constant="true"/>
          <speciesReference species="M_ile__45__L_c" stoichiometry="1" constant="true"/>
        </listOfReactants>
        <listOfProducts>
          <speciesReference species="M_h_c" stoichiometry="1" constant="true"/>
          <speciesReference species="M_ile__45__L_v" stoichiometry="1" constant="true"/>
        </listOfProducts>
        <fbc:geneProductAssociation>
          <fbc:geneProductRef fbc:geneProduct="G_PCCGCIGL_06239"/>
        </fbc:geneProductAssociation>
      </reaction>
      <reaction id="R_rxn09475_z6" name="R_acyl_CoA_oxidase__octadecanoyl_CoA___peroxisomal" reversible="false" fast="false" fbc:lowerFluxBound="cobra_0_bound" fbc:upperFluxBound="cobra_default_ub">
        <listOfReactants>
          <speciesReference species="M_o2_p" stoichiometry="1" constant="true"/>
          <speciesReference species="M_stcoa_p" stoichiometry="1" constant="true"/>
        </listOfReactants>
        <listOfProducts>
          <speciesReference species="M_h2o2_p" stoichiometry="1" constant="true"/>
          <speciesReference species="M_od2coa_p" stoichiometry="1" constant="true"/>
        </listOfProducts>
        <fbc:geneProductAssociation>
          <fbc:geneProductRef fbc:geneProduct="G_PCCGCIGL_04586"/>
        </fbc:geneProductAssociation>
      </reaction>
      <reaction id="R_R_MIP2CS226_SC_c0" name="R_mannose__inositol_P_2_ceramide_synthase__ceramide_2__24C___yeast_specific" reversible="false" fast="false" fbc:lowerFluxBound="cobra_0_bound" fbc:upperFluxBound="cobra_default_ub">
        <listOfReactants>
          <speciesReference species="M_M_ptd1ino_SC_c_c0" stoichiometry="0.01" constant="true"/>
          <speciesReference species="M_mipc226_SC_c" stoichiometry="0.01" constant="true"/>
        </listOfReactants>
        <listOfProducts>
          <speciesReference species="M_12dgr_SC_c" stoichiometry="0.01" constant="true"/>
          <speciesReference species="M_mip2c226_SC_c" stoichiometry="0.01" constant="true"/>
        </listOfProducts>
        <fbc:geneProductAssociation>
          <fbc:geneProductRef fbc:geneProduct="G_PCCGCIGL_07840"/>
        </fbc:geneProductAssociation>
      </reaction>
      <reaction id="R_rxn13215_c0" name="R_Isoamyl_acetate_hydrolyzing_esterase" reversible="false" fast="false" fbc:lowerFluxBound="cobra_0_bound" fbc:upperFluxBound="cobra_default_ub">
        <listOfReactants>
          <speciesReference species="M_h2o_c" stoichiometry="1" constant="true"/>
          <speciesReference species="M_iamac_c" stoichiometry="1" constant="true"/>
        </listOfReactants>
        <listOfProducts>
          <speciesReference species="M_ac_c" stoichiometry="1" constant="true"/>
          <speciesReference species="M_h_c" stoichiometry="1" constant="true"/>
          <speciesReference species="M_iamoh_c" stoichiometry="1" constant="true"/>
        </listOfProducts>
        <fbc:geneProductAssociation>
          <fbc:geneProductRef fbc:geneProduct="G_PCCGCIGL_05659"/>
        </fbc:geneProductAssociation>
      </reaction>
      <reaction id="R_R_MIP2CS326_SC_c0" name="R_mannose__inositol_P_2_ceramide_synthase__ceramide_3__26C___yeast_specific" reversible="false" fast="false" fbc:lowerFluxBound="cobra_0_bound" fbc:upperFluxBound="cobra_default_ub">
        <listOfReactants>
          <speciesReference species="M_M_ptd1ino_SC_c_c0" stoichiometry="0.01" constant="true"/>
          <speciesReference species="M_mipc326_SC_c" stoichiometry="0.01" constant="true"/>
        </listOfReactants>
        <listOfProducts>
          <speciesReference species="M_12dgr_SC_c" stoichiometry="0.01" constant="true"/>
          <speciesReference species="M_mip2c326_SC_c" stoichiometry="0.01" constant="true"/>
        </listOfProducts>
        <fbc:geneProductAssociation>
          <fbc:geneProductRef fbc:geneProduct="G_PCCGCIGL_07840"/>
        </fbc:geneProductAssociation>
      </reaction>
      <reaction id="R_rxn01446_c0" name="R_purine_nucleoside_phosphorylase__Deoxyguanosine_" reversible="true" fast="false" fbc:lowerFluxBound="cobra_default_lb" fbc:upperFluxBound="cobra_default_ub">
        <listOfReactants>
          <speciesReference species="M_dgsn_c" stoichiometry="1" constant="true"/>
          <speciesReference species="M_pi_c" stoichiometry="1" constant="true"/>
        </listOfReactants>
        <listOfProducts>
          <speciesReference species="M_2dr1p_c" stoichiometry="1" constant="true"/>
          <speciesReference species="M_gua_c" stoichiometry="1" constant="true"/>
        </listOfProducts>
        <fbc:geneProductAssociation>
          <fbc:geneProductRef fbc:geneProduct="G_PCCGCIGL_05113"/>
        </fbc:geneProductAssociation>
      </reaction>
      <reaction id="R_rxn00710_c0" name="R_orotidine_5__phosphate_decarboxylase" reversible="false" fast="false" fbc:lowerFluxBound="cobra_0_bound" fbc:upperFluxBound="cobra_default_ub">
        <listOfReactants>
          <speciesReference species="M_h_c" stoichiometry="1" constant="true"/>
          <speciesReference species="M_orot5p_c" stoichiometry="1" constant="true"/>
        </listOfReactants>
        <listOfProducts>
          <speciesReference species="M_co2_c" stoichiometry="1" constant="true"/>
          <speciesReference species="M_ump_c" stoichiometry="1" constant="true"/>
        </listOfProducts>
        <fbc:geneProductAssociation>
          <fbc:geneProductRef fbc:geneProduct="G_PCCGCIGL_03200"/>
        </fbc:geneProductAssociation>
      </reaction>
      <reaction id="R_R_FACOAL182_c0" name="R_fatty_acid__CoA_ligase__octadecynoate_" reversible="true" fast="false" fbc:lowerFluxBound="cobra_default_lb" fbc:upperFluxBound="cobra_default_ub">
        <listOfReactants>
          <speciesReference species="M_M_ocdcya_c_c0" stoichiometry="1" constant="true"/>
          <speciesReference species="M_atp_c" stoichiometry="1" constant="true"/>
          <speciesReference species="M_coa_c" stoichiometry="1" constant="true"/>
        </listOfReactants>
        <listOfProducts>
          <speciesReference species="M_amp_c" stoichiometry="1" constant="true"/>
          <speciesReference species="M_ocdycacoa_c" stoichiometry="1" constant="true"/>
          <speciesReference species="M_ppi_c" stoichiometry="1" constant="true"/>
        </listOfProducts>
        <fbc:geneProductAssociation>
          <fbc:geneProductRef fbc:geneProduct="G_PCCGCIGL_01114"/>
        </fbc:geneProductAssociation>
      </reaction>
      <reaction id="R_R_PIN4K_SC_c0" name="R_phosphatidylinositol_4_kinase__yeast_specific" reversible="false" fast="false" fbc:lowerFluxBound="cobra_0_bound" fbc:upperFluxBound="cobra_default_ub">
        <listOfReactants>
          <speciesReference species="M_M_ptd1ino_SC_c_c0" stoichiometry="0.01" constant="true"/>
          <speciesReference species="M_atp_c" stoichiometry="1" constant="true"/>
        </listOfReactants>
        <listOfProducts>
          <speciesReference species="M_adp_c" stoichiometry="1" constant="true"/>
          <speciesReference species="M_h_c" stoichiometry="1" constant="true"/>
          <speciesReference species="M_ptd4ino_SC_c" stoichiometry="0.01" constant="true"/>
        </listOfProducts>
        <fbc:geneProductAssociation>
          <fbc:or>
            <fbc:geneProductRef fbc:geneProduct="G_PCCGCIGL_01756"/>
            <fbc:geneProductRef fbc:geneProduct="G_PCCGCIGL_08129"/>
          </fbc:or>
        </fbc:geneProductAssociation>
      </reaction>
      <reaction id="R_rxn00154_m0" name="R_pyruvate_dehydrogenase" reversible="false" fast="false" fbc:lowerFluxBound="cobra_0_bound" fbc:upperFluxBound="cobra_default_ub">
        <listOfReactants>
          <speciesReference species="M_coa_m" stoichiometry="1" constant="true"/>
          <speciesReference species="M_nad_m" stoichiometry="1" constant="true"/>
          <speciesReference species="M_pyr_m" stoichiometry="1" constant="true"/>
        </listOfReactants>
        <listOfProducts>
          <speciesReference species="M_accoa_m" stoichiometry="1" constant="true"/>
          <speciesReference species="M_co2_m" stoichiometry="1" constant="true"/>
          <speciesReference species="M_nadh_m" stoichiometry="1" constant="true"/>
        </listOfProducts>
        <fbc:geneProductAssociation>
          <fbc:or>
            <fbc:geneProductRef fbc:geneProduct="G_PCCGCIGL_07754"/>
            <fbc:geneProductRef fbc:geneProduct="G_PCCGCIGL_06353"/>
            <fbc:geneProductRef fbc:geneProduct="G_PCCGCIGL_00862"/>
            <fbc:geneProductRef fbc:geneProduct="G_PCCGCIGL_04073"/>
            <fbc:geneProductRef fbc:geneProduct="G_PCCGCIGL_00426"/>
          </fbc:or>
        </fbc:geneProductAssociation>
      </reaction>
      <reaction id="R_rxn01618_c0" name="R_L_LactaldehydeNADP_1_oxidoreductase" reversible="false" fast="false" fbc:lowerFluxBound="cobra_0_bound" fbc:upperFluxBound="cobra_default_ub">
        <listOfReactants>
          <speciesReference species="M_h_c" stoichiometry="1" constant="true"/>
          <speciesReference species="M_mthgxl_c" stoichiometry="1" constant="true"/>
          <speciesReference species="M_nadph_c" stoichiometry="1" constant="true"/>
        </listOfReactants>
        <listOfProducts>
          <speciesReference species="M_lald__45__L_c" stoichiometry="1" constant="true"/>
          <speciesReference species="M_nadp_c" stoichiometry="1" constant="true"/>
        </listOfProducts>
        <fbc:geneProductAssociation>
          <fbc:or>
            <fbc:geneProductRef fbc:geneProduct="G_PCCGCIGL_03455"/>
            <fbc:geneProductRef fbc:geneProduct="G_PCCGCIGL_05604"/>
          </fbc:or>
        </fbc:geneProductAssociation>
      </reaction>
      <reaction id="R_R_PIt5m_m0" name="R_phosphate_transport_via_hydroxide_ion_symport__mitochondrial" reversible="true" fast="false" fbc:lowerFluxBound="cobra_default_lb" fbc:upperFluxBound="cobra_default_ub">
        <listOfReactants>
          <speciesReference species="M_M_oh1_m_m0" stoichiometry="1" constant="true"/>
          <speciesReference species="M_pi_c" stoichiometry="1" constant="true"/>
        </listOfReactants>
        <listOfProducts>
          <speciesReference species="M_M_oh1_c_c0" stoichiometry="1" constant="true"/>
          <speciesReference species="M_pi_m" stoichiometry="1" constant="true"/>
        </listOfProducts>
        <fbc:geneProductAssociation>
          <fbc:geneProductRef fbc:geneProduct="G_PCCGCIGL_04950"/>
        </fbc:geneProductAssociation>
      </reaction>
      <reaction id="R_rxn09423_c0" name="R_fatty_acid_synthase__n_C260_" reversible="false" fast="false" fbc:lowerFluxBound="cobra_0_bound" fbc:upperFluxBound="cobra_default_ub">
        <listOfReactants>
          <speciesReference species="M_h_c" stoichiometry="3" constant="true"/>
          <speciesReference species="M_malcoa_c" stoichiometry="1" constant="true"/>
          <speciesReference species="M_nadph_c" stoichiometry="2" constant="true"/>
          <speciesReference species="M_ttc_c" stoichiometry="1" constant="true"/>
        </listOfReactants>
        <listOfProducts>
          <speciesReference species="M_co2_c" stoichiometry="1" constant="true"/>
          <speciesReference species="M_coa_c" stoichiometry="1" constant="true"/>
          <speciesReference species="M_h2o_c" stoichiometry="1" constant="true"/>
          <speciesReference species="M_hexc_c" stoichiometry="1" constant="true"/>
          <speciesReference species="M_nadp_c" stoichiometry="2" constant="true"/>
        </listOfProducts>
        <fbc:geneProductAssociation>
          <fbc:or>
            <fbc:geneProductRef fbc:geneProduct="G_PCCGCIGL_01860"/>
            <fbc:geneProductRef fbc:geneProduct="G_PCCGCIGL_06945"/>
            <fbc:geneProductRef fbc:geneProduct="G_PCCGCIGL_02104"/>
          </fbc:or>
        </fbc:geneProductAssociation>
      </reaction>
      <reaction id="R_rxn30039_z5" name="R_NAD_synthase__nh3___nuclear" reversible="false" fast="false" fbc:lowerFluxBound="cobra_0_bound" fbc:upperFluxBound="cobra_default_ub">
        <listOfReactants>
          <speciesReference species="M_atp_n" stoichiometry="1" constant="true"/>
          <speciesReference species="M_cpd19013_z5" stoichiometry="1" constant="true"/>
          <speciesReference species="M_dnad_n" stoichiometry="1" constant="true"/>
        </listOfReactants>
        <listOfProducts>
          <speciesReference species="M_amp_n" stoichiometry="1" constant="true"/>
          <speciesReference species="M_h_n" stoichiometry="1" constant="true"/>
          <speciesReference species="M_nad_n" stoichiometry="1" constant="true"/>
          <speciesReference species="M_ppi_n" stoichiometry="1" constant="true"/>
        </listOfProducts>
        <fbc:geneProductAssociation>
          <fbc:geneProductRef fbc:geneProduct="G_PCCGCIGL_06006"/>
        </fbc:geneProductAssociation>
      </reaction>
      <reaction id="R_rxn01454_c0" name="R_Hydroxymethylglutaryl_CoA_synthase" reversible="true" fast="false" fbc:lowerFluxBound="cobra_default_lb" fbc:upperFluxBound="cobra_default_ub">
        <listOfReactants>
          <speciesReference species="M_coa_c" stoichiometry="1" constant="true"/>
          <speciesReference species="M_h_c" stoichiometry="1" constant="true"/>
          <speciesReference species="M_hmgcoa_c" stoichiometry="1" constant="true"/>
        </listOfReactants>
        <listOfProducts>
          <speciesReference species="M_aacoa_c" stoichiometry="1" constant="true"/>
          <speciesReference species="M_accoa_c" stoichiometry="1" constant="true"/>
          <speciesReference species="M_h2o_c" stoichiometry="1" constant="true"/>
        </listOfProducts>
        <fbc:geneProductAssociation>
          <fbc:geneProductRef fbc:geneProduct="G_PCCGCIGL_02560"/>
        </fbc:geneProductAssociation>
      </reaction>
      <reaction id="R_rxn09490_c0" name="R_chitin_synthase" reversible="false" fast="false" fbc:lowerFluxBound="cobra_0_bound" fbc:upperFluxBound="cobra_default_ub">
        <listOfReactants>
          <speciesReference species="M_uacgala_c" stoichiometry="1" constant="true"/>
        </listOfReactants>
        <listOfProducts>
          <speciesReference species="M_chitin_c" stoichiometry="1" constant="true"/>
          <speciesReference species="M_h_c" stoichiometry="1" constant="true"/>
          <speciesReference species="M_udp_c" stoichiometry="1" constant="true"/>
        </listOfProducts>
        <fbc:geneProductAssociation>
          <fbc:or>
            <fbc:geneProductRef fbc:geneProduct="G_PCCGCIGL_02383"/>
            <fbc:geneProductRef fbc:geneProduct="G_PCCGCIGL_04323"/>
            <fbc:geneProductRef fbc:geneProduct="G_PCCGCIGL_02380"/>
          </fbc:or>
        </fbc:geneProductAssociation>
      </reaction>
      <reaction id="R_R_OXO2Ctm_m0" name="R_2_oxodicarboylate_transporter__mitochondrial" reversible="true" fast="false" fbc:lowerFluxBound="cobra_default_lb" fbc:upperFluxBound="cobra_default_ub">
        <listOfReactants>
          <speciesReference species="M_akg_m" stoichiometry="1" constant="true"/>
          <speciesReference species="M_oxag_c" stoichiometry="1" constant="true"/>
        </listOfReactants>
        <listOfProducts>
          <speciesReference species="M_akg_c" stoichiometry="1" constant="true"/>
          <speciesReference species="M_oxag_m" stoichiometry="1" constant="true"/>
        </listOfProducts>
        <fbc:geneProductAssociation>
          <fbc:geneProductRef fbc:geneProduct="G_PCCGCIGL_07140"/>
        </fbc:geneProductAssociation>
      </reaction>
      <reaction id="R_R_LEUt7_z7" name="R_L_leucine_transport_out_via_proton_symport__vacuolar" reversible="false" fast="false" fbc:lowerFluxBound="cobra_0_bound" fbc:upperFluxBound="cobra_default_ub">
        <listOfReactants>
          <speciesReference species="M_h_v" stoichiometry="1" constant="true"/>
          <speciesReference species="M_leu__45__L_v" stoichiometry="1" constant="true"/>
        </listOfReactants>
        <listOfProducts>
          <speciesReference species="M_h_c" stoichiometry="1" constant="true"/>
          <speciesReference species="M_leu__45__L_c" stoichiometry="1" constant="true"/>
        </listOfProducts>
        <fbc:geneProductAssociation>
          <fbc:or>
            <fbc:geneProductRef fbc:geneProduct="G_PCCGCIGL_04143"/>
            <fbc:geneProductRef fbc:geneProduct="G_PCCGCIGL_06178"/>
          </fbc:or>
        </fbc:geneProductAssociation>
      </reaction>
      <reaction id="R_rxn01790_c0" name="R_2_dehydropantoate_2_reductase" reversible="false" fast="false" fbc:lowerFluxBound="cobra_0_bound" fbc:upperFluxBound="cobra_default_ub">
        <listOfReactants>
          <speciesReference species="M_2dhp_c" stoichiometry="1" constant="true"/>
          <speciesReference species="M_h_c" stoichiometry="1" constant="true"/>
          <speciesReference species="M_nadph_c" stoichiometry="1" constant="true"/>
        </listOfReactants>
        <listOfProducts>
          <speciesReference species="M_nadp_c" stoichiometry="1" constant="true"/>
          <speciesReference species="M_pant__45__R_c" stoichiometry="1" constant="true"/>
        </listOfProducts>
        <fbc:geneProductAssociation>
          <fbc:geneProductRef fbc:geneProduct="G_PCCGCIGL_06062"/>
        </fbc:geneProductAssociation>
      </reaction>
      <reaction id="R_rxn39089_c0" name="R_phosphatidylserine_synthase__yeast_specific" reversible="true" fast="false" fbc:lowerFluxBound="cobra_default_lb" fbc:upperFluxBound="cobra_default_ub">
        <listOfReactants>
          <speciesReference species="M_cpd29685_c0" stoichiometry="0.01" constant="true"/>
          <speciesReference species="M_ser__45__L_c" stoichiometry="1" constant="true"/>
        </listOfReactants>
        <listOfProducts>
          <speciesReference species="M_cmp_c" stoichiometry="1" constant="true"/>
          <speciesReference species="M_cpd29687_c0" stoichiometry="0.01" constant="true"/>
          <speciesReference species="M_h_c" stoichiometry="1" constant="true"/>
        </listOfProducts>
        <fbc:geneProductAssociation>
          <fbc:geneProductRef fbc:geneProduct="G_PCCGCIGL_04588"/>
        </fbc:geneProductAssociation>
      </reaction>
      <reaction id="R_rxn00483_c0" name="R_tryptophan_transaminase" reversible="true" fast="false" fbc:lowerFluxBound="cobra_default_lb" fbc:upperFluxBound="cobra_default_ub">
        <listOfReactants>
          <speciesReference species="M_akg_c" stoichiometry="1" constant="true"/>
          <speciesReference species="M_trp__45__L_c" stoichiometry="1" constant="true"/>
        </listOfReactants>
        <listOfProducts>
          <speciesReference species="M_glu__45__L_c" stoichiometry="1" constant="true"/>
          <speciesReference species="M_indpyr_c" stoichiometry="1" constant="true"/>
        </listOfProducts>
        <fbc:geneProductAssociation>
          <fbc:or>
            <fbc:geneProductRef fbc:geneProduct="G_PCCGCIGL_04260"/>
            <fbc:geneProductRef fbc:geneProduct="G_PCCGCIGL_04594"/>
          </fbc:or>
        </fbc:geneProductAssociation>
      </reaction>
      <reaction id="R_rxn00440_c0" name="R_thiamine_diphosphokinase" reversible="false" fast="false" fbc:lowerFluxBound="cobra_0_bound" fbc:upperFluxBound="cobra_default_ub">
        <listOfReactants>
          <speciesReference species="M_atp_c" stoichiometry="1" constant="true"/>
          <speciesReference species="M_thm_c" stoichiometry="1" constant="true"/>
        </listOfReactants>
        <listOfProducts>
          <speciesReference species="M_amp_c" stoichiometry="1" constant="true"/>
          <speciesReference species="M_h_c" stoichiometry="1" constant="true"/>
          <speciesReference species="M_thmpp_c" stoichiometry="1" constant="true"/>
        </listOfProducts>
        <fbc:geneProductAssociation>
          <fbc:geneProductRef fbc:geneProduct="G_PCCGCIGL_05708"/>
        </fbc:geneProductAssociation>
      </reaction>
      <reaction id="R_rxn09532_m0" name="R_acyl_carrier_protein_synthase__mitochondrial" reversible="false" fast="false" fbc:lowerFluxBound="cobra_0_bound" fbc:upperFluxBound="cobra_default_ub">
        <listOfReactants>
          <speciesReference species="M_coa_m" stoichiometry="1" constant="true"/>
          <speciesReference species="M_h2o_m" stoichiometry="1" constant="true"/>
        </listOfReactants>
        <listOfProducts>
          <speciesReference species="M_h_m" stoichiometry="2" constant="true"/>
          <speciesReference species="M_pan4p_m" stoichiometry="1" constant="true"/>
          <speciesReference species="M_pap_m" stoichiometry="1" constant="true"/>
        </listOfProducts>
        <fbc:geneProductAssociation>
          <fbc:geneProductRef fbc:geneProduct="G_PCCGCIGL_07108"/>
        </fbc:geneProductAssociation>
      </reaction>
      <reaction id="R_rxn09502_c0" name="R_Glucokinase" reversible="false" fast="false" fbc:lowerFluxBound="cobra_0_bound" fbc:upperFluxBound="cobra_default_ub">
        <listOfReactants>
          <speciesReference species="M_atp_c" stoichiometry="1" constant="true"/>
          <speciesReference species="M_glc__45__D_c" stoichiometry="1" constant="true"/>
        </listOfReactants>
        <listOfProducts>
          <speciesReference species="M_adp_c" stoichiometry="1" constant="true"/>
          <speciesReference species="M_g6p__45__B_c" stoichiometry="1" constant="true"/>
          <speciesReference species="M_h_c" stoichiometry="1" constant="true"/>
        </listOfProducts>
        <fbc:geneProductAssociation>
          <fbc:geneProductRef fbc:geneProduct="G_PCCGCIGL_01642"/>
        </fbc:geneProductAssociation>
      </reaction>
      <reaction id="R_R_CYOOm_m0" name="R_cytochrome_c_oxidase__mitochondrial" reversible="false" fast="false" fbc:lowerFluxBound="cobra_0_bound" fbc:upperFluxBound="cobra_default_ub">
        <listOfReactants>
          <speciesReference species="M_focytc_m" stoichiometry="4" constant="true"/>
          <speciesReference species="M_h_m" stoichiometry="6" constant="true"/>
          <speciesReference species="M_o2_m" stoichiometry="1" constant="true"/>
        </listOfReactants>
        <listOfProducts>
          <speciesReference species="M_ficytc_m" stoichiometry="4" constant="true"/>
          <speciesReference species="M_h2o_m" stoichiometry="2" constant="true"/>
          <speciesReference species="M_h_c" stoichiometry="6" constant="true"/>
        </listOfProducts>
        <fbc:geneProductAssociation>
          <fbc:or>
            <fbc:geneProductRef fbc:geneProduct="G_PCCGCIGL_06886"/>
            <fbc:geneProductRef fbc:geneProduct="G_PCCGCIGL_03795"/>
            <fbc:geneProductRef fbc:geneProduct="G_PCCGCIGL_02655"/>
            <fbc:geneProductRef fbc:geneProduct="G_PCCGCIGL_08201"/>
            <fbc:geneProductRef fbc:geneProduct="G_PCCGCIGL_06142"/>
            <fbc:geneProductRef fbc:geneProduct="G_PCCGCIGL_03244"/>
            <fbc:geneProductRef fbc:geneProduct="G_PCCGCIGL_06887"/>
            <fbc:geneProductRef fbc:geneProduct="G_PCCGCIGL_08195"/>
            <fbc:geneProductRef fbc:geneProduct="G_PCCGCIGL_04019"/>
          </fbc:or>
        </fbc:geneProductAssociation>
      </reaction>
      <reaction id="R_R_ACLSm_m0" name="R_acetolactate_synthase__mitochondrial" reversible="false" fast="false" fbc:lowerFluxBound="cobra_0_bound" fbc:upperFluxBound="cobra_default_ub">
        <listOfReactants>
          <speciesReference species="M_h_m" stoichiometry="1" constant="true"/>
          <speciesReference species="M_pyr_m" stoichiometry="2" constant="true"/>
        </listOfReactants>
        <listOfProducts>
          <speciesReference species="M_M_alac_S_m_m0" stoichiometry="1" constant="true"/>
          <speciesReference species="M_co2_m" stoichiometry="1" constant="true"/>
        </listOfProducts>
        <fbc:geneProductAssociation>
          <fbc:or>
            <fbc:geneProductRef fbc:geneProduct="G_PCCGCIGL_03731"/>
            <fbc:geneProductRef fbc:geneProduct="G_PCCGCIGL_03038"/>
          </fbc:or>
        </fbc:geneProductAssociation>
      </reaction>
      <reaction id="R_R_FAS181ACPm_m0" name="R_fatty_acyl_ACP_synthase__n_C181ACP___mitochondrial" reversible="false" fast="false" fbc:lowerFluxBound="cobra_0_bound" fbc:upperFluxBound="cobra_default_ub">
        <listOfReactants>
          <speciesReference species="M_h_m" stoichiometry="4" constant="true"/>
          <speciesReference species="M_malACP_m" stoichiometry="1" constant="true"/>
          <speciesReference species="M_nadph_m" stoichiometry="3" constant="true"/>
          <speciesReference species="M_o2_m" stoichiometry="1" constant="true"/>
          <speciesReference species="M_palmACP_m" stoichiometry="1" constant="true"/>
        </listOfReactants>
        <listOfProducts>
          <speciesReference species="M_ACP_m" stoichiometry="1" constant="true"/>
          <speciesReference species="M_co2_m" stoichiometry="1" constant="true"/>
          <speciesReference species="M_cpd29680_m0" stoichiometry="1" constant="true"/>
          <speciesReference species="M_h2o_m" stoichiometry="3" constant="true"/>
          <speciesReference species="M_nadp_m" stoichiometry="3" constant="true"/>
        </listOfProducts>
        <fbc:geneProductAssociation>
          <fbc:or>
            <fbc:geneProductRef fbc:geneProduct="G_PCCGCIGL_06507"/>
            <fbc:geneProductRef fbc:geneProduct="G_PCCGCIGL_06049"/>
            <fbc:geneProductRef fbc:geneProduct="G_PCCGCIGL_02174"/>
            <fbc:geneProductRef fbc:geneProduct="G_PCCGCIGL_03370"/>
            <fbc:geneProductRef fbc:geneProduct="G_PCCGCIGL_04970"/>
            <fbc:geneProductRef fbc:geneProduct="G_PCCGCIGL_07141"/>
          </fbc:or>
        </fbc:geneProductAssociation>
      </reaction>
      <reaction id="R_R_PYRt2_e0" name="R_pyruvate_transport_in_via_proton_symport" reversible="false" fast="false" fbc:lowerFluxBound="cobra_0_bound" fbc:upperFluxBound="cobra_default_ub">
        <listOfReactants>
          <speciesReference species="M_h_e" stoichiometry="1" constant="true"/>
          <speciesReference species="M_pyr_e" stoichiometry="1" constant="true"/>
        </listOfReactants>
        <listOfProducts>
          <speciesReference species="M_h_c" stoichiometry="1" constant="true"/>
          <speciesReference species="M_pyr_c" stoichiometry="1" constant="true"/>
        </listOfProducts>
        <fbc:geneProductAssociation>
          <fbc:geneProductRef fbc:geneProduct="G_PCCGCIGL_06399"/>
        </fbc:geneProductAssociation>
      </reaction>
      <reaction id="R_R_FA182ACPH_c0" name="R_fatty_acyl_ACP_hydrolase" reversible="true" fast="false" fbc:lowerFluxBound="cobra_default_lb" fbc:upperFluxBound="cobra_default_ub">
        <listOfReactants>
          <speciesReference species="M_h2o_c" stoichiometry="1" constant="true"/>
          <speciesReference species="M_ocdcyaACP_c" stoichiometry="1" constant="true"/>
        </listOfReactants>
        <listOfProducts>
          <speciesReference species="M_ACP_c" stoichiometry="1" constant="true"/>
          <speciesReference species="M_M_ocdcya_c_c0" stoichiometry="1" constant="true"/>
          <speciesReference species="M_h_c" stoichiometry="1" constant="true"/>
        </listOfProducts>
        <fbc:geneProductAssociation>
          <fbc:or>
            <fbc:geneProductRef fbc:geneProduct="G_PCCGCIGL_06469"/>
            <fbc:geneProductRef fbc:geneProduct="G_PCCGCIGL_00207"/>
          </fbc:or>
        </fbc:geneProductAssociation>
      </reaction>
      <reaction id="R_rxn30074_c0" name="R_dCMP_deaminase" reversible="true" fast="false" fbc:lowerFluxBound="cobra_default_lb" fbc:upperFluxBound="cobra_default_ub">
        <listOfReactants>
          <speciesReference species="M_dcmp_c" stoichiometry="1" constant="true"/>
          <speciesReference species="M_h2o_c" stoichiometry="1" constant="true"/>
          <speciesReference species="M_h_c" stoichiometry="1" constant="true"/>
        </listOfReactants>
        <listOfProducts>
          <speciesReference species="M_NH4__43__" stoichiometry="1" constant="true"/>
          <speciesReference species="M_dump_c" stoichiometry="1" constant="true"/>
        </listOfProducts>
        <fbc:geneProductAssociation>
          <fbc:geneProductRef fbc:geneProduct="G_PCCGCIGL_04287"/>
        </fbc:geneProductAssociation>
      </reaction>
      <reaction id="R_rxn05232_c0" name="R_ribonucleoside_triphosphate_reductase__ATP_" reversible="false" fast="false" fbc:lowerFluxBound="cobra_0_bound" fbc:upperFluxBound="cobra_default_ub">
        <listOfReactants>
          <speciesReference species="M_atp_c" stoichiometry="1" constant="true"/>
          <speciesReference species="M_trdrd_c" stoichiometry="1" constant="true"/>
        </listOfReactants>
        <listOfProducts>
          <speciesReference species="M_datp_c" stoichiometry="1" constant="true"/>
          <speciesReference species="M_h2o_c" stoichiometry="1" constant="true"/>
          <speciesReference species="M_trdox_c" stoichiometry="1" constant="true"/>
        </listOfProducts>
        <fbc:geneProductAssociation>
          <fbc:geneProductRef fbc:geneProduct="G_PCCGCIGL_06388"/>
        </fbc:geneProductAssociation>
      </reaction>
      <reaction id="R_rxn00198_c0" name="R_isocitrate_dehydrogenase__NADP_" reversible="false" fast="false" fbc:lowerFluxBound="cobra_0_bound" fbc:upperFluxBound="cobra_default_ub">
        <listOfReactants>
          <speciesReference species="M_icit_c" stoichiometry="1" constant="true"/>
          <speciesReference species="M_nadp_c" stoichiometry="1" constant="true"/>
        </listOfReactants>
        <listOfProducts>
          <speciesReference species="M_akg_c" stoichiometry="1" constant="true"/>
          <speciesReference species="M_co2_c" stoichiometry="1" constant="true"/>
          <speciesReference species="M_nadph_c" stoichiometry="1" constant="true"/>
        </listOfProducts>
        <fbc:geneProductAssociation>
          <fbc:geneProductRef fbc:geneProduct="G_PCCGCIGL_03034"/>
        </fbc:geneProductAssociation>
      </reaction>
      <reaction id="R_R_CDPDGPm_SC_m0" name="R_CDP_diacylglycerol__serine_O_phosphatidyltransferae__yeast_specific__mitochondrial" reversible="true" fast="false" fbc:lowerFluxBound="cobra_default_lb" fbc:upperFluxBound="cobra_default_ub">
        <listOfReactants>
          <speciesReference species="M_cpd29685_m0" stoichiometry="0.01" constant="true"/>
          <speciesReference species="M_glyc3p_m" stoichiometry="1" constant="true"/>
        </listOfReactants>
        <listOfProducts>
          <speciesReference species="M_cmp_m" stoichiometry="1" constant="true"/>
          <speciesReference species="M_cpd29686_m0" stoichiometry="0.01" constant="true"/>
          <speciesReference species="M_h_m" stoichiometry="1" constant="true"/>
        </listOfProducts>
        <fbc:geneProductAssociation>
          <fbc:geneProductRef fbc:geneProduct="G_PCCGCIGL_03061"/>
        </fbc:geneProductAssociation>
      </reaction>
      <reaction id="R_rxn00412_c0" name="R_CTP_synthase__glutamine_" reversible="false" fast="false" fbc:lowerFluxBound="cobra_0_bound" fbc:upperFluxBound="cobra_default_ub">
        <listOfReactants>
          <speciesReference species="M_atp_c" stoichiometry="1" constant="true"/>
          <speciesReference species="M_gln__45__L_c" stoichiometry="1" constant="true"/>
          <speciesReference species="M_h2o_c" stoichiometry="1" constant="true"/>
          <speciesReference species="M_utp_c" stoichiometry="1" constant="true"/>
        </listOfReactants>
        <listOfProducts>
          <speciesReference species="M_adp_c" stoichiometry="1" constant="true"/>
          <speciesReference species="M_ctp_c" stoichiometry="1" constant="true"/>
          <speciesReference species="M_glu__45__L_c" stoichiometry="1" constant="true"/>
          <speciesReference species="M_h_c" stoichiometry="2" constant="true"/>
          <speciesReference species="M_pi_c" stoichiometry="1" constant="true"/>
        </listOfProducts>
        <fbc:geneProductAssociation>
          <fbc:geneProductRef fbc:geneProduct="G_PCCGCIGL_05324"/>
        </fbc:geneProductAssociation>
      </reaction>
      <reaction id="R_rxn03167_c0" name="R_alkaline_phosphatase__Dihydroneopterin_" reversible="false" fast="false" fbc:lowerFluxBound="cobra_0_bound" fbc:upperFluxBound="cobra_default_ub">
        <listOfReactants>
          <speciesReference species="M_ahdt_c" stoichiometry="1" constant="true"/>
          <speciesReference species="M_h2o_c" stoichiometry="3" constant="true"/>
        </listOfReactants>
        <listOfProducts>
          <speciesReference species="M_dhnpt_c" stoichiometry="1" constant="true"/>
          <speciesReference species="M_h_c" stoichiometry="2" constant="true"/>
          <speciesReference species="M_pi_c" stoichiometry="3" constant="true"/>
        </listOfProducts>
        <fbc:geneProductAssociation>
          <fbc:geneProductRef fbc:geneProduct="G_PCCGCIGL_07384"/>
        </fbc:geneProductAssociation>
      </reaction>
      <reaction id="R_rxn01726_z6" name="R_carnitine_O_acetyltransferase__reverse_direction__peroxisomal" reversible="false" fast="false" fbc:lowerFluxBound="cobra_0_bound" fbc:upperFluxBound="cobra_default_ub">
        <listOfReactants>
          <speciesReference species="M_accoa_p" stoichiometry="1" constant="true"/>
          <speciesReference species="M_crn_p" stoichiometry="1" constant="true"/>
        </listOfReactants>
        <listOfProducts>
          <speciesReference species="M_acrn_p" stoichiometry="1" constant="true"/>
          <speciesReference species="M_coa_p" stoichiometry="1" constant="true"/>
        </listOfProducts>
        <fbc:geneProductAssociation>
          <fbc:geneProductRef fbc:geneProduct="G_PCCGCIGL_05750"/>
        </fbc:geneProductAssociation>
      </reaction>
      <reaction id="R_R_IPCS224_SC_c0" name="R_Inositol_phosphorylceramide_synthase__ceramide_2__24C___yeast_specific" reversible="false" fast="false" fbc:lowerFluxBound="cobra_0_bound" fbc:upperFluxBound="cobra_default_ub">
        <listOfReactants>
          <speciesReference species="M_M_ptd1ino_SC_c_c0" stoichiometry="0.01" constant="true"/>
          <speciesReference species="M_cer2_24_c" stoichiometry="1" constant="true"/>
        </listOfReactants>
        <listOfProducts>
          <speciesReference species="M_12dgr_SC_c" stoichiometry="0.01" constant="true"/>
          <speciesReference species="M_ipc224_SC_c" stoichiometry="0.01" constant="true"/>
        </listOfProducts>
        <fbc:geneProductAssociation>
          <fbc:geneProductRef fbc:geneProduct="G_PCCGCIGL_00550"/>
        </fbc:geneProductAssociation>
      </reaction>
      <reaction id="R_rxn30415_c0" name="R_nitrilase" reversible="false" fast="false" fbc:lowerFluxBound="cobra_0_bound" fbc:upperFluxBound="cobra_default_ub">
        <listOfReactants>
          <speciesReference species="M_h2o_c" stoichiometry="2" constant="true"/>
          <speciesReference species="M_ind3acnl_c" stoichiometry="1" constant="true"/>
        </listOfReactants>
        <listOfProducts>
          <speciesReference species="M_NH4__43__" stoichiometry="1" constant="true"/>
          <speciesReference species="M_ind3ac_c" stoichiometry="1" constant="true"/>
        </listOfProducts>
        <fbc:geneProductAssociation>
          <fbc:or>
            <fbc:geneProductRef fbc:geneProduct="G_PCCGCIGL_01012"/>
            <fbc:geneProductRef fbc:geneProduct="G_PCCGCIGL_02026"/>
            <fbc:geneProductRef fbc:geneProduct="G_PCCGCIGL_00186"/>
          </fbc:or>
        </fbc:geneProductAssociation>
      </reaction>
      <reaction id="R_rxn30408_z5" name="R_inositol_1_3_4_5_6_pentakisphosphate_2_kinase__nuclear" reversible="true" fast="false" fbc:lowerFluxBound="cobra_default_lb" fbc:upperFluxBound="cobra_default_ub">
        <listOfReactants>
          <speciesReference species="M_atp_n" stoichiometry="1" constant="true"/>
          <speciesReference species="M_inospp1_n" stoichiometry="1" constant="true"/>
        </listOfReactants>
        <listOfProducts>
          <speciesReference species="M_adp_n" stoichiometry="1" constant="true"/>
          <speciesReference species="M_h_n" stoichiometry="1" constant="true"/>
          <speciesReference species="M_inoshp_n" stoichiometry="1" constant="true"/>
        </listOfProducts>
        <fbc:geneProductAssociation>
          <fbc:geneProductRef fbc:geneProduct="G_PCCGCIGL_06048"/>
        </fbc:geneProductAssociation>
      </reaction>
      <reaction id="R_rxn00248_z6" name="R_malate_dehydrogenase__peroxisomal" reversible="true" fast="false" fbc:lowerFluxBound="cobra_default_lb" fbc:upperFluxBound="cobra_default_ub">
        <listOfReactants>
          <speciesReference species="M_mal__45__L_p" stoichiometry="1" constant="true"/>
          <speciesReference species="M_nad_p" stoichiometry="1" constant="true"/>
        </listOfReactants>
        <listOfProducts>
          <speciesReference species="M_h_p" stoichiometry="1" constant="true"/>
          <speciesReference species="M_nadh_p" stoichiometry="1" constant="true"/>
          <speciesReference species="M_oaa_p" stoichiometry="1" constant="true"/>
        </listOfProducts>
        <fbc:geneProductAssociation>
          <fbc:geneProductRef fbc:geneProduct="G_PCCGCIGL_03808"/>
        </fbc:geneProductAssociation>
      </reaction>
      <reaction id="R_rxn18921_c0" name="R_L_erythro_4_Hydroxyglutamate2_oxoglutarate_aminotransferase" reversible="false" fast="false" fbc:lowerFluxBound="cobra_0_bound" fbc:upperFluxBound="cobra_default_ub">
        <listOfReactants>
          <speciesReference species="M_akg_c" stoichiometry="1" constant="true"/>
          <speciesReference species="M_cpd19042_c0" stoichiometry="1" constant="true"/>
        </listOfReactants>
        <listOfProducts>
          <speciesReference species="M_4h2oglt_c" stoichiometry="1" constant="true"/>
          <speciesReference species="M_glu__45__L_c" stoichiometry="1" constant="true"/>
        </listOfProducts>
        <fbc:geneProductAssociation>
          <fbc:geneProductRef fbc:geneProduct="G_PCCGCIGL_03767"/>
        </fbc:geneProductAssociation>
      </reaction>
      <reaction id="R_rxn01960_c0" name="R_D_arabinono_1_4_lactone_oxidase" reversible="false" fast="false" fbc:lowerFluxBound="cobra_0_bound" fbc:upperFluxBound="cobra_default_ub">
        <listOfReactants>
          <speciesReference species="M_Dara14lac_c" stoichiometry="1" constant="true"/>
          <speciesReference species="M_o2_c" stoichiometry="1" constant="true"/>
        </listOfReactants>
        <listOfProducts>
          <speciesReference species="M_ertascb__45__D_c" stoichiometry="1" constant="true"/>
          <speciesReference species="M_h2o2_c" stoichiometry="1" constant="true"/>
        </listOfProducts>
        <fbc:geneProductAssociation>
          <fbc:geneProductRef fbc:geneProduct="G_PCCGCIGL_02569"/>
        </fbc:geneProductAssociation>
      </reaction>
      <reaction id="R_rxn00299_c0" name="R_GTP_cyclohydrolase_I" reversible="false" fast="false" fbc:lowerFluxBound="cobra_0_bound" fbc:upperFluxBound="cobra_default_ub">
        <listOfReactants>
          <speciesReference species="M_gtp_c" stoichiometry="1" constant="true"/>
          <speciesReference species="M_h2o_c" stoichiometry="1" constant="true"/>
        </listOfReactants>
        <listOfProducts>
          <speciesReference species="M_ahdt_c" stoichiometry="1" constant="true"/>
          <speciesReference species="M_for_c" stoichiometry="1" constant="true"/>
          <speciesReference species="M_h_c" stoichiometry="1" constant="true"/>
        </listOfProducts>
        <fbc:geneProductAssociation>
          <fbc:geneProductRef fbc:geneProduct="G_PCCGCIGL_06804"/>
        </fbc:geneProductAssociation>
      </reaction>
      <reaction id="R_rxn00361_c0" name="R_adenylyl_sulfate_kinase" reversible="false" fast="false" fbc:lowerFluxBound="cobra_0_bound" fbc:upperFluxBound="cobra_default_ub">
        <listOfReactants>
          <speciesReference species="M_aps_c" stoichiometry="1" constant="true"/>
          <speciesReference species="M_atp_c" stoichiometry="1" constant="true"/>
        </listOfReactants>
        <listOfProducts>
          <speciesReference species="M_adp_c" stoichiometry="1" constant="true"/>
          <speciesReference species="M_h_c" stoichiometry="1" constant="true"/>
          <speciesReference species="M_paps_c" stoichiometry="1" constant="true"/>
        </listOfProducts>
        <fbc:geneProductAssociation>
          <fbc:geneProductRef fbc:geneProduct="G_PCCGCIGL_00554"/>
        </fbc:geneProductAssociation>
      </reaction>
      <reaction id="R_rxn09626_c0" name="R_C_3_sterol_dehydrogenase__4_methylzymosterol_" reversible="false" fast="false" fbc:lowerFluxBound="cobra_0_bound" fbc:upperFluxBound="cobra_default_ub">
        <listOfReactants>
          <speciesReference species="M_4mzym_int1_c" stoichiometry="1" constant="true"/>
          <speciesReference species="M_nad_c" stoichiometry="1" constant="true"/>
        </listOfReactants>
        <listOfProducts>
          <speciesReference species="M_4mzym_int2_c" stoichiometry="1" constant="true"/>
          <speciesReference species="M_co2_c" stoichiometry="1" constant="true"/>
          <speciesReference species="M_h_c" stoichiometry="1" constant="true"/>
          <speciesReference species="M_nadh_c" stoichiometry="1" constant="true"/>
        </listOfProducts>
        <fbc:geneProductAssociation>
          <fbc:geneProductRef fbc:geneProduct="G_PCCGCIGL_08045"/>
        </fbc:geneProductAssociation>
      </reaction>
      <reaction id="R_rxn09882_m0" name="R_aldehyde_dehydrogenase__indole_3_acetaldehyde__NADP___mitochondrial" reversible="false" fast="false" fbc:lowerFluxBound="cobra_0_bound" fbc:upperFluxBound="cobra_default_ub">
        <listOfReactants>
          <speciesReference species="M_h2o_m" stoichiometry="1" constant="true"/>
          <speciesReference species="M_id3acald_m" stoichiometry="1" constant="true"/>
          <speciesReference species="M_nadp_m" stoichiometry="1" constant="true"/>
        </listOfReactants>
        <listOfProducts>
          <speciesReference species="M_h_m" stoichiometry="2" constant="true"/>
          <speciesReference species="M_ind3ac_m" stoichiometry="1" constant="true"/>
[truncated: 936,085 more chars]
